# Supplementary material for: Identification of an immune-related six-long noncoding RNA signature as a novel prognosis biomarker for adenocarcinoma of lung
Source: Biosci Rep. 2021 Jan 7;41(1):BSR20202444. doi: 10.1042/BSR20202444 (PMC7791552; doi:10.1042/BSR20202444)
Supplement: Supplementary Materials [file BSR-2020-2444_supp1.zip]

Archive with 3 entries (3 files):
- BSR-2020-2444_suppSD1.xls
- BSR-2020-2444_suppSD2.xls
- BSR-2020-2444_suppST1.docx
