# Supplementary material for: Identification of an immune-related six-long noncoding RNA signature as a novel prognosis biomarker for adenocarcinoma of lung
Source: Biosci Rep. 2021 Jan 7;41(1):BSR20202444. doi: 10.1042/BSR20202444 (PMC7791552; doi:10.1042/BSR20202444)
Supplement: Supplementary Materials [file BSR-2020-2444_supp1.zip › BSR-2020-2444_suppSD1.xls]

## Sheet: FAM83A-AS1-related proteins
# Protein ID Transcript ID	Z-score	Discriminative Power	Interaction Strength	Motif Reference	Domain Presence	Domain Score	Star Rating Score
sp|A0AV96|RBM47_HUMAN input_rna_1_1354-1550	-0.62	0.17	0.3	NO	yes	1	1.44
sp|A1L020|MEX3A_HUMAN input_rna_1_1354-1550	-0.51	0.2	0.42	NO	yes	1	1.5
sp|A6NC42|DPPA5_HUMAN input_rna_1_1354-1550	0.18	0.75	0.99	NO	yes	1	1.83
sp|A6NDE4|RBY1B_HUMAN input_rna_1_1354-1550	-0.23	0.4	0.77	NO	yes	1	1.64
sp|A6NDY0|EPAB2_HUMAN input_rna_1_1354-1550	-0.05	0.57	0.96	NO	yes	1	1.72
sp|A6NEQ0|RBY1E_HUMAN input_rna_1_1354-1550	-0.28	0.35	0.71	NO	yes	1	1.61
sp|A6NFN3|RFOX3_HUMAN input_rna_1_1354-1550	-0.17	0.45	0.74	NO	yes	1	1.66
sp|A6NGQ2|OOEP_HUMAN input_rna_1_1354-1550	0.48	0.89	0.99	NO	yes	1	1.98
sp|A6NHQ2|FBLL1_HUMAN input_rna_1_1354-1550	-0.69	0.14	0.18	NO	yes	1	1.41
sp|A6NMK7|CPS4L_HUMAN input_rna_1_1354-1550	0.13	0.71	0.98	NO	yes	1	1.81
sp|A6NMX2|I4E1B_HUMAN input_rna_1_1354-1550	-0.51	0.2	0.52	NO	yes	1	1.5
sp|A7MD48|SRRM4_HUMAN input_rna_1_1354-1550	-0.06	0.57	0.97	NO	yes	1	1.72
sp|A8MWD9|RUXGL_HUMAN input_rna_1_1354-1550	-0.13	0.5	0.94	NO	yes	1	1.68
sp|A9UHW6|MI4GD_HUMAN input_rna_1_1354-1550	-0.38	0.26	0.8	NO	yes	1	1.56
sp|C9JE40|PATL2_HUMAN input_rna_1_1354-1550	-0.65	0.14	0.23	NO	yes	1	1.43
sp|O00257|CBX4_HUMAN input_rna_1_1354-1550	-0.08	0.54	0.96	NO	yes	1	1.71
sp|O00425|IF2B3_HUMAN input_rna_1_1354-1550	-0.26	0.37	0.89	NO	yes	1	1.62
sp|O00442|RTCA_HUMAN input_rna_1_1354-1550	-0.21	0.42	0.8	NO	yes	1	1.65
sp|O00571|DDX3X_HUMAN input_rna_1_1354-1550	-0.94	0.1	0.11	NO	yes	1	1.29
sp|O00584|RNT2_HUMAN input_rna_1_1354-1550	-0.76	0.14	0.1	NO	yes	1	1.38
sp|O14717|TRDMT_HUMAN input_rna_1_1354-1550	-0.13	0.5	0.85	NO	yes	1	1.68
sp|O14979|HNRDL_HUMAN input_rna_1_1354-1550	-0.66	0.14	0.21	NO	yes	1	1.42
sp|O15116|LSM1_HUMAN input_rna_1_1354-1550	0.41	0.85	0.99	NO	yes	1	1.94
sp|O15226|NKRF_HUMAN input_rna_1_1354-1550	-0.87	0.1	0.18	NO	yes	1	1.32
sp|O15234|CASC3_HUMAN input_rna_1_1354-1550	-0.43	0.24	0.46	NO	yes	1	1.54
sp|O15523|DDX3Y_HUMAN input_rna_1_1354-1550	-0.82	0.14	0.19	NO	yes	1	1.35
sp|O43148|MCES_HUMAN input_rna_1_1354-1550	-0.16	0.47	0.93	NO	yes	1	1.67
sp|O43251|RFOX2_HUMAN input_rna_1_1354-1550	-0.51	0.2	0.4	NO	yes	1	1.5
sp|O43310|CTIF_HUMAN input_rna_1_1354-1550	-0.38	0.26	0.76	NO	yes	1	1.56
sp|O43347|MSI1H_HUMAN input_rna_1_1354-1550	-0.35	0.28	0.58	NO	yes	1	1.57
sp|O43390|HNRPR_HUMAN input_rna_1_1354-1550	-0.35	0.28	0.66	NO	yes	1	1.58
sp|O43809|CPSF5_HUMAN input_rna_1_1354-1550	-0.35	0.32	0.89	NO	yes	1	1.58
sp|O43818|U3IP2_HUMAN input_rna_1_1354-1550	-0.42	0.24	0.66	NO	yes	1	1.54
sp|O60381|HBP1_HUMAN input_rna_1_1354-1550	-0.26	0.37	0.76	NO	yes	1	1.62
sp|O60506|HNRPQ_HUMAN input_rna_1_1354-1550	-0.32	0.33	0.71	NO	yes	1	1.59
sp|O60573|IF4E2_HUMAN input_rna_1_1354-1550	-0.64	0.14	0.24	NO	yes	1	1.43
sp|O60812|HNRCL_HUMAN input_rna_1_1354-1550	-0.69	0.14	0.14	NO	yes	1	1.41
sp|O60832|DKC1_HUMAN input_rna_1_1354-1550	-0.09	0.52	0.89	NO	yes	1	1.7
sp|O60870|KIN17_HUMAN input_rna_1_1354-1550	0.04	0.63	0.95	NO	yes	1	1.76
sp|O60930|RNH1_HUMAN input_rna_1_1354-1550	-0.36	0.28	0.66	NO	yes	1	1.57
sp|O60936|NOL3_HUMAN input_rna_1_1354-1550	-0.13	0.5	0.97	NO	yes	1	1.68
sp|O75319|DUS11_HUMAN input_rna_1_1354-1550	-0.22	0.42	0.67	NO	yes	1	1.64
sp|O75494|SRS10_HUMAN input_rna_1_1354-1550	-0.49	0.2	0.53	NO	yes	1	1.51
sp|O75525|KHDR3_HUMAN input_rna_1_1354-1550	-0.06	0.57	0.75	NO	yes	1	1.72
sp|O75526|RMXL2_HUMAN input_rna_1_1354-1550	-0.45	0.22	0.46	NO	yes	1	1.53
sp|O75569|PRKRA_HUMAN input_rna_1_1354-1550	-0.1	0.52	0.8	NO	yes	1	1.69
sp|O75616|ERAL1_HUMAN input_rna_1_1354-1550	-0.87	0.1	0.04	NO	yes	1	1.32
sp|O75648|MTU1_HUMAN input_rna_1_1354-1550	-0.94	0.1	0.02	NO	yes	1	1.29
sp|O75683|SURF6_HUMAN input_rna_1_1354-1550	0.08	0.67	0.96	NO	yes	1	1.78
sp|O75792|RNH2A_HUMAN input_rna_1_1354-1550	-0.49	0.2	0.44	NO	yes	1	1.51
sp|O75821|EIF3G_HUMAN input_rna_1_1354-1550	-0.34	0.32	0.53	NO	yes	1	1.58
sp|O75940|SPF30_HUMAN input_rna_1_1354-1550	-0.44	0.22	0.75	NO	yes	1	1.53
sp|O76021|RL1D1_HUMAN input_rna_1_1354-1550	-0.59	0.17	0.33	NO	yes	1	1.46
sp|O76094|SRP72_HUMAN input_rna_1_1354-1550	-0.82	0.14	0.2	NO	yes	1	1.35
sp|O94818|NOL4_HUMAN input_rna_1_1354-1550	-0.69	0.14	0.26	NO	yes	1	1.41
sp|O95059|RPP14_HUMAN input_rna_1_1354-1550	0.31	0.8	0.99	NO	yes	1	1.89
sp|O95149|SPN1_HUMAN input_rna_1_1354-1550	-0.32	0.32	0.61	NO	yes	1	1.59
sp|O95218|ZRAB2_HUMAN input_rna_1_1354-1550	-0.23	0.4	0.66	NO	yes	1	1.63
sp|O95319|CELF2_HUMAN input_rna_1_1354-1550	-0.62	0.17	0.29	NO	yes	1	1.44
sp|O95453|PARN_HUMAN input_rna_1_1354-1550	-0.32	0.33	0.69	NO	yes	1	1.59
sp|O95503|CBX6_HUMAN input_rna_1_1354-1550	-0.41	0.24	0.63	NO	yes	1	1.55
sp|O95628|CNOT4_HUMAN input_rna_1_1354-1550	-0.59	0.17	0.42	NO	yes	1	1.46
sp|O95639|CPSF4_HUMAN input_rna_1_1354-1550	-0.18	0.45	0.91	NO	yes	1	1.66
sp|O95707|RPP29_HUMAN input_rna_1_1354-1550	-0.17	0.45	0.97	NO	yes	1	1.66
sp|O95758|PTBP3_HUMAN input_rna_1_1354-1550	-0.81	0.14	0.06	NO	yes	1	1.35
sp|O95777|NAA38_HUMAN input_rna_1_1354-1550	-0.34	0.32	0.6	NO	yes	1	1.58
sp|O95793|STAU1_HUMAN input_rna_1_1354-1550	-0.74	0.14	0.15	NO	yes	1	1.39
sp|O95900|TRUB2_HUMAN input_rna_1_1354-1550	-0.66	0.14	0.21	NO	yes	1	1.43
sp|O95931|CBX7_HUMAN input_rna_1_1354-1550	-0.43	0.24	0.68	NO	yes	1	1.54
sp|P00374|DYR_HUMAN input_rna_1_1354-1550	-0.09	0.52	0.93	NO	yes	1	1.7
sp|P00973|OAS1_HUMAN input_rna_1_1354-1550	-0.55	0.17	0.36	NO	yes	1	1.48
sp|P04083|ANXA1_HUMAN input_rna_1_1354-1550	0.31	0.81	0.96	NO	yes	1	1.9
sp|P05198|IF2A_HUMAN input_rna_1_1354-1550	0.06	0.66	0.92	NO	yes	1	1.77
sp|P05386|RLA1_HUMAN input_rna_1_1354-1550	0.01	0.61	0.98	NO	yes	1	1.75
sp|P05387|RLA2_HUMAN input_rna_1_1354-1550	-0.03	0.59	0.98	NO	yes	1	1.73
sp|P05388|RLA0_HUMAN input_rna_1_1354-1550	-0.15	0.47	0.75	NO	yes	1	1.67
sp|P05455|LA_HUMAN input_rna_1_1354-1550	-1.03	0.1	0.01	NO	yes	1	1.25
sp|P06730|IF4E_HUMAN input_rna_1_1354-1550	-0.12	0.5	0.97	NO	yes	1	1.69
sp|P06748|NPM_HUMAN input_rna_1_1354-1550	-0.14	0.47	0.93	NO	yes	1	1.68
sp|P07910|HNRPC_HUMAN input_rna_1_1354-1550	-0.55	0.17	0.33	NO	yes	1	1.48
sp|P08579|RU2B_HUMAN input_rna_1_1354-1550	-0.31	0.33	0.92	NO	yes	1	1.59
sp|P08621|RU17_HUMAN input_rna_1_1354-1550	-0.67	0.14	0.21	NO	yes	1	1.42
sp|P09001|RM03_HUMAN input_rna_1_1354-1550	0	0.61	0.83	NO	yes	1	1.75
sp|P09012|SNRPA_HUMAN input_rna_1_1354-1550	-0.39	0.26	0.59	NO	yes	1	1.55
sp|P09132|SRP19_HUMAN input_rna_1_1354-1550	0.32	0.81	0.99	NO	yes	1	1.9
sp|P09234|RU1C_HUMAN input_rna_1_1354-1550	-0.06	0.54	0.96	NO	yes	1	1.72
sp|P09543|CN37_HUMAN input_rna_1_1354-1550	-0.63	0.17	0.26	NO	yes	1	1.44
sp|P09651|ROA1_HUMAN input_rna_1_1354-1550	-0.32	0.32	0.66	NO	yes	1	1.59
sp|P09661|RU2A_HUMAN input_rna_1_1354-1550	-0.69	0.14	0.17	NO	yes	1	1.41
sp|P09914|IFIT1_HUMAN input_rna_1_1354-1550	-0.66	0.14	0.25	NO	yes	1	1.42
sp|P0C7P1|RBY1D_HUMAN input_rna_1_1354-1550	-0.25	0.37	0.74	NO	yes	1	1.62
sp|P0C7T5|ATX1L_HUMAN input_rna_1_1354-1550	-0.33	0.32	0.56	NO	yes	1	1.58
sp|P0CB38|PAB4L_HUMAN input_rna_1_1354-1550	-0.4	0.26	0.55	NO	yes	1	1.55
sp|P0DJD3|RBY1A_HUMAN input_rna_1_1354-1550	-0.26	0.37	0.73	NO	yes	1	1.62
sp|P0DJD4|RBY1C_HUMAN input_rna_1_1354-1550	-0.26	0.37	0.73	NO	yes	1	1.62
sp|P10155|RO60_HUMAN input_rna_1_1354-1550	-0.53	0.2	0.39	NO	yes	1	1.49
sp|P10827|THA_HUMAN input_rna_1_1354-1550	-0.46	0.22	0.5	NO	yes	1	1.52
sp|P11940|PABP1_HUMAN input_rna_1_1354-1550	-0.85	0.1	0.08	NO	yes	1	1.33
sp|P12268|IMDH2_HUMAN input_rna_1_1354-1550	-0.46	0.22	0.49	NO	yes	1	1.52
sp|P14314|GLU2B_HUMAN input_rna_1_1354-1550	-0.97	0.1	0.03	NO	yes	1	1.27
sp|P14678|RSMB_HUMAN input_rna_1_1354-1550	-0.43	0.24	0.75	NO	yes	1	1.54
sp|P14866|HNRPL_HUMAN input_rna_1_1354-1550	-0.33	0.32	0.83	NO	yes	1	1.59
sp|P15880|RS2_HUMAN input_rna_1_1354-1550	-0.54	0.17	0.36	NO	yes	1	1.48
sp|P17844|DDX5_HUMAN input_rna_1_1354-1550	-0.15	0.47	0.92	NO	yes	1	1.67
sp|P17947|SPI1_HUMAN input_rna_1_1354-1550	-0.53	0.2	0.41	NO	yes	1	1.49
sp|P18077|RL35A_HUMAN input_rna_1_1354-1550	-0.33	0.32	0.73	NO	yes	1	1.59
sp|P18124|RL7_HUMAN input_rna_1_1354-1550	-0.47	0.22	0.51	NO	yes	1	1.52
sp|P18615|NELFE_HUMAN input_rna_1_1354-1550	-0.22	0.4	0.77	NO	yes	1	1.64
sp|P19338|NUCL_HUMAN input_rna_1_1354-1550	-1.54	0	0.01	NO	yes	1	1
sp|P19474|RO52_HUMAN input_rna_1_1354-1550	-0.88	0.1	0.03	NO	yes	1	1.32
sp|P19525|E2AK2_HUMAN input_rna_1_1354-1550	-0.14	0.47	0.91	NO	yes	1	1.68
sp|P19544|WT1_HUMAN input_rna_1_1354-1550	-1.03	0.1	0	NO	yes	1	1.24
sp|P20839|IMDH1_HUMAN input_rna_1_1354-1550	-0.53	0.2	0.41	NO	yes	1	1.49
sp|P21128|ENDOU_HUMAN input_rna_1_1354-1550	-0.96	0.1	0.02	NO	yes	1	1.28
sp|P22087|FBRL_HUMAN input_rna_1_1354-1550	-0.81	0.14	0.07	NO	yes	1	1.35
sp|P22090|RS4Y1_HUMAN input_rna_1_1354-1550	-0.21	0.42	0.92	NO	yes	1	1.65
sp|P22626|ROA2_HUMAN input_rna_1_1354-1550	-0.14	0.47	0.74	NO	yes	1	1.67
sp|P23246|SFPQ_HUMAN input_rna_1_1354-1550	-0.69	0.14	0.29	NO	yes	1	1.41
sp|P23396|RS3_HUMAN input_rna_1_1354-1550	-0.61	0.17	0.3	NO	yes	1	1.45
sp|P23588|IF4B_HUMAN input_rna_1_1354-1550	-0.22	0.42	0.9	NO	yes	1	1.64
sp|P25490|TYY1_HUMAN input_rna_1_1354-1550	-0.88	0.1	0.04	NO	yes	1	1.32
sp|P25786|PSA1_HUMAN input_rna_1_1354-1550	-0.46	0.22	0.59	NO	yes	1	1.52
sp|P26196|DDX6_HUMAN input_rna_1_1354-1550	-0.24	0.37	0.82	NO	yes	1	1.63
sp|P26368|U2AF2_HUMAN input_rna_1_1354-1550	-0.55	0.17	0.44	NO	yes	1	1.48
sp|P26373|RL13_HUMAN input_rna_1_1354-1550	-0.19	0.42	0.91	NO	yes	1	1.65
sp|P26378|ELAV4_HUMAN input_rna_1_1354-1550	-0.65	0.14	0.22	NO	yes	1	1.43
sp|P26599|PTBP1_HUMAN input_rna_1_1354-1550	-0.54	0.17	0.37	NO	yes	1	1.48
sp|P26651|TTP_HUMAN input_rna_1_1354-1550	-0.38	0.26	0.49	NO	yes	1	1.56
sp|P27695|APEX1_HUMAN input_rna_1_1354-1550	-0.71	0.14	0.15	NO	yes	1	1.4
sp|P29558|RBMS1_HUMAN input_rna_1_1354-1550	-0.51	0.2	0.42	NO	yes	1	1.5
sp|P29728|OAS2_HUMAN input_rna_1_1354-1550	-0.8	0.14	0.24	NO	yes	1	1.36
sp|P30050|RL12_HUMAN input_rna_1_1354-1550	0.06	0.66	0.98	NO	yes	1	1.78
sp|P31483|TIA1_HUMAN input_rna_1_1354-1550	0.14	0.71	0.97	NO	yes	1	1.81
sp|P31942|HNRH3_HUMAN input_rna_1_1354-1550	-0.52	0.2	0.34	NO	yes	1	1.49
sp|P31943|HNRH1_HUMAN input_rna_1_1354-1550	-0.31	0.33	0.87	NO	yes	1	1.59
sp|P32969|RL9_HUMAN input_rna_1_1354-1550	-0.03	0.59	0.96	NO	yes	1	1.73
sp|P33240|CSTF2_HUMAN input_rna_1_1354-1550	-0.57	0.17	0.44	NO	yes	1	1.47
sp|P35268|RL22_HUMAN input_rna_1_1354-1550	0.37	0.84	0.99	NO	yes	1	1.93
sp|P35637|FUS_HUMAN input_rna_1_1354-1550	-0.03	0.59	0.87	NO	yes	1	1.73
sp|P36578|RL4_HUMAN input_rna_1_1354-1550	-1.03	0.1	0.01	NO	yes	1	1.25
sp|P37108|SRP14_HUMAN input_rna_1_1354-1550	0.44	0.87	0.99	NO	yes	1	1.96
sp|P38159|RBMX_HUMAN input_rna_1_1354-1550	-0.36	0.28	0.58	NO	yes	1	1.57
sp|P38919|IF4A3_HUMAN input_rna_1_1354-1550	-0.66	0.14	0.2	NO	yes	1	1.43
sp|P39019|RS19_HUMAN input_rna_1_1354-1550	0.44	0.88	0.99	NO	yes	1	1.96
sp|P39023|RL3_HUMAN input_rna_1_1354-1550	-0.7	0.14	0.17	NO	yes	1	1.41
sp|P41238|ABEC1_HUMAN input_rna_1_1354-1550	-0.54	0.17	0.51	NO	yes	1	1.48
sp|P42696|RBM34_HUMAN input_rna_1_1354-1550	-0.68	0.14	0.19	NO	yes	1	1.41
sp|P46776|RL27A_HUMAN input_rna_1_1354-1550	0.21	0.76	0.99	NO	yes	1	1.85
sp|P46777|RL5_HUMAN input_rna_1_1354-1550	-0.49	0.2	0.46	NO	yes	1	1.51
sp|P46778|RL21_HUMAN input_rna_1_1354-1550	-0.18	0.45	0.92	NO	yes	1	1.66
sp|P46779|RL28_HUMAN input_rna_1_1354-1550	0.32	0.81	0.99	NO	yes	1	1.9
sp|P46781|RS9_HUMAN input_rna_1_1354-1550	-0.08	0.54	0.95	NO	yes	1	1.71
sp|P47813|IF1AX_HUMAN input_rna_1_1354-1550	0.27	0.79	0.99	NO	yes	1	1.87
sp|P47914|RL29_HUMAN input_rna_1_1354-1550	-0.01	0.61	0.97	NO	yes	1	1.74
sp|P47974|TISD_HUMAN input_rna_1_1354-1550	-0.4	0.26	0.57	NO	yes	1	1.55
sp|P49207|RL34_HUMAN input_rna_1_1354-1550	-0.18	0.45	0.9	NO	yes	1	1.66
sp|P49458|SRP09_HUMAN input_rna_1_1354-1550	-0.06	0.57	0.94	NO	yes	1	1.72
sp|P49591|SYSC_HUMAN input_rna_1_1354-1550	-0.17	0.45	0.84	NO	yes	1	1.66
sp|P50914|RL14_HUMAN input_rna_1_1354-1550	-0.12	0.5	0.97	NO	yes	1	1.69
sp|P51003|PAPOA_HUMAN input_rna_1_1354-1550	-1.18	0.1	0.06	NO	yes	1	1.18
sp|P51114|FXR1_HUMAN input_rna_1_1354-1550	-0.74	0.14	0.14	NO	yes	1	1.39
sp|P51116|FXR2_HUMAN input_rna_1_1354-1550	-0.88	0.1	0.16	NO	yes	1	1.32
sp|P51513|NOVA1_HUMAN input_rna_1_1354-1550	-0.78	0.14	0.14	NO	yes	1	1.37
sp|P51843|NR0B1_HUMAN input_rna_1_1354-1550	-0.67	0.14	0.23	NO	yes	1	1.42
sp|P51991|ROA3_HUMAN input_rna_1_1354-1550	-0.28	0.35	0.71	NO	yes	1	1.61
sp|P52272|HNRPM_HUMAN input_rna_1_1354-1550	-0.42	0.24	0.5	NO	yes	1	1.54
sp|P52298|NCBP2_HUMAN input_rna_1_1354-1550	0.05	0.63	0.98	NO	yes	1	1.77
sp|P52594|AGFG1_HUMAN input_rna_1_1354-1550	-0.48	0.2	0.53	NO	yes	1	1.51
sp|P52597|HNRPF_HUMAN input_rna_1_1354-1550	-0.43	0.24	0.6	NO	yes	1	1.54
sp|P52815|RM12_HUMAN input_rna_1_1354-1550	-0.02	0.59	0.97	NO	yes	1	1.73
sp|P54577|SYYC_HUMAN input_rna_1_1354-1550	-0.57	0.17	0.33	NO	yes	1	1.47
sp|P55769|NH2L1_HUMAN input_rna_1_1354-1550	0.48	0.89	0.99	NO	yes	1	1.98
sp|P55795|HNRH2_HUMAN input_rna_1_1354-1550	-0.28	0.35	0.89	NO	yes	1	1.61
sp|P56270|MAZ_HUMAN input_rna_1_1354-1550	-0.55	0.17	0.43	NO	yes	1	1.48
sp|P57052|RBM11_HUMAN input_rna_1_1354-1550	-0.39	0.26	0.59	NO	yes	1	1.55
sp|P57721|PCBP3_HUMAN input_rna_1_1354-1550	-0.34	0.32	0.63	NO	yes	1	1.58
sp|P57723|PCBP4_HUMAN input_rna_1_1354-1550	-0.41	0.24	0.58	NO	yes	1	1.55
sp|P60321|NANO2_HUMAN input_rna_1_1354-1550	0.01	0.61	0.92	NO	yes	1	1.75
sp|P60323|NANO3_HUMAN input_rna_1_1354-1550	0.01	0.61	0.96	NO	yes	1	1.75
sp|P60842|IF4A1_HUMAN input_rna_1_1354-1550	-0.72	0.14	0.14	NO	yes	1	1.4
sp|P60866|RS20_HUMAN input_rna_1_1354-1550	0.11	0.69	0.99	NO	yes	1	1.8
sp|P60900|PSA6_HUMAN input_rna_1_1354-1550	-0.75	0.14	0.09	NO	yes	1	1.38
sp|P61011|SRP54_HUMAN input_rna_1_1354-1550	-0.78	0.14	0.14	NO	yes	1	1.37
sp|P61247|RS3A_HUMAN input_rna_1_1354-1550	-0.56	0.17	0.38	NO	yes	1	1.47
sp|P61254|RL26_HUMAN input_rna_1_1354-1550	0.33	0.81	0.99	NO	yes	1	1.9
sp|P61313|RL15_HUMAN input_rna_1_1354-1550	0.1	0.69	0.99	NO	yes	1	1.79
sp|P61326|MGN_HUMAN input_rna_1_1354-1550	0.45	0.88	0.99	NO	yes	1	1.96
sp|P61571|REC1_HUMAN input_rna_1_1354-1550	-0.37	0.28	0.62	NO	yes	1	1.57
sp|P61572|REC3_HUMAN input_rna_1_1354-1550	-0.4	0.26	0.56	NO	yes	1	1.55
sp|P61573|REC4_HUMAN input_rna_1_1354-1550	-0.4	0.26	0.56	NO	yes	1	1.55
sp|P61574|REC5_HUMAN input_rna_1_1354-1550	-0.39	0.26	0.57	NO	yes	1	1.56
sp|P61575|REC6_HUMAN input_rna_1_1354-1550	-0.41	0.24	0.54	NO	yes	1	1.55
sp|P61576|REC9_HUMAN input_rna_1_1354-1550	-0.42	0.24	0.51	NO	yes	1	1.54
sp|P61578|REC16_HUMAN input_rna_1_1354-1550	-0.42	0.24	0.51	NO	yes	1	1.54
sp|P61579|REC17_HUMAN input_rna_1_1354-1550	-0.4	0.26	0.56	NO	yes	1	1.55
sp|P61927|RL37_HUMAN input_rna_1_1354-1550	-0.35	0.28	0.58	NO	yes	1	1.57
sp|P61978|HNRPK_HUMAN input_rna_1_1354-1550	-0.74	0.14	0.13	NO	yes	1	1.39
sp|P62081|RS7_HUMAN input_rna_1_1354-1550	-0.1	0.52	0.94	NO	yes	1	1.7
sp|P62244|RS15A_HUMAN input_rna_1_1354-1550	0.42	0.87	0.99	NO	yes	1	1.95
sp|P62249|RS16_HUMAN input_rna_1_1354-1550	0.47	0.89	0.99	NO	yes	1	1.97
sp|P62269|RS18_HUMAN input_rna_1_1354-1550	0.29	0.8	0.99	NO	yes	1	1.89
sp|P62280|RS11_HUMAN input_rna_1_1354-1550	-0.01	0.61	0.97	NO	yes	1	1.74
sp|P62304|RUXE_HUMAN input_rna_1_1354-1550	-0.13	0.5	0.87	NO	yes	1	1.68
sp|P62306|RUXF_HUMAN input_rna_1_1354-1550	-0.23	0.4	0.79	NO	yes	1	1.63
sp|P62308|RUXG_HUMAN input_rna_1_1354-1550	-0.14	0.47	0.93	NO	yes	1	1.68
sp|P62310|LSM3_HUMAN input_rna_1_1354-1550	-0.15	0.47	0.9	NO	yes	1	1.67
sp|P62312|LSM6_HUMAN input_rna_1_1354-1550	-0.09	0.52	0.95	NO	yes	1	1.7
sp|P62314|SMD1_HUMAN input_rna_1_1354-1550	-0.09	0.52	0.94	NO	yes	1	1.7
sp|P62318|SMD3_HUMAN input_rna_1_1354-1550	-0.02	0.59	0.94	NO	yes	1	1.74
sp|P62424|RL7A_HUMAN input_rna_1_1354-1550	-0.35	0.32	0.76	NO	yes	1	1.58
sp|P62487|RPB7_HUMAN input_rna_1_1354-1550	-0.09	0.52	0.93	NO	yes	1	1.7
sp|P62701|RS4X_HUMAN input_rna_1_1354-1550	-0.2	0.42	0.92	NO	yes	1	1.65
sp|P62750|RL23A_HUMAN input_rna_1_1354-1550	0.09	0.67	0.98	NO	yes	1	1.79
sp|P62841|RS15_HUMAN input_rna_1_1354-1550	0.11	0.69	0.97	NO	yes	1	1.8
sp|P62851|RS25_HUMAN input_rna_1_1354-1550	0.23	0.76	0.99	NO	yes	1	1.85
sp|P62861|RS30_HUMAN input_rna_1_1354-1550	-0.22	0.42	0.84	NO	yes	1	1.64
sp|P62888|RL30_HUMAN input_rna_1_1354-1550	0.04	0.63	0.98	NO	yes	1	1.76
sp|P62891|RL39_HUMAN input_rna_1_1354-1550	-0.31	0.33	0.83	NO	yes	1	1.59
sp|P62899|RL31_HUMAN input_rna_1_1354-1550	0.32	0.81	0.99	NO	yes	1	1.9
sp|P62906|RL10A_HUMAN input_rna_1_1354-1550	-0.39	0.26	0.71	NO	yes	1	1.56
sp|P62913|RL11_HUMAN input_rna_1_1354-1550	0.02	0.63	0.96	NO	yes	1	1.76
sp|P62917|RL8_HUMAN input_rna_1_1354-1550	-0.57	0.17	0.37	NO	yes	1	1.47
sp|P62995|TRA2B_HUMAN input_rna_1_1354-1550	-0.39	0.26	0.63	NO	yes	1	1.56
sp|P63162|RSMN_HUMAN input_rna_1_1354-1550	-0.45	0.22	0.7	NO	yes	1	1.53
sp|P63173|RL38_HUMAN input_rna_1_1354-1550	0.06	0.66	0.98	NO	yes	1	1.78
sp|P63241|IF5A1_HUMAN input_rna_1_1354-1550	0.14	0.71	0.99	NO	yes	1	1.81
sp|P67809|YBOX1_HUMAN input_rna_1_1354-1550	0.11	0.69	0.93	NO	yes	1	1.8
sp|P78406|RAE1L_HUMAN input_rna_1_1354-1550	-0.62	0.17	0.26	NO	yes	1	1.45
sp|P78563|RED1_HUMAN input_rna_1_1354-1550	-1.25	0.1	0.11	NO	yes	1	1.14
sp|P82675|RT05_HUMAN input_rna_1_1354-1550	-1.14	0.1	0	NO	yes	1	1.19
sp|P82979|SARNP_HUMAN input_rna_1_1354-1550	0.24	0.77	0.99	NO	yes	1	1.86
sp|P83369|LSM11_HUMAN input_rna_1_1354-1550	-0.46	0.22	0.43	NO	yes	1	1.52
sp|P83731|RL24_HUMAN input_rna_1_1354-1550	0.06	0.66	0.98	NO	yes	1	1.77
sp|P84098|RL19_HUMAN input_rna_1_1354-1550	-0.26	0.37	0.84	NO	yes	1	1.62
sp|P84103|SRSF3_HUMAN input_rna_1_1354-1550	-0.03	0.59	0.97	no	yes	1	2.73
sp|P98179|RBM3_HUMAN input_rna_1_1354-1550	-0.17	0.45	0.91	NO	yes	1	1.66
sp|Q01081|U2AF1_HUMAN input_rna_1_1354-1550	-0.15	0.47	0.98	NO	yes	1	1.67
sp|Q01085|TIAR_HUMAN input_rna_1_1354-1550	-0.3	0.33	0.69	NO	yes	1	1.6
sp|Q01130|SRSF2_HUMAN input_rna_1_1354-1550	-0.55	0.17	0.41	no	yes	1	2.48
sp|Q01844|EWS_HUMAN input_rna_1_1354-1550	-0.72	0.14	0.27	NO	yes	1	1.4
sp|Q02040|AK17A_HUMAN input_rna_1_1354-1550	-0.63	0.17	0.33	NO	yes	1	1.44
sp|Q02543|RL18A_HUMAN input_rna_1_1354-1550	0.03	0.63	0.96	NO	yes	1	1.76
sp|Q02878|RL6_HUMAN input_rna_1_1354-1550	-0.58	0.17	0.3	NO	yes	1	1.46
sp|Q05048|CSTF1_HUMAN input_rna_1_1354-1550	-0.81	0.14	0.07	NO	yes	1	1.35
sp|Q05519|SRS11_HUMAN input_rna_1_1354-1550	-0.94	0.1	0.02	NO	yes	1	1.29
sp|Q05823|RN5A_HUMAN input_rna_1_1354-1550	-1.2	0.1	0.13	NO	yes	1	1.16
sp|Q06265|EXOS9_HUMAN input_rna_1_1354-1550	-0.88	0.1	0.03	NO	yes	1	1.32
sp|Q06787|FMR1_HUMAN input_rna_1_1354-1550	-0.75	0.14	0.17	NO	yes	1	1.38
sp|Q07020|RL18_HUMAN input_rna_1_1354-1550	0.01	0.61	0.97	NO	yes	1	1.75
sp|Q07666|KHDR1_HUMAN input_rna_1_1354-1550	-0.9	0.1	0.03	NO	yes	1	1.31
sp|Q07687|DLX2_HUMAN input_rna_1_1354-1550	-0.37	0.28	0.5	NO	yes	1	1.57
sp|Q07955|SRSF1_HUMAN input_rna_1_1354-1550	-0.69	0.14	0.14	NO	yes	1	1.41
sp|Q08170|SRSF4_HUMAN input_rna_1_1354-1550	-0.33	0.32	0.65	NO	yes	1	1.59
sp|Q08257|QOR_HUMAN input_rna_1_1354-1550	-0.62	0.17	0.25	NO	yes	1	1.45
sp|Q12849|GRSF1_HUMAN input_rna_1_1354-1550	-0.66	0.14	0.26	NO	yes	1	1.43
sp|Q12904|AIMP1_HUMAN input_rna_1_1354-1550	0.15	0.73	0.96	NO	yes	1	1.82
sp|Q12905|ILF2_HUMAN input_rna_1_1354-1550	-0.52	0.2	0.38	NO	yes	1	1.49
sp|Q12926|ELAV2_HUMAN input_rna_1_1354-1550	-0.25	0.37	0.7	NO	yes	1	1.62
sp|Q12972|PP1R8_HUMAN input_rna_1_1354-1550	-0.53	0.2	0.34	NO	yes	1	1.49
sp|Q12996|CSTF3_HUMAN input_rna_1_1354-1550	-0.67	0.14	0.31	NO	yes	1	1.42
sp|Q13049|TRI32_HUMAN input_rna_1_1354-1550	-1.18	0.1	0.03	NO	yes	1	1.17
sp|Q13117|DAZ2_HUMAN input_rna_1_1354-1550	-0.4	0.26	0.66	NO	yes	1	1.55
sp|Q13148|TADBP_HUMAN input_rna_1_1354-1550	-0.55	0.17	0.37	NO	yes	1	1.48
sp|Q13151|ROA0_HUMAN input_rna_1_1354-1550	0.1	0.69	0.97	NO	yes	1	1.8
sp|Q13242|SRSF9_HUMAN input_rna_1_1354-1550	-0.35	0.32	0.84	NO	yes	1	1.58
sp|Q13243|SRSF5_HUMAN input_rna_1_1354-1550	0.11	0.69	0.99	NO	yes	1	1.8
sp|Q13247|SRSF6_HUMAN input_rna_1_1354-1550	0.04	0.63	0.83	NO	yes	1	1.76
sp|Q13283|G3BP1_HUMAN input_rna_1_1354-1550	-1.24	0.1	0	NO	yes	1	1.15
sp|Q13310|PABP4_HUMAN input_rna_1_1354-1550	-0.93	0.1	0.07	NO	yes	1	1.3
sp|Q13325|IFIT5_HUMAN input_rna_1_1354-1550	-0.65	0.14	0.27	NO	yes	1	1.43
sp|Q13595|TRA2A_HUMAN input_rna_1_1354-1550	-0.2	0.42	0.86	NO	yes	1	1.65
sp|Q13601|KRR1_HUMAN input_rna_1_1354-1550	-0.36	0.28	0.59	NO	yes	1	1.57
sp|Q13769|THOC5_HUMAN input_rna_1_1354-1550	-0.95	0.1	0.13	NO	yes	1	1.29
sp|Q13825|AUHM_HUMAN input_rna_1_1354-1550	-0.19	0.45	0.65	NO	yes	1	1.65
sp|Q13838|DX39B_HUMAN input_rna_1_1354-1550	-0.9	0.1	0.03	NO	yes	1	1.31
sp|Q13868|EXOS2_HUMAN input_rna_1_1354-1550	-0.45	0.22	0.53	NO	yes	1	1.53
sp|Q13901|C1D_HUMAN input_rna_1_1354-1550	0.53	0.91	0.99	NO	yes	1	2
sp|Q14011|CIRBP_HUMAN input_rna_1_1354-1550	-0.04	0.57	0.95	NO	yes	1	1.72
sp|Q14103|HNRPD_HUMAN input_rna_1_1354-1550	-0.48	0.22	0.39	NO	yes	1	1.51
sp|Q14240|IF4A2_HUMAN input_rna_1_1354-1550	-0.74	0.14	0.12	NO	yes	1	1.39
sp|Q14444|CAPR1_HUMAN input_rna_1_1354-1550	-0.78	0.14	0.23	NO	yes	1	1.37
sp|Q14451|GRB7_HUMAN input_rna_1_1354-1550	-0.57	0.17	0.33	NO	yes	1	1.47
sp|Q14493|SLBP_HUMAN input_rna_1_1354-1550	-0.3	0.33	0.78	NO	yes	1	1.6
sp|Q14498|RBM39_HUMAN input_rna_1_1354-1550	-0.48	0.22	0.43	NO	yes	1	1.51
sp|Q14576|ELAV3_HUMAN input_rna_1_1354-1550	-0.21	0.42	0.8	NO	yes	1	1.64
sp|Q15024|EXOS7_HUMAN input_rna_1_1354-1550	-0.49	0.2	0.47	NO	yes	1	1.51
sp|Q15056|IF4H_HUMAN input_rna_1_1354-1550	-0.75	0.14	0.08	NO	yes	1	1.38
sp|Q15233|NONO_HUMAN input_rna_1_1354-1550	-0.15	0.47	0.95	NO	yes	1	1.67
sp|Q15287|RNPS1_HUMAN input_rna_1_1354-1550	-0.71	0.14	0.13	NO	yes	1	1.4
sp|Q15365|PCBP1_HUMAN input_rna_1_1354-1550	-0.3	0.35	0.6	NO	yes	1	1.6
sp|Q15366|PCBP2_HUMAN input_rna_1_1354-1550	-0.46	0.22	0.46	no	yes	1	2.52
sp|Q15397|K0020_HUMAN input_rna_1_1354-1550	-0.67	0.14	0.3	NO	yes	1	1.42
sp|Q15415|RBY1F_HUMAN input_rna_1_1354-1550	-0.23	0.4	0.76	NO	yes	1	1.63
sp|Q15427|SF3B4_HUMAN input_rna_1_1354-1550	-0.59	0.17	0.32	NO	yes	1	1.46
sp|Q15434|RBMS2_HUMAN input_rna_1_1354-1550	-0.7	0.14	0.16	NO	yes	1	1.4
sp|Q15631|TSN_HUMAN input_rna_1_1354-1550	-0.38	0.28	0.87	NO	yes	1	1.56
sp|Q15633|TRBP2_HUMAN input_rna_1_1354-1550	-0.53	0.2	0.37	NO	yes	1	1.49
sp|Q15637|SF01_HUMAN input_rna_1_1354-1550	-0.49	0.2	0.48	NO	yes	1	1.51
sp|Q15646|OASL_HUMAN input_rna_1_1354-1550	-0.12	0.5	0.88	NO	yes	1	1.68
sp|Q15695|U2AFL_HUMAN input_rna_1_1354-1550	-0.2	0.42	0.89	NO	yes	1	1.65
sp|Q15696|U2AFM_HUMAN input_rna_1_1354-1550	0.01	0.61	0.97	NO	yes	1	1.75
sp|Q15717|ELAV1_HUMAN input_rna_1_1354-1550	-0.31	0.33	0.57	NO	yes	1	1.59
sp|Q16540|RM23_HUMAN input_rna_1_1354-1550	0.34	0.83	0.99	NO	yes	1	1.91
sp|Q16560|U1SBP_HUMAN input_rna_1_1354-1550	-0.38	0.26	0.79	NO	yes	1	1.56
sp|Q16587|ZNF74_HUMAN input_rna_1_1354-1550	-0.38	0.26	0.6	NO	yes	1	1.56
sp|Q16600|ZN239_HUMAN input_rna_1_1354-1550	-0.48	0.22	0.6	NO	yes	1	1.51
sp|Q16629|SRSF7_HUMAN input_rna_1_1354-1550	-0.31	0.33	0.92	NO	yes	1	1.59
sp|Q16630|CPSF6_HUMAN input_rna_1_1354-1550	-0.12	0.5	0.92	NO	yes	1	1.69
sp|Q16637|SMN_HUMAN input_rna_1_1354-1550	-0.14	0.47	0.93	NO	yes	1	1.68
sp|Q16762|THTR_HUMAN input_rna_1_1354-1550	-0.47	0.22	0.49	NO	yes	1	1.52
sp|Q17RY0|CPEB4_HUMAN input_rna_1_1354-1550	-0.87	0.1	0.18	NO	yes	1	1.32
sp|Q2M296|MTHSD_HUMAN input_rna_1_1354-1550	-0.3	0.33	0.66	NO	yes	1	1.6
sp|Q32P51|RA1L2_HUMAN input_rna_1_1354-1550	-0.1	0.52	0.79	NO	yes	1	1.7
sp|Q3MIT2|PUS10_HUMAN input_rna_1_1354-1550	-0.2	0.42	0.73	NO	yes	1	1.65
sp|Q3ZCQ8|TIM50_HUMAN input_rna_1_1354-1550	-0.47	0.22	0.39	NO	yes	1	1.52
sp|Q4G0J3|LARP7_HUMAN input_rna_1_1354-1550	-0.46	0.22	0.66	NO	yes	1	1.52
sp|Q4VXA5|KHDC1_HUMAN input_rna_1_1354-1550	-0.3	0.33	0.93	NO	yes	1	1.6
sp|Q4VXU2|PAP1L_HUMAN input_rna_1_1354-1550	-0.67	0.14	0.21	NO	yes	1	1.42
sp|Q53EL6|PDCD4_HUMAN input_rna_1_1354-1550	-0.7	0.14	0.19	NO	yes	1	1.41
sp|Q53HI1|UNC50_HUMAN input_rna_1_1354-1550	-0.41	0.24	0.7	NO	yes	1	1.55
sp|Q5JPH6|SYEM_HUMAN input_rna_1_1354-1550	-0.37	0.28	0.56	NO	yes	1	1.56
sp|Q5JQF8|PAP1M_HUMAN input_rna_1_1354-1550	0.01	0.61	0.98	NO	yes	1	1.75
sp|Q5RKV6|EXOS6_HUMAN input_rna_1_1354-1550	-0.25	0.37	0.84	NO	yes	1	1.63
sp|Q5RL73|RBM48_HUMAN input_rna_1_1354-1550	-0.05	0.57	0.92	NO	yes	1	1.72
sp|Q5SY16|NOL9_HUMAN input_rna_1_1354-1550	-0.72	0.14	0.27	NO	yes	1	1.4
sp|Q5SZQ8|CELF3_HUMAN input_rna_1_1354-1550	-1.07	0.1	0	NO	yes	1	1.23
sp|Q5T1V6|DDX59_HUMAN input_rna_1_1354-1550	-0.54	0.17	0.42	NO	yes	1	1.49
sp|Q5T8I9|HENMT_HUMAN input_rna_1_1354-1550	-0.13	0.5	0.86	NO	yes	1	1.68
sp|Q5U5Q3|MEX3C_HUMAN input_rna_1_1354-1550	-0.11	0.52	0.83	NO	yes	1	1.69
sp|Q5VWX1|KHDR2_HUMAN input_rna_1_1354-1550	0.15	0.71	0.93	NO	yes	1	1.82
sp|Q5VZ19|TDR10_HUMAN input_rna_1_1354-1550	-0.53	0.2	0.38	NO	yes	1	1.49
sp|Q5VZF2|MBNL2_HUMAN input_rna_1_1354-1550	-0.25	0.37	0.76	NO	yes	1	1.63
sp|Q69383|REC2_HUMAN input_rna_1_1354-1550	-0.4	0.26	0.56	NO	yes	1	1.55
sp|Q6I9Y2|THOC7_HUMAN input_rna_1_1354-1550	-0.19	0.45	0.91	NO	yes	1	1.66
sp|Q6IN84|MRM1_HUMAN input_rna_1_1354-1550	-0.29	0.35	0.56	NO	yes	1	1.6
sp|Q6IS14|IF5AL_HUMAN input_rna_1_1354-1550	0.14	0.71	0.99	NO	yes	1	1.81
sp|Q6NXG1|ESRP1_HUMAN input_rna_1_1354-1550	-0.86	0.1	0.18	NO	yes	1	1.33
sp|Q6NYC1|JMJD6_HUMAN input_rna_1_1354-1550	-0.33	0.32	0.69	NO	yes	1	1.58
sp|Q6NZI2|PTRF_HUMAN input_rna_1_1354-1550	-0.19	0.42	0.8	NO	yes	1	1.65
sp|Q6P087|RUSD3_HUMAN input_rna_1_1354-1550	-0.46	0.22	0.4	NO	yes	1	1.52
sp|Q6PJT7|ZC3HE_HUMAN input_rna_1_1354-1550	-1	0.1	0.12	NO	yes	1	1.26
sp|Q6UN15|FIP1_HUMAN input_rna_1_1354-1550	-0.42	0.24	0.71	NO	yes	1	1.54
sp|Q6XE24|RBMS3_HUMAN input_rna_1_1354-1550	-0.82	0.14	0.06	NO	yes	1	1.35
sp|Q6ZN04|MEX3B_HUMAN input_rna_1_1354-1550	-0.69	0.14	0.2	NO	yes	1	1.41
sp|Q6ZN17|LN28B_HUMAN input_rna_1_1354-1550	-0.68	0.14	0.19	http://www.landesbioscience.com/journals/rna/abstract.php?id=25194	yes	1	2.42
sp|Q6ZSC3|RBM43_HUMAN input_rna_1_1354-1550	-0.22	0.4	0.7	NO	yes	1	1.64
sp|Q71RC2|LARP4_HUMAN input_rna_1_1354-1550	-0.57	0.17	0.37	NO	yes	1	1.47
sp|Q7Z2E3|APTX_HUMAN input_rna_1_1354-1550	-0.17	0.45	0.75	NO	yes	1	1.66
sp|Q7Z2T5|TRM1L_HUMAN input_rna_1_1354-1550	-0.96	0.1	0.14	NO	yes	1	1.28
sp|Q7Z2W9|RM21_HUMAN input_rna_1_1354-1550	-0.14	0.47	0.93	NO	yes	1	1.68
sp|Q7Z417|NUFP2_HUMAN input_rna_1_1354-1550	-0.71	0.14	0.29	NO	yes	1	1.4
sp|Q7Z5Q1|CPEB2_HUMAN input_rna_1_1354-1550	-0.26	0.37	0.9	NO	yes	1	1.62
sp|Q7Z6M4|MTER2_HUMAN input_rna_1_1354-1550	-0.25	0.37	0.73	NO	yes	1	1.62
sp|Q7Z7A3|CTU1_HUMAN input_rna_1_1354-1550	-0.2	0.42	0.63	NO	yes	1	1.65
sp|Q86SE5|RALYL_HUMAN input_rna_1_1354-1550	-0.76	0.14	0.09	NO	yes	1	1.38
sp|Q86SG3|DAZ4_HUMAN input_rna_1_1354-1550	-0.61	0.17	0.37	NO	yes	1	1.45
sp|Q86TM3|DDX53_HUMAN input_rna_1_1354-1550	-0.14	0.47	0.87	NO	yes	1	1.68
sp|Q86U06|RBM23_HUMAN input_rna_1_1354-1550	-1	0.1	0.01	NO	yes	1	1.26
sp|Q86U38|NOP9_HUMAN input_rna_1_1354-1550	-0.55	0.17	0.4	NO	yes	1	1.48
sp|Q86U42|PABP2_HUMAN input_rna_1_1354-1550	-0.06	0.57	0.91	NO	yes	1	1.72
sp|Q86U44|MTA70_HUMAN input_rna_1_1354-1550	-0.67	0.14	0.24	NO	yes	1	1.42
sp|Q86V81|THOC4_HUMAN input_rna_1_1354-1550	-0.26	0.37	0.9	NO	yes	1	1.62
sp|Q86W42|THOC6_HUMAN input_rna_1_1354-1550	0.09	0.67	0.87	NO	yes	1	1.79
sp|Q86XN8|MEX3D_HUMAN input_rna_1_1354-1550	-0.98	0.1	0.08	NO	yes	1	1.27
sp|Q8IU60|DCP2_HUMAN input_rna_1_1354-1550	-0.92	0.1	0.03	NO	yes	1	1.3
sp|Q8IUH3|RBM45_HUMAN input_rna_1_1354-1550	-0.22	0.4	0.89	NO	yes	1	1.64
sp|Q8IUX4|ABC3F_HUMAN input_rna_1_1354-1550	-0.51	0.2	0.4	NO	yes	1	1.5
sp|Q8IV48|ERI1_HUMAN input_rna_1_1354-1550	-0.33	0.32	0.49	NO	yes	1	1.58
sp|Q8IWZ8|SUGP1_HUMAN input_rna_1_1354-1550	-0.77	0.14	0.19	NO	yes	1	1.37
sp|Q8IY67|RAVR1_HUMAN input_rna_1_1354-1550	-0.53	0.2	0.46	NO	yes	1	1.49
sp|Q8IYX4|DND1_HUMAN input_rna_1_1354-1550	-0.52	0.2	0.35	NO	yes	1	1.49
sp|Q8IZ69|TRM2A_HUMAN input_rna_1_1354-1550	-0.52	0.2	0.44	NO	yes	1	1.49
sp|Q8IZ73|RUSD2_HUMAN input_rna_1_1354-1550	-0.23	0.4	0.81	NO	yes	1	1.63
sp|Q8N0Z8|PUSL1_HUMAN input_rna_1_1354-1550	-0.36	0.28	0.61	NO	yes	1	1.57
sp|Q8N1G4|LRC47_HUMAN input_rna_1_1354-1550	-0.75	0.14	0.12	NO	yes	1	1.38
sp|Q8N5P1|ZC3H8_HUMAN input_rna_1_1354-1550	-0.65	0.14	0.2	NO	yes	1	1.43
sp|Q8N5X7|IF4E3_HUMAN input_rna_1_1354-1550	-0.58	0.17	0.36	NO	yes	1	1.46
sp|Q8N684|CPSF7_HUMAN input_rna_1_1354-1550	-0.33	0.32	0.81	NO	yes	1	1.59
sp|Q8N6W0|CELF5_HUMAN input_rna_1_1354-1550	-0.57	0.17	0.37	NO	yes	1	1.47
sp|Q8N8A6|DDX51_HUMAN input_rna_1_1354-1550	-0.9	0.1	0.13	NO	yes	1	1.31
sp|Q8N9N2|ASCC1_HUMAN input_rna_1_1354-1550	-0.53	0.2	0.37	NO	yes	1	1.49
sp|Q8N9N8|EIF1A_HUMAN input_rna_1_1354-1550	0.04	0.63	0.98	NO	yes	1	1.76
sp|Q8N9W6|BOLL_HUMAN input_rna_1_1354-1550	-0.44	0.22	0.53	NO	yes	1	1.53
sp|Q8NC51|PAIRB_HUMAN input_rna_1_1354-1550	-0.75	0.14	0.11	NO	yes	1	1.38
sp|Q8NCV1|ADAD2_HUMAN input_rna_1_1354-1550	-0.59	0.17	0.4	NO	yes	1	1.46
sp|Q8NE35|CPEB3_HUMAN input_rna_1_1354-1550	-0.8	0.14	0.22	NO	yes	1	1.36
sp|Q8NG50|RDM1_HUMAN input_rna_1_1354-1550	-0.72	0.14	0.12	NO	yes	1	1.39
sp|Q8NHQ9|DDX55_HUMAN input_rna_1_1354-1550	-0.57	0.17	0.39	NO	yes	1	1.47
sp|Q8TAS1|UHMK1_HUMAN input_rna_1_1354-1550	-0.67	0.14	0.2	NO	yes	1	1.42
sp|Q8TBF4|ZCRB1_HUMAN input_rna_1_1354-1550	-0.54	0.17	0.4	NO	yes	1	1.49
sp|Q8TBY0|RBM46_HUMAN input_rna_1_1354-1550	-0.68	0.14	0.21	NO	yes	1	1.41
sp|Q8TD47|RS4Y2_HUMAN input_rna_1_1354-1550	-0.25	0.37	0.89	NO	yes	1	1.63
sp|Q8TEA1|NSUN6_HUMAN input_rna_1_1354-1550	-0.64	0.17	0.27	NO	yes	1	1.44
sp|Q8WU68|U2AF4_HUMAN input_rna_1_1354-1550	-0.02	0.59	0.99	NO	yes	1	1.73
sp|Q8WUA2|PPIL4_HUMAN input_rna_1_1354-1550	-0.73	0.14	0.18	NO	yes	1	1.39
sp|Q8WVV9|HNRLL_HUMAN input_rna_1_1354-1550	-0.52	0.2	0.41	NO	yes	1	1.49
sp|Q8WWH5|TRUB1_HUMAN input_rna_1_1354-1550	-0.3	0.33	0.53	NO	yes	1	1.6
sp|Q8WWY3|PRP31_HUMAN input_rna_1_1354-1550	-0.41	0.24	0.55	NO	yes	1	1.55
sp|Q8WXF0|SRS12_HUMAN input_rna_1_1354-1550	-0.55	0.17	0.41	NO	yes	1	1.48
sp|Q8WXF1|PSPC1_HUMAN input_rna_1_1354-1550	-0.38	0.26	0.54	NO	yes	1	1.56
sp|Q8WY41|NANO1_HUMAN input_rna_1_1354-1550	-0.39	0.26	0.64	NO	yes	1	1.56
sp|Q92499|DDX1_HUMAN input_rna_1_1354-1550	-1.29	0.1	0.03	NO	yes	1	1.12
sp|Q92615|LAR4B_HUMAN input_rna_1_1354-1550	-0.86	0.1	0.2	NO	yes	1	1.33
sp|Q92664|TF3A_HUMAN input_rna_1_1354-1550	-0.26	0.37	0.73	NO	yes	1	1.62
sp|Q92804|RBP56_HUMAN input_rna_1_1354-1550	-0.53	0.2	0.48	NO	yes	1	1.49
sp|Q92841|DDX17_HUMAN input_rna_1_1354-1550	-1.05	0.1	0.1	NO	yes	1	1.24
sp|Q92879|CELF1_HUMAN input_rna_1_1354-1550	-0.46	0.22	0.52	NO	yes	1	1.52
sp|Q92901|RL3L_HUMAN input_rna_1_1354-1550	-0.93	0.1	0.02	NO	yes	1	1.3
sp|Q92904|DAZL_HUMAN input_rna_1_1354-1550	-0.34	0.32	0.71	NO	yes	1	1.58
sp|Q92945|FUBP2_HUMAN input_rna_1_1354-1550	-0.69	0.14	0.29	NO	yes	1	1.41
sp|Q92979|NEP1_HUMAN input_rna_1_1354-1550	-0.58	0.17	0.36	NO	yes	1	1.46
sp|Q93062|RBPMS_HUMAN input_rna_1_1354-1550	-0.03	0.59	0.97	NO	yes	1	1.73
sp|Q969L4|LSM10_HUMAN input_rna_1_1354-1550	0.09	0.67	0.98	NO	yes	1	1.79
sp|Q96A72|MGN2_HUMAN input_rna_1_1354-1550	0.34	0.83	0.99	NO	yes	1	1.91
sp|Q96AE4|FUBP1_HUMAN input_rna_1_1354-1550	-0.91	0.1	0.08	NO	yes	1	1.3
sp|Q96AH0|SOSB2_HUMAN input_rna_1_1354-1550	0.03	0.63	0.98	NO	yes	1	1.76
sp|Q96AZ6|ISG20_HUMAN input_rna_1_1354-1550	-0.09	0.52	0.91	NO	yes	1	1.7
sp|Q96B01|R51A1_HUMAN input_rna_1_1354-1550	-0.24	0.4	0.62	NO	yes	1	1.63
sp|Q96B26|EXOS8_HUMAN input_rna_1_1354-1550	-0.16	0.47	0.91	NO	yes	1	1.67
sp|Q96BK5|PINX1_HUMAN input_rna_1_1354-1550	-0.57	0.17	0.29	NO	yes	1	1.47
sp|Q96BT7|ALKB8_HUMAN input_rna_1_1354-1550	-1.07	0.1	0.06	NO	yes	1	1.23
sp|Q96C10|DHX58_HUMAN input_rna_1_1354-1550	-0.19	0.45	0.72	NO	yes	1	1.65
sp|Q96CM3|RUSD4_HUMAN input_rna_1_1354-1550	-0.45	0.22	0.47	NO	yes	1	1.53
sp|Q96DE0|NUD16_HUMAN input_rna_1_1354-1550	0.1	0.69	0.99	NO	yes	1	1.79
sp|Q96DH6|MSI2H_HUMAN input_rna_1_1354-1550	-0.4	0.26	0.47	NO	yes	1	1.55
sp|Q96DU9|PABP5_HUMAN input_rna_1_1354-1550	-0.83	0.14	0.06	NO	yes	1	1.34
sp|Q96E39|RMXL1_HUMAN input_rna_1_1354-1550	-0.35	0.28	0.6	NO	yes	1	1.58
sp|Q96EP5|DAZP1_HUMAN input_rna_1_1354-1550	-0.55	0.17	0.36	NO	yes	1	1.48
sp|Q96EY7|PTCD3_HUMAN input_rna_1_1354-1550	-0.98	0.1	0.11	NO	yes	1	1.27
sp|Q96F86|EDC3_HUMAN input_rna_1_1354-1550	-0.76	0.14	0.16	NO	yes	1	1.38
sp|Q96FV9|THOC1_HUMAN input_rna_1_1354-1550	-0.48	0.22	0.49	NO	yes	1	1.51
sp|Q96H35|RBM18_HUMAN input_rna_1_1354-1550	-0.01	0.59	0.97	NO	yes	1	1.74
sp|Q96HR8|NAF1_HUMAN input_rna_1_1354-1550	-0.68	0.14	0.23	NO	yes	1	1.42
sp|Q96I24|FUBP3_HUMAN input_rna_1_1354-1550	-0.81	0.14	0.08	NO	yes	1	1.35
sp|Q96I25|SPF45_HUMAN input_rna_1_1354-1550	-0.49	0.2	0.43	NO	yes	1	1.51
sp|Q96IZ5|RBM41_HUMAN input_rna_1_1354-1550	-0.62	0.17	0.27	NO	yes	1	1.45
sp|Q96J01|THOC3_HUMAN input_rna_1_1354-1550	-0.2	0.42	0.66	NO	yes	1	1.65
sp|Q96J87|CELF6_HUMAN input_rna_1_1354-1550	-0.7	0.14	0.2	NO	yes	1	1.41
sp|Q96LT9|RBM40_HUMAN input_rna_1_1354-1550	-0.43	0.22	0.52	NO	yes	1	1.54
sp|Q96M93|ADAD1_HUMAN input_rna_1_1354-1550	-0.45	0.22	0.65	NO	yes	1	1.53
sp|Q96N16|JKIP1_HUMAN input_rna_1_1354-1550	-0.75	0.14	0.15	NO	yes	1	1.38
sp|Q96PK6|RBM14_HUMAN input_rna_1_1354-1550	-0.26	0.37	0.71	NO	yes	1	1.62
sp|Q96PU8|QKI_HUMAN input_rna_1_1354-1550	-0.31	0.33	0.52	NO	yes	1	1.59
sp|Q96PZ0|PUS7_HUMAN input_rna_1_1354-1550	-1.11	0.1	0.04	NO	yes	1	1.21
sp|Q96Q11|TRNT1_HUMAN input_rna_1_1354-1550	-0.91	0.1	0.02	NO	yes	1	1.3
sp|Q96QD9|UIF_HUMAN input_rna_1_1354-1550	-0.38	0.26	0.49	NO	yes	1	1.56
sp|Q96SI9|STRBP_HUMAN input_rna_1_1354-1550	-0.35	0.28	0.61	NO	yes	1	1.57
sp|Q99497|PARK7_HUMAN input_rna_1_1354-1550	0.08	0.67	0.98	NO	yes	1	1.78
sp|Q99547|MPH6_HUMAN input_rna_1_1354-1550	0.16	0.73	0.99	NO	yes	1	1.82
sp|Q99729|ROAA_HUMAN input_rna_1_1354-1550	-0.58	0.17	0.28	NO	yes	1	1.46
sp|Q9BQ04|RBM4B_HUMAN input_rna_1_1354-1550	0.06	0.66	0.95	NO	yes	1	1.77
sp|Q9BQ39|DDX50_HUMAN input_rna_1_1354-1550	-0.79	0.14	0.25	NO	yes	1	1.36
sp|Q9BRL6|SRSF8_HUMAN input_rna_1_1354-1550	-0.49	0.2	0.44	NO	yes	1	1.51
sp|Q9BRP8|WIBG_HUMAN input_rna_1_1354-1550	-0.04	0.57	0.97	NO	yes	1	1.73
sp|Q9BRS8|LARP6_HUMAN input_rna_1_1354-1550	-0.73	0.14	0.18	NO	yes	1	1.39
sp|Q9BTD8|RBM42_HUMAN input_rna_1_1354-1550	-0.53	0.2	0.45	NO	yes	1	1.49
sp|Q9BTF0|THUM2_HUMAN input_rna_1_1354-1550	-0.83	0.14	0.1	NO	yes	1	1.34
sp|Q9BTL3|RAM_HUMAN input_rna_1_1354-1550	-0.12	0.5	0.93	NO	yes	1	1.69
sp|Q9BUB4|ADAT1_HUMAN input_rna_1_1354-1550	-0.68	0.14	0.23	NO	yes	1	1.41
sp|Q9BUL9|RPP25_HUMAN input_rna_1_1354-1550	0.03	0.63	0.98	NO	yes	1	1.76
sp|Q9BUR4|WAP53_HUMAN input_rna_1_1354-1550	-0.69	0.14	0.19	NO	yes	1	1.41
sp|Q9BV44|THUM3_HUMAN input_rna_1_1354-1550	-0.54	0.17	0.41	NO	yes	1	1.49
sp|Q9BWF3|RBM4_HUMAN input_rna_1_1354-1550	0.16	0.73	0.98	NO	yes	1	1.82
sp|Q9BWT3|PAPOG_HUMAN input_rna_1_1354-1550	-0.95	0.1	0.14	NO	yes	1	1.28
sp|Q9BX46|RBM24_HUMAN input_rna_1_1354-1550	-0.84	0.14	0.02	NO	yes	1	1.34
sp|Q9BY77|PDIP3_HUMAN input_rna_1_1354-1550	-0.91	0.1	0.03	NO	yes	1	1.31
sp|Q9BYD6|RM01_HUMAN input_rna_1_1354-1550	-0.31	0.33	0.58	NO	yes	1	1.6
sp|Q9BYG3|MK67I_HUMAN input_rna_1_1354-1550	-0.06	0.54	0.96	NO	yes	1	1.72
sp|Q9BZB8|CPEB1_HUMAN input_rna_1_1354-1550	-0.84	0.14	0.05	NO	yes	1	1.34
sp|Q9BZC1|CELF4_HUMAN input_rna_1_1354-1550	0	0.61	0.95	NO	yes	1	1.75
sp|Q9BZE2|PUS3_HUMAN input_rna_1_1354-1550	-0.53	0.2	0.44	NO	yes	1	1.49
sp|Q9BZI7|REN3B_HUMAN input_rna_1_1354-1550	-0.34	0.32	0.72	NO	yes	1	1.58
sp|Q9GZT3|SLIRP_HUMAN input_rna_1_1354-1550	-0.27	0.35	0.82	NO	yes	1	1.61
sp|Q9GZV4|IF5A2_HUMAN input_rna_1_1354-1550	0.22	0.76	0.99	NO	yes	1	1.85
sp|Q9GZY0|NXF2_HUMAN input_rna_1_1354-1550	-0.7	0.14	0.21	NO	yes	1	1.4
sp|Q9H074|PAIP1_HUMAN input_rna_1_1354-1550	-0.14	0.47	0.93	NO	yes	1	1.68
sp|Q9H0G5|NSRP1_HUMAN input_rna_1_1354-1550	-0.24	0.4	0.86	NO	yes	1	1.63
sp|Q9H0K6|PUS7L_HUMAN input_rna_1_1354-1550	-0.98	0.1	0.1	NO	yes	1	1.27
sp|Q9H0L4|CSTFT_HUMAN input_rna_1_1354-1550	-0.34	0.32	0.72	NO	yes	1	1.58
sp|Q9H0S4|DDX47_HUMAN input_rna_1_1354-1550	-0.75	0.14	0.1	NO	yes	1	1.38
sp|Q9H0U6|RM18_HUMAN input_rna_1_1354-1550	-0.13	0.5	0.89	NO	yes	1	1.68
sp|Q9H0Z9|RBM38_HUMAN input_rna_1_1354-1550	-0.56	0.17	0.44	NO	yes	1	1.48
sp|Q9H171|ZBP1_HUMAN input_rna_1_1354-1550	-0.49	0.2	0.54	NO	yes	1	1.51
sp|Q9H1B4|NXF5_HUMAN input_rna_1_1354-1550	-0.26	0.37	0.75	NO	yes	1	1.62
sp|Q9H1J1|REN3A_HUMAN input_rna_1_1354-1550	-0.76	0.14	0.12	NO	yes	1	1.38
sp|Q9H361|PABP3_HUMAN input_rna_1_1354-1550	-0.86	0.1	0.06	NO	yes	1	1.33
sp|Q9H4D5|NXF3_HUMAN input_rna_1_1354-1550	-0.27	0.37	0.67	NO	yes	1	1.62
sp|Q9H6T0|ESRP2_HUMAN input_rna_1_1354-1550	-1.09	0.1	0.08	NO	yes	1	1.22
sp|Q9H814|PHAX_HUMAN input_rna_1_1354-1550	-0.07	0.54	0.9	NO	yes	1	1.71
sp|Q9H875|PKRI1_HUMAN input_rna_1_1354-1550	0.14	0.71	0.98	NO	yes	1	1.81
sp|Q9H9J2|RM44_HUMAN input_rna_1_1354-1550	-0.71	0.14	0.16	NO	yes	1	1.4
sp|Q9H9Y2|RPF1_HUMAN input_rna_1_1354-1550	0.04	0.63	0.87	NO	yes	1	1.76
sp|Q9H9Z2|LN28A_HUMAN input_rna_1_1354-1550	-0.18	0.45	0.91	NO	yes	1	1.66
sp|Q9HA38|ZMAT3_HUMAN input_rna_1_1354-1550	-0.21	0.42	0.88	NO	yes	1	1.64
sp|Q9HC16|ABC3G_HUMAN input_rna_1_1354-1550	0.01	0.61	0.93	NO	yes	1	1.75
sp|Q9HC36|RMTL1_HUMAN input_rna_1_1354-1550	-0.77	0.14	0.1	NO	yes	1	1.37
sp|Q9HC52|CBX8_HUMAN input_rna_1_1354-1550	0.03	0.63	0.94	NO	yes	1	1.76
sp|Q9HCJ3|RAVR2_HUMAN input_rna_1_1354-1550	-0.77	0.14	0.25	NO	yes	1	1.37
sp|Q9NP64|NO40_HUMAN input_rna_1_1354-1550	-0.58	0.17	0.37	NO	yes	1	1.46
sp|Q9NPD3|EXOS4_HUMAN input_rna_1_1354-1550	-0.77	0.14	0.08	NO	yes	1	1.37
sp|Q9NQ94|A1CF_HUMAN input_rna_1_1354-1550	-0.6	0.17	0.33	NO	yes	1	1.45
sp|Q9NQT4|EXOS5_HUMAN input_rna_1_1354-1550	-0.72	0.14	0.1	NO	yes	1	1.4
sp|Q9NQT5|EXOS3_HUMAN input_rna_1_1354-1550	-0.35	0.28	0.68	NO	yes	1	1.58
sp|Q9NQZ3|DAZ1_HUMAN input_rna_1_1354-1550	-1.09	0.1	0.09	NO	yes	1	1.22
sp|Q9NR56|MBNL1_HUMAN input_rna_1_1354-1550	-0.16	0.47	0.83	NO	yes	1	1.67
sp|Q9NR90|DAZ3_HUMAN input_rna_1_1354-1550	-0.33	0.32	0.71	NO	yes	1	1.59
sp|Q9NRJ5|PAPOB_HUMAN input_rna_1_1354-1550	-0.81	0.14	0.11	NO	yes	1	1.35
sp|Q9NRX1|PNO1_HUMAN input_rna_1_1354-1550	-0.7	0.14	0.17	NO	yes	1	1.41
sp|Q9NS39|RED2_HUMAN input_rna_1_1354-1550	-1.25	0.1	0.04	NO	yes	1	1.14
sp|Q9NSD9|SYFB_HUMAN input_rna_1_1354-1550	-0.32	0.32	0.84	NO	yes	1	1.59
sp|Q9NUL3|STAU2_HUMAN input_rna_1_1354-1550	-0.4	0.26	0.72	NO	yes	1	1.55
sp|Q9NUL7|DDX28_HUMAN input_rna_1_1354-1550	-0.16	0.47	0.82	NO	yes	1	1.67
sp|Q9NUU7|DD19A_HUMAN input_rna_1_1354-1550	-0.22	0.42	0.88	NO	yes	1	1.64
sp|Q9NV31|IMP3_HUMAN input_rna_1_1354-1550	0.1	0.69	0.98	NO	yes	1	1.8
sp|Q9NVM6|DJC17_HUMAN input_rna_1_1354-1550	-0.09	0.52	0.91	NO	yes	1	1.7
sp|Q9NVP1|DDX18_HUMAN input_rna_1_1354-1550	-0.64	0.17	0.34	NO	yes	1	1.44
sp|Q9NVV4|PAPD1_HUMAN input_rna_1_1354-1550	-0.61	0.17	0.37	NO	yes	1	1.45
sp|Q9NW64|RBM22_HUMAN input_rna_1_1354-1550	-0.79	0.14	0.08	NO	yes	1	1.36
sp|Q9NWB1|RFOX1_HUMAN input_rna_1_1354-1550	-0.39	0.26	0.57	NO	yes	1	1.56
sp|Q9NX07|TSAP1_HUMAN input_rna_1_1354-1550	-0.14	0.5	0.93	NO	yes	1	1.68
sp|Q9NX24|NHP2_HUMAN input_rna_1_1354-1550	0.08	0.67	0.98	NO	yes	1	1.78
sp|Q9NX74|DUS2L_HUMAN input_rna_1_1354-1550	-0.35	0.28	0.63	NO	yes	1	1.57
sp|Q9NXG2|THUM1_HUMAN input_rna_1_1354-1550	-0.17	0.45	0.71	NO	yes	1	1.66
sp|Q9NXH9|TRM1_HUMAN input_rna_1_1354-1550	-0.6	0.17	0.37	NO	yes	1	1.45
sp|Q9NXV6|CARF_HUMAN input_rna_1_1354-1550	-0.41	0.24	0.73	NO	yes	1	1.55
sp|Q9NXZ2|DDX43_HUMAN input_rna_1_1354-1550	-1.1	0.1	0.03	NO	yes	1	1.21
sp|Q9NY12|GAR1_HUMAN input_rna_1_1354-1550	-0.23	0.4	0.92	NO	yes	1	1.63
sp|Q9NY93|DDX56_HUMAN input_rna_1_1354-1550	-0.67	0.14	0.21	NO	yes	1	1.42
sp|Q9NZI8|IF2B1_HUMAN input_rna_1_1354-1550	-0.33	0.32	0.83	NO	yes	1	1.59
sp|Q9P013|CWC15_HUMAN input_rna_1_1354-1550	-0.41	0.24	0.82	NO	yes	1	1.54
sp|Q9P2K5|MYEF2_HUMAN input_rna_1_1354-1550	-0.55	0.17	0.44	NO	yes	1	1.48
sp|Q9UBP6|TRMB_HUMAN input_rna_1_1354-1550	-0.4	0.24	0.59	NO	yes	1	1.55
sp|Q9UBU9|NXF1_HUMAN input_rna_1_1354-1550	-0.28	0.35	0.78	NO	yes	1	1.61
sp|Q9UGY1|NOL12_HUMAN input_rna_1_1354-1550	0	0.61	0.98	NO	yes	1	1.74
sp|Q9UH17|ABC3B_HUMAN input_rna_1_1354-1550	-0.26	0.37	0.72	NO	yes	1	1.62
sp|Q9UHB9|SRP68_HUMAN input_rna_1_1354-1550	-0.62	0.17	0.31	NO	yes	1	1.44
sp|Q9UHK0|NUFP1_HUMAN input_rna_1_1354-1550	-0.55	0.17	0.39	NO	yes	1	1.48
sp|Q9UHL0|DDX25_HUMAN input_rna_1_1354-1550	-0.15	0.47	0.9	NO	yes	1	1.67
sp|Q9UHX1|PUF60_HUMAN input_rna_1_1354-1550	-0.53	0.2	0.44	NO	yes	1	1.49
sp|Q9UJJ7|RUSD1_HUMAN input_rna_1_1354-1550	-0.41	0.24	0.47	NO	yes	1	1.55
sp|Q9UJV9|DDX41_HUMAN input_rna_1_1354-1550	-0.2	0.42	0.84	NO	yes	1	1.65
sp|Q9UK45|LSM7_HUMAN input_rna_1_1354-1550	-0.08	0.54	0.95	NO	yes	1	1.7
sp|Q9UKA8|RCAN3_HUMAN input_rna_1_1354-1550	-0.56	0.17	0.43	NO	yes	1	1.48
sp|Q9UKA9|PTBP2_HUMAN input_rna_1_1354-1550	-0.42	0.24	0.49	NO	yes	1	1.54
sp|Q9UKF6|CPSF3_HUMAN input_rna_1_1354-1550	-0.44	0.22	0.49	NO	yes	1	1.53
sp|Q9UKM9|RALY_HUMAN input_rna_1_1354-1550	-0.37	0.28	0.56	NO	yes	1	1.57
sp|Q9UL40|ZN346_HUMAN input_rna_1_1354-1550	-0.33	0.32	0.73	NO	yes	1	1.59
sp|Q9ULC4|MCTS1_HUMAN input_rna_1_1354-1550	-0.06	0.54	0.93	NO	yes	1	1.71
sp|Q9ULM6|CNOT6_HUMAN input_rna_1_1354-1550	-0.48	0.2	0.51	NO	yes	1	1.51
sp|Q9ULW3|ABT1_HUMAN input_rna_1_1354-1550	-0.49	0.2	0.46	NO	yes	1	1.51
sp|Q9UMR2|DD19B_HUMAN input_rna_1_1354-1550	-0.18	0.45	0.9	NO	yes	1	1.66
sp|Q9UN86|G3BP2_HUMAN input_rna_1_1354-1550	-1.11	0.1	0	NO	yes	1	1.21
sp|Q9UNP9|PPIE_HUMAN input_rna_1_1354-1550	0.19	0.75	0.99	NO	yes	1	1.84
sp|Q9UNQ2|DIM1_HUMAN input_rna_1_1354-1550	-0.29	0.35	0.61	NO	yes	1	1.61
sp|Q9UNW9|NOVA2_HUMAN input_rna_1_1354-1550	-0.82	0.14	0.09	NO	yes	1	1.35
sp|Q9UQ80|PA2G4_HUMAN input_rna_1_1354-1550	-0.3	0.33	0.68	NO	yes	1	1.6
sp|Q9Y221|NIP7_HUMAN input_rna_1_1354-1550	0.32	0.81	0.99	NO	yes	1	1.9
sp|Q9Y235|ABEC2_HUMAN input_rna_1_1354-1550	-0.71	0.14	0.09	NO	yes	1	1.4
sp|Q9Y2R4|DDX52_HUMAN input_rna_1_1354-1550	-0.51	0.2	0.51	NO	yes	1	1.5
sp|Q9Y2R5|RT17_HUMAN input_rna_1_1354-1550	0.29	0.8	0.99	NO	yes	1	1.88
sp|Q9Y2R9|RT07_HUMAN input_rna_1_1354-1550	-0.39	0.26	0.8	NO	yes	1	1.56
sp|Q9Y2T7|YBOX2_HUMAN input_rna_1_1354-1550	-0.22	0.4	0.78	NO	yes	1	1.64
sp|Q9Y2V2|CHSP1_HUMAN input_rna_1_1354-1550	0.3	0.8	0.99	NO	yes	1	1.89
sp|Q9Y2W6|TDRKH_HUMAN input_rna_1_1354-1550	-0.12	0.5	0.94	NO	yes	1	1.69
sp|Q9Y333|LSM2_HUMAN input_rna_1_1354-1550	-0.24	0.4	0.75	NO	yes	1	1.63
sp|Q9Y388|RBMX2_HUMAN input_rna_1_1354-1550	-0.28	0.35	0.61	NO	yes	1	1.61
sp|Q9Y3A4|RRP7A_HUMAN input_rna_1_1354-1550	-0.4	0.26	0.58	NO	yes	1	1.55
sp|Q9Y3B2|EXOS1_HUMAN input_rna_1_1354-1550	0.01	0.61	0.98	NO	yes	1	1.75
sp|Q9Y3B4|PM14_HUMAN input_rna_1_1354-1550	0.07	0.66	0.97	NO	yes	1	1.78
sp|Q9Y3Y2|CHTOP_HUMAN input_rna_1_1354-1550	-0.74	0.14	0.09	NO	yes	1	1.39
sp|Q9Y3Z3|SAMH1_HUMAN input_rna_1_1354-1550	-0.43	0.22	0.56	NO	yes	1	1.54
sp|Q9Y4Y9|LSM5_HUMAN input_rna_1_1354-1550	-0.11	0.5	0.89	NO	yes	1	1.69
sp|Q9Y4Z0|LSM4_HUMAN input_rna_1_1354-1550	0.04	0.63	0.93	NO	yes	1	1.77
sp|Q9Y534|CSDC2_HUMAN input_rna_1_1354-1550	0.09	0.67	0.98	NO	yes	1	1.79
sp|Q9Y580|RBM7_HUMAN input_rna_1_1354-1550	-0.3	0.33	0.82	NO	yes	1	1.6
sp|Q9Y5S9|RBM8A_HUMAN input_rna_1_1354-1550	0.34	0.81	0.99	NO	yes	1	1.91
sp|Q9Y606|TRUA_HUMAN input_rna_1_1354-1550	-1	0.1	0.01	NO	yes	1	1.26
sp|Q9Y6M1|IF2B2_HUMAN input_rna_1_1354-1550	-0.01	0.59	0.98	NO	yes	1	1.74
sp|Q9Y6V7|DDX49_HUMAN input_rna_1_1354-1550	-1.12	0.1	0	NO	yes	1	1.2
sp|A0AV96|RBM47_HUMAN input_rna_1_1365-1561	-1.02	0.1	0	NO	yes	1	1.41
sp|A1L020|MEX3A_HUMAN input_rna_1_1365-1561	-0.82	0.14	0.1	NO	yes	1	1.5
sp|A6NC42|DPPA5_HUMAN input_rna_1_1365-1561	0.02	0.61	0.98	NO	yes	1	1.86
sp|A6NDE4|RBY1B_HUMAN input_rna_1_1365-1561	-0.58	0.17	0.34	NO	yes	1	1.6
sp|A6NDY0|EPAB2_HUMAN input_rna_1_1365-1561	-0.37	0.28	0.63	NO	yes	1	1.7
sp|A6NEQ0|RBY1E_HUMAN input_rna_1_1365-1561	-0.63	0.17	0.27	NO	yes	1	1.58
sp|A6NFN3|RFOX3_HUMAN input_rna_1_1365-1561	-0.44	0.22	0.45	NO	yes	1	1.67
sp|A6NGQ2|OOEP_HUMAN input_rna_1_1365-1561	0.25	0.77	0.99	NO	yes	1	1.97
sp|A6NHQ2|FBLL1_HUMAN input_rna_1_1365-1561	-0.97	0.1	0.03	NO	yes	1	1.44
sp|A6NMK7|CPS4L_HUMAN input_rna_1_1365-1561	-0.2	0.42	0.85	NO	yes	1	1.77
sp|A6NMX2|I4E1B_HUMAN input_rna_1_1365-1561	-0.82	0.14	0.04	NO	yes	1	1.5
sp|A7MD48|SRRM4_HUMAN input_rna_1_1365-1561	-0.34	0.32	0.78	NO	yes	1	1.71
sp|A8MWD9|RUXGL_HUMAN input_rna_1_1365-1561	-0.41	0.24	0.59	NO	yes	1	1.68
sp|A9UHW6|MI4GD_HUMAN input_rna_1_1365-1561	-0.63	0.17	0.24	NO	yes	1	1.58
sp|C9JE40|PATL2_HUMAN input_rna_1_1365-1561	-0.89	0.1	0.04	NO	yes	1	1.47
sp|O00257|CBX4_HUMAN input_rna_1_1365-1561	-0.45	0.22	0.58	NO	yes	1	1.66
sp|O00425|IF2B3_HUMAN input_rna_1_1365-1561	-0.54	0.17	0.51	NO	yes	1	1.62
sp|O00442|RTCA_HUMAN input_rna_1_1365-1561	-0.52	0.2	0.39	NO	yes	1	1.63
sp|O00571|DDX3X_HUMAN input_rna_1_1365-1561	-1.16	0.1	0.03	NO	yes	1	1.35
sp|O00584|RNT2_HUMAN input_rna_1_1365-1561	-1	0.1	0	NO	yes	1	1.42
sp|O14717|TRDMT_HUMAN input_rna_1_1365-1561	-0.45	0.22	0.46	NO	yes	1	1.66
sp|O14979|HNRDL_HUMAN input_rna_1_1365-1561	-0.88	0.1	0.04	NO	yes	1	1.47
sp|O15116|LSM1_HUMAN input_rna_1_1365-1561	0.23	0.76	0.98	NO	yes	1	1.96
sp|O15226|NKRF_HUMAN input_rna_1_1365-1561	-1.33	0.1	0.02	NO	yes	1	1.28
sp|O15234|CASC3_HUMAN input_rna_1_1365-1561	-0.56	0.17	0.37	NO	yes	1	1.61
sp|O15523|DDX3Y_HUMAN input_rna_1_1365-1561	-1.06	0.1	0.06	NO	yes	1	1.4
sp|O43148|MCES_HUMAN input_rna_1_1365-1561	-0.41	0.24	0.68	NO	yes	1	1.68
sp|O43251|RFOX2_HUMAN input_rna_1_1365-1561	-0.76	0.14	0.12	NO	yes	1	1.52
sp|O43310|CTIF_HUMAN input_rna_1_1365-1561	-0.5	0.2	0.55	NO	yes	1	1.64
sp|O43347|MSI1H_HUMAN input_rna_1_1365-1561	-0.69	0.14	0.19	NO	yes	1	1.56
sp|O43390|HNRPR_HUMAN input_rna_1_1365-1561	-0.69	0.14	0.24	NO	yes	1	1.56
sp|O43809|CPSF5_HUMAN input_rna_1_1365-1561	-0.47	0.22	0.68	NO	yes	1	1.65
sp|O43818|U3IP2_HUMAN input_rna_1_1365-1561	-0.53	0.2	0.47	NO	yes	1	1.63
sp|O60381|HBP1_HUMAN input_rna_1_1365-1561	-0.65	0.14	0.26	NO	yes	1	1.58
sp|O60506|HNRPQ_HUMAN input_rna_1_1365-1561	-0.61	0.17	0.32	NO	yes	1	1.59
sp|O60573|IF4E2_HUMAN input_rna_1_1365-1561	-0.97	0.1	0	NO	yes	1	1.44
sp|O60812|HNRCL_HUMAN input_rna_1_1365-1561	-0.97	0.1	0.01	NO	yes	1	1.44
sp|O60832|DKC1_HUMAN input_rna_1_1365-1561	-0.49	0.2	0.46	NO	yes	1	1.65
sp|O60870|KIN17_HUMAN input_rna_1_1365-1561	-0.36	0.28	0.59	NO	yes	1	1.7
sp|O60930|RNH1_HUMAN input_rna_1_1365-1561	-0.68	0.14	0.16	NO	yes	1	1.56
sp|O60936|NOL3_HUMAN input_rna_1_1365-1561	-0.38	0.26	0.77	NO	yes	1	1.69
sp|O75319|DUS11_HUMAN input_rna_1_1365-1561	-0.5	0.2	0.38	NO	yes	1	1.64
sp|O75494|SRS10_HUMAN input_rna_1_1365-1561	-0.71	0.14	0.16	NO	yes	1	1.55
sp|O75525|KHDR3_HUMAN input_rna_1_1365-1561	-0.52	0.2	0.34	NO	yes	1	1.63
sp|O75526|RMXL2_HUMAN input_rna_1_1365-1561	-0.8	0.14	0.09	NO	yes	1	1.51
sp|O75569|PRKRA_HUMAN input_rna_1_1365-1561	-0.58	0.17	0.28	NO	yes	1	1.61
sp|O75616|ERAL1_HUMAN input_rna_1_1365-1561	-0.99	0.1	0.01	NO	yes	1	1.43
sp|O75648|MTU1_HUMAN input_rna_1_1365-1561	-1.24	0.1	0	NO	yes	1	1.32
sp|O75683|SURF6_HUMAN input_rna_1_1365-1561	-0.35	0.32	0.58	NO	yes	1	1.7
sp|O75792|RNH2A_HUMAN input_rna_1_1365-1561	-0.77	0.14	0.09	NO	yes	1	1.52
sp|O75821|EIF3G_HUMAN input_rna_1_1365-1561	-0.71	0.14	0.16	NO	yes	1	1.55
sp|O75940|SPF30_HUMAN input_rna_1_1365-1561	-0.73	0.14	0.1	NO	yes	1	1.54
sp|O76021|RL1D1_HUMAN input_rna_1_1365-1561	-0.77	0.14	0.13	NO	yes	1	1.52
sp|O76094|SRP72_HUMAN input_rna_1_1365-1561	-0.97	0.1	0.1	NO	yes	1	1.43
sp|O94818|NOL4_HUMAN input_rna_1_1365-1561	-0.91	0.1	0.06	NO	yes	1	1.46
sp|O95059|RPP14_HUMAN input_rna_1_1365-1561	0.07	0.66	0.97	NO	yes	1	1.89
sp|O95149|SPN1_HUMAN input_rna_1_1365-1561	-0.8	0.14	0.08	NO	yes	1	1.51
sp|O95218|ZRAB2_HUMAN input_rna_1_1365-1561	-0.62	0.17	0.25	NO	yes	1	1.59
sp|O95319|CELF2_HUMAN input_rna_1_1365-1561	-0.81	0.14	0.11	NO	yes	1	1.5
sp|O95453|PARN_HUMAN input_rna_1_1365-1561	-0.68	0.14	0.27	NO	yes	1	1.56
sp|O95503|CBX6_HUMAN input_rna_1_1365-1561	-0.9	0.1	0.03	NO	yes	1	1.47
sp|O95628|CNOT4_HUMAN input_rna_1_1365-1561	-0.81	0.14	0.09	NO	yes	1	1.51
sp|O95639|CPSF4_HUMAN input_rna_1_1365-1561	-0.57	0.17	0.34	NO	yes	1	1.61
sp|O95707|RPP29_HUMAN input_rna_1_1365-1561	-0.4	0.26	0.75	NO	yes	1	1.68
sp|O95758|PTBP3_HUMAN input_rna_1_1365-1561	-0.97	0.1	0.01	NO	yes	1	1.43
sp|O95777|NAA38_HUMAN input_rna_1_1365-1561	-0.7	0.14	0.16	NO	yes	1	1.55
sp|O95793|STAU1_HUMAN input_rna_1_1365-1561	-1.05	0.1	0.01	NO	yes	1	1.4
sp|O95900|TRUB2_HUMAN input_rna_1_1365-1561	-0.99	0.1	0.02	NO	yes	1	1.43
sp|O95931|CBX7_HUMAN input_rna_1_1365-1561	-0.87	0.1	0.03	NO	yes	1	1.48
sp|P00374|DYR_HUMAN input_rna_1_1365-1561	-0.31	0.33	0.74	NO	yes	1	1.72
sp|P00973|OAS1_HUMAN input_rna_1_1365-1561	-0.78	0.14	0.09	NO	yes	1	1.52
sp|P04083|ANXA1_HUMAN input_rna_1_1365-1561	-0.25	0.37	0.58	NO	yes	1	1.75
sp|P05198|IF2A_HUMAN input_rna_1_1365-1561	-0.38	0.26	0.49	NO	yes	1	1.69
sp|P05386|RLA1_HUMAN input_rna_1_1365-1561	-0.19	0.45	0.91	NO	yes	1	1.77
sp|P05387|RLA2_HUMAN input_rna_1_1365-1561	-0.18	0.45	0.91	NO	yes	1	1.78
sp|P05388|RLA0_HUMAN input_rna_1_1365-1561	-0.58	0.17	0.28	NO	yes	1	1.61
sp|P05455|LA_HUMAN input_rna_1_1365-1561	-1.49	0.1	0	NO	yes	1	1.21
sp|P06730|IF4E_HUMAN input_rna_1_1365-1561	-0.26	0.37	0.9	NO	yes	1	1.74
sp|P06748|NPM_HUMAN input_rna_1_1365-1561	-0.56	0.17	0.34	NO	yes	1	1.62
sp|P07910|HNRPC_HUMAN input_rna_1_1365-1561	-0.78	0.14	0.09	NO	yes	1	1.52
sp|P08579|RU2B_HUMAN input_rna_1_1365-1561	-0.49	0.2	0.61	NO	yes	1	1.64
sp|P08621|RU17_HUMAN input_rna_1_1365-1561	-0.97	0.1	0.01	NO	yes	1	1.44
sp|P09001|RM03_HUMAN input_rna_1_1365-1561	-0.41	0.24	0.43	NO	yes	1	1.68
sp|P09012|SNRPA_HUMAN input_rna_1_1365-1561	-0.68	0.14	0.16	NO	yes	1	1.56
sp|P09132|SRP19_HUMAN input_rna_1_1365-1561	0.22	0.76	0.98	NO	yes	1	1.95
sp|P09234|RU1C_HUMAN input_rna_1_1365-1561	-0.22	0.4	0.89	NO	yes	1	1.76
sp|P09543|CN37_HUMAN input_rna_1_1365-1561	-0.86	0.1	0.04	NO	yes	1	1.48
sp|P09651|ROA1_HUMAN input_rna_1_1365-1561	-0.55	0.17	0.35	NO	yes	1	1.62
sp|P09661|RU2A_HUMAN input_rna_1_1365-1561	-1.05	0.1	0	NO	yes	1	1.4
sp|P09914|IFIT1_HUMAN input_rna_1_1365-1561	-0.94	0.1	0.02	NO	yes	1	1.45
sp|P0C7P1|RBY1D_HUMAN input_rna_1_1365-1561	-0.61	0.17	0.3	NO	yes	1	1.59
sp|P0C7T5|ATX1L_HUMAN input_rna_1_1365-1561	-0.63	0.17	0.34	NO	yes	1	1.58
sp|P0CB38|PAB4L_HUMAN input_rna_1_1365-1561	-0.76	0.14	0.11	NO	yes	1	1.53
sp|P0DJD3|RBY1A_HUMAN input_rna_1_1365-1561	-0.62	0.17	0.29	NO	yes	1	1.59
sp|P0DJD4|RBY1C_HUMAN input_rna_1_1365-1561	-0.62	0.17	0.29	NO	yes	1	1.59
sp|P10155|RO60_HUMAN input_rna_1_1365-1561	-0.93	0.1	0.03	NO	yes	1	1.45
sp|P10827|THA_HUMAN input_rna_1_1365-1561	-0.82	0.14	0.09	NO	yes	1	1.5
sp|P11940|PABP1_HUMAN input_rna_1_1365-1561	-1.01	0.1	0.02	NO	yes	1	1.42
sp|P12268|IMDH2_HUMAN input_rna_1_1365-1561	-0.84	0.14	0.08	NO	yes	1	1.49
sp|P14314|GLU2B_HUMAN input_rna_1_1365-1561	-1.45	0.1	0	NO	yes	1	1.23
sp|P14678|RSMB_HUMAN input_rna_1_1365-1561	-0.62	0.17	0.28	NO	yes	1	1.59
sp|P14866|HNRPL_HUMAN input_rna_1_1365-1561	-0.45	0.22	0.65	NO	yes	1	1.66
sp|P15880|RS2_HUMAN input_rna_1_1365-1561	-0.7	0.14	0.13	NO	yes	1	1.55
sp|P17844|DDX5_HUMAN input_rna_1_1365-1561	-0.42	0.24	0.62	NO	yes	1	1.67
sp|P17947|SPI1_HUMAN input_rna_1_1365-1561	-0.85	0.14	0.04	NO	yes	1	1.49
sp|P18077|RL35A_HUMAN input_rna_1_1365-1561	-0.51	0.2	0.4	NO	yes	1	1.64
sp|P18124|RL7_HUMAN input_rna_1_1365-1561	-0.82	0.14	0.04	NO	yes	1	1.5
sp|P18615|NELFE_HUMAN input_rna_1_1365-1561	-0.67	0.14	0.2	NO	yes	1	1.57
sp|P19338|NUCL_HUMAN input_rna_1_1365-1561	-1.97	0	0	NO	yes	1	1
sp|P19474|RO52_HUMAN input_rna_1_1365-1561	-1.04	0.1	0	NO	yes	1	1.4
sp|P19525|E2AK2_HUMAN input_rna_1_1365-1561	-0.52	0.2	0.43	NO	yes	1	1.63
sp|P19544|WT1_HUMAN input_rna_1_1365-1561	-1.32	0.1	0	NO	yes	1	1.28
sp|P20839|IMDH1_HUMAN input_rna_1_1365-1561	-0.88	0.1	0.06	NO	yes	1	1.47
sp|P21128|ENDOU_HUMAN input_rna_1_1365-1561	-1.22	0.1	0	NO	yes	1	1.33
sp|P22087|FBRL_HUMAN input_rna_1_1365-1561	-0.97	0.1	0.02	NO	yes	1	1.43
sp|P22090|RS4Y1_HUMAN input_rna_1_1365-1561	-0.52	0.2	0.46	NO	yes	1	1.63
sp|P22626|ROA2_HUMAN input_rna_1_1365-1561	-0.47	0.22	0.39	NO	yes	1	1.65
sp|P23246|SFPQ_HUMAN input_rna_1_1365-1561	-0.8	0.14	0.22	NO	yes	1	1.51
sp|P23396|RS3_HUMAN input_rna_1_1365-1561	-0.89	0.1	0.01	NO	yes	1	1.47
sp|P23588|IF4B_HUMAN input_rna_1_1365-1561	-0.52	0.2	0.46	NO	yes	1	1.63
sp|P25490|TYY1_HUMAN input_rna_1_1365-1561	-1.24	0.1	0	NO	yes	1	1.32
sp|P25786|PSA1_HUMAN input_rna_1_1365-1561	-0.78	0.14	0.08	NO	yes	1	1.52
sp|P26196|DDX6_HUMAN input_rna_1_1365-1561	-0.55	0.17	0.41	NO	yes	1	1.62
sp|P26368|U2AF2_HUMAN input_rna_1_1365-1561	-0.78	0.14	0.1	NO	yes	1	1.52
sp|P26373|RL13_HUMAN input_rna_1_1365-1561	-0.39	0.26	0.66	NO	yes	1	1.69
sp|P26378|ELAV4_HUMAN input_rna_1_1365-1561	-0.95	0.1	0.02	NO	yes	1	1.44
sp|P26599|PTBP1_HUMAN input_rna_1_1365-1561	-0.86	0.1	0.07	NO	yes	1	1.48
sp|P26651|TTP_HUMAN input_rna_1_1365-1561	-0.77	0.14	0.11	NO	yes	1	1.52
sp|P27695|APEX1_HUMAN input_rna_1_1365-1561	-1.08	0.1	0.01	NO	yes	1	1.39
sp|P29558|RBMS1_HUMAN input_rna_1_1365-1561	-0.74	0.14	0.12	NO	yes	1	1.54
sp|P29728|OAS2_HUMAN input_rna_1_1365-1561	-1.1	0.1	0.07	NO	yes	1	1.38
sp|P30050|RL12_HUMAN input_rna_1_1365-1561	-0.09	0.52	0.95	NO	yes	1	1.82
sp|P31483|TIA1_HUMAN input_rna_1_1365-1561	-0.22	0.4	0.76	NO	yes	1	1.76
sp|P31942|HNRH3_HUMAN input_rna_1_1365-1561	-0.87	0.1	0.06	NO	yes	1	1.48
sp|P31943|HNRH1_HUMAN input_rna_1_1365-1561	-0.58	0.17	0.39	NO	yes	1	1.6
sp|P32969|RL9_HUMAN input_rna_1_1365-1561	-0.32	0.33	0.74	NO	yes	1	1.72
sp|P33240|CSTF2_HUMAN input_rna_1_1365-1561	-0.61	0.17	0.36	NO	yes	1	1.59
sp|P35268|RL22_HUMAN input_rna_1_1365-1561	0.16	0.73	0.98	NO	yes	1	1.93
sp|P35637|FUS_HUMAN input_rna_1_1365-1561	-0.3	0.33	0.62	NO	yes	1	1.72
sp|P36578|RL4_HUMAN input_rna_1_1365-1561	-1.22	0.1	0	NO	yes	1	1.32
sp|P37108|SRP14_HUMAN input_rna_1_1365-1561	0.21	0.76	0.98	NO	yes	1	1.95
sp|P38159|RBMX_HUMAN input_rna_1_1365-1561	-0.74	0.14	0.15	NO	yes	1	1.54
sp|P38919|IF4A3_HUMAN input_rna_1_1365-1561	-0.95	0.1	0.02	NO	yes	1	1.44
sp|P39019|RS19_HUMAN input_rna_1_1365-1561	0.33	0.81	0.99	NO	yes	1	2
sp|P39023|RL3_HUMAN input_rna_1_1365-1561	-0.88	0.1	0.04	NO	yes	1	1.48
sp|P41238|ABEC1_HUMAN input_rna_1_1365-1561	-0.63	0.17	0.28	NO	yes	1	1.58
sp|P42696|RBM34_HUMAN input_rna_1_1365-1561	-0.99	0.1	0.01	NO	yes	1	1.43
sp|P46776|RL27A_HUMAN input_rna_1_1365-1561	0.09	0.67	0.97	NO	yes	1	1.9
sp|P46777|RL5_HUMAN input_rna_1_1365-1561	-0.75	0.14	0.09	NO	yes	1	1.53
sp|P46778|RL21_HUMAN input_rna_1_1365-1561	-0.22	0.4	0.89	NO	yes	1	1.76
sp|P46779|RL28_HUMAN input_rna_1_1365-1561	0.13	0.71	0.96	NO	yes	1	1.91
sp|P46781|RS9_HUMAN input_rna_1_1365-1561	-0.2	0.42	0.88	NO	yes	1	1.77
sp|P47813|IF1AX_HUMAN input_rna_1_1365-1561	0.24	0.77	0.98	NO	yes	1	1.96
sp|P47914|RL29_HUMAN input_rna_1_1365-1561	-0.11	0.52	0.94	NO	yes	1	1.81
sp|P47974|TISD_HUMAN input_rna_1_1365-1561	-0.71	0.14	0.2	NO	yes	1	1.55
sp|P49207|RL34_HUMAN input_rna_1_1365-1561	-0.18	0.45	0.89	NO	yes	1	1.78
sp|P49458|SRP09_HUMAN input_rna_1_1365-1561	-0.45	0.22	0.46	NO	yes	1	1.66
sp|P49591|SYSC_HUMAN input_rna_1_1365-1561	-0.53	0.2	0.41	NO	yes	1	1.63
sp|P50914|RL14_HUMAN input_rna_1_1365-1561	-0.26	0.37	0.89	NO	yes	1	1.75
sp|P51003|PAPOA_HUMAN input_rna_1_1365-1561	-1.6	0	0.01	NO	yes	1	1.16
sp|P51114|FXR1_HUMAN input_rna_1_1365-1561	-0.96	0.1	0.02	NO	yes	1	1.44
sp|P51116|FXR2_HUMAN input_rna_1_1365-1561	-1.04	0.1	0.08	NO	yes	1	1.41
sp|P51513|NOVA1_HUMAN input_rna_1_1365-1561	-1.05	0.1	0.02	NO	yes	1	1.4
sp|P51843|NR0B1_HUMAN input_rna_1_1365-1561	-0.97	0.1	0.01	NO	yes	1	1.43
sp|P51991|ROA3_HUMAN input_rna_1_1365-1561	-0.51	0.2	0.4	NO	yes	1	1.64
sp|P52272|HNRPM_HUMAN input_rna_1_1365-1561	-0.86	0.1	0.19	NO	yes	1	1.48
sp|P52298|NCBP2_HUMAN input_rna_1_1365-1561	-0.07	0.54	0.95	NO	yes	1	1.82
sp|P52594|AGFG1_HUMAN input_rna_1_1365-1561	-0.78	0.14	0.09	NO	yes	1	1.52
sp|P52597|HNRPF_HUMAN input_rna_1_1365-1561	-0.76	0.14	0.11	NO	yes	1	1.53
sp|P52815|RM12_HUMAN input_rna_1_1365-1561	-0.3	0.33	0.79	NO	yes	1	1.73
sp|P54577|SYYC_HUMAN input_rna_1_1365-1561	-1.02	0.1	0.02	NO	yes	1	1.41
sp|P55769|NH2L1_HUMAN input_rna_1_1365-1561	0.22	0.76	0.98	NO	yes	1	1.95
sp|P55795|HNRH2_HUMAN input_rna_1_1365-1561	-0.54	0.17	0.46	NO	yes	1	1.62
sp|P56270|MAZ_HUMAN input_rna_1_1365-1561	-0.75	0.14	0.13	NO	yes	1	1.53
sp|P57052|RBM11_HUMAN input_rna_1_1365-1561	-0.67	0.14	0.17	NO	yes	1	1.56
sp|P57721|PCBP3_HUMAN input_rna_1_1365-1561	-0.63	0.17	0.24	NO	yes	1	1.58
sp|P57723|PCBP4_HUMAN input_rna_1_1365-1561	-0.77	0.14	0.09	NO	yes	1	1.52
sp|P60321|NANO2_HUMAN input_rna_1_1365-1561	-0.18	0.45	0.81	NO	yes	1	1.78
sp|P60323|NANO3_HUMAN input_rna_1_1365-1561	-0.21	0.42	0.87	NO	yes	1	1.77
sp|P60842|IF4A1_HUMAN input_rna_1_1365-1561	-1.08	0.1	0	NO	yes	1	1.39
sp|P60866|RS20_HUMAN input_rna_1_1365-1561	-0.11	0.5	0.93	NO	yes	1	1.81
sp|P60900|PSA6_HUMAN input_rna_1_1365-1561	-0.99	0.1	0	NO	yes	1	1.43
sp|P61011|SRP54_HUMAN input_rna_1_1365-1561	-1.24	0.1	0	NO	yes	1	1.32
sp|P61247|RS3A_HUMAN input_rna_1_1365-1561	-0.87	0.1	0.03	NO	yes	1	1.48
sp|P61254|RL26_HUMAN input_rna_1_1365-1561	0.22	0.76	0.98	NO	yes	1	1.95
sp|P61313|RL15_HUMAN input_rna_1_1365-1561	-0.1	0.52	0.95	NO	yes	1	1.81
sp|P61326|MGN_HUMAN input_rna_1_1365-1561	0.3	0.8	0.99	NO	yes	1	1.99
sp|P61571|REC1_HUMAN input_rna_1_1365-1561	-0.63	0.17	0.24	NO	yes	1	1.58
sp|P61572|REC3_HUMAN input_rna_1_1365-1561	-0.64	0.14	0.21	NO	yes	1	1.58
sp|P61573|REC4_HUMAN input_rna_1_1365-1561	-0.64	0.14	0.21	NO	yes	1	1.58
sp|P61574|REC5_HUMAN input_rna_1_1365-1561	-0.63	0.17	0.23	NO	yes	1	1.58
sp|P61575|REC6_HUMAN input_rna_1_1365-1561	-0.66	0.14	0.19	NO	yes	1	1.57
sp|P61576|REC9_HUMAN input_rna_1_1365-1561	-0.68	0.14	0.16	NO	yes	1	1.56
sp|P61578|REC16_HUMAN input_rna_1_1365-1561	-0.66	0.14	0.19	NO	yes	1	1.57
sp|P61579|REC17_HUMAN input_rna_1_1365-1561	-0.64	0.14	0.21	NO	yes	1	1.58
sp|P61927|RL37_HUMAN input_rna_1_1365-1561	-0.63	0.17	0.23	NO	yes	1	1.58
sp|P61978|HNRPK_HUMAN input_rna_1_1365-1561	-0.85	0.1	0.04	NO	yes	1	1.49
sp|P62081|RS7_HUMAN input_rna_1_1365-1561	-0.42	0.24	0.59	NO	yes	1	1.67
sp|P62244|RS15A_HUMAN input_rna_1_1365-1561	0.11	0.69	0.97	NO	yes	1	1.9
sp|P62249|RS16_HUMAN input_rna_1_1365-1561	0.32	0.81	0.99	NO	yes	1	1.99
sp|P62269|RS18_HUMAN input_rna_1_1365-1561	0.12	0.69	0.98	NO	yes	1	1.91
sp|P62280|RS11_HUMAN input_rna_1_1365-1561	-0.2	0.42	0.9	NO	yes	1	1.77
sp|P62304|RUXE_HUMAN input_rna_1_1365-1561	-0.51	0.2	0.39	NO	yes	1	1.64
sp|P62306|RUXF_HUMAN input_rna_1_1365-1561	-0.6	0.17	0.28	NO	yes	1	1.59
sp|P62308|RUXG_HUMAN input_rna_1_1365-1561	-0.43	0.22	0.55	NO	yes	1	1.67
sp|P62310|LSM3_HUMAN input_rna_1_1365-1561	-0.49	0.2	0.41	NO	yes	1	1.64
sp|P62312|LSM6_HUMAN input_rna_1_1365-1561	-0.42	0.24	0.55	NO	yes	1	1.68
sp|P62314|SMD1_HUMAN input_rna_1_1365-1561	-0.53	0.2	0.36	NO	yes	1	1.63
sp|P62318|SMD3_HUMAN input_rna_1_1365-1561	-0.22	0.4	0.79	NO	yes	1	1.76
sp|P62424|RL7A_HUMAN input_rna_1_1365-1561	-0.6	0.17	0.32	NO	yes	1	1.6
sp|P62487|RPB7_HUMAN input_rna_1_1365-1561	-0.29	0.35	0.81	NO	yes	1	1.73
sp|P62701|RS4X_HUMAN input_rna_1_1365-1561	-0.53	0.2	0.45	NO	yes	1	1.63
sp|P62750|RL23A_HUMAN input_rna_1_1365-1561	-0.03	0.59	0.96	NO	yes	1	1.84
sp|P62841|RS15_HUMAN input_rna_1_1365-1561	-0.02	0.59	0.92	NO	yes	1	1.85
sp|P62851|RS25_HUMAN input_rna_1_1365-1561	-0.06	0.57	0.93	NO	yes	1	1.83
sp|P62861|RS30_HUMAN input_rna_1_1365-1561	-0.47	0.22	0.46	NO	yes	1	1.65
sp|P62888|RL30_HUMAN input_rna_1_1365-1561	-0.18	0.45	0.91	NO	yes	1	1.78
sp|P62891|RL39_HUMAN input_rna_1_1365-1561	-0.55	0.17	0.39	NO	yes	1	1.62
sp|P62899|RL31_HUMAN input_rna_1_1365-1561	0.08	0.67	0.97	NO	yes	1	1.89
sp|P62906|RL10A_HUMAN input_rna_1_1365-1561	-0.56	0.17	0.36	NO	yes	1	1.61
sp|P62913|RL11_HUMAN input_rna_1_1365-1561	-0.29	0.35	0.78	NO	yes	1	1.73
sp|P62917|RL8_HUMAN input_rna_1_1365-1561	-0.8	0.14	0.07	NO	yes	1	1.51
sp|P62995|TRA2B_HUMAN input_rna_1_1365-1561	-0.66	0.14	0.18	NO	yes	1	1.57
sp|P63162|RSMN_HUMAN input_rna_1_1365-1561	-0.66	0.14	0.21	NO	yes	1	1.57
sp|P63173|RL38_HUMAN input_rna_1_1365-1561	-0.29	0.35	0.79	NO	yes	1	1.73
sp|P63241|IF5A1_HUMAN input_rna_1_1365-1561	0.04	0.63	0.97	NO	yes	1	1.88
sp|P67809|YBOX1_HUMAN input_rna_1_1365-1561	-0.35	0.32	0.53	NO	yes	1	1.71
sp|P78406|RAE1L_HUMAN input_rna_1_1365-1561	-0.81	0.14	0.07	NO	yes	1	1.51
sp|P78563|RED1_HUMAN input_rna_1_1365-1561	-1.6	0	0.03	NO	yes	1	1.16
sp|P82675|RT05_HUMAN input_rna_1_1365-1561	-1.39	0.1	0	NO	yes	1	1.25
sp|P82979|SARNP_HUMAN input_rna_1_1365-1561	-0.16	0.47	0.93	NO	yes	1	1.79
sp|P83369|LSM11_HUMAN input_rna_1_1365-1561	-0.69	0.14	0.19	NO	yes	1	1.56
sp|P83731|RL24_HUMAN input_rna_1_1365-1561	0.05	0.63	0.98	NO	yes	1	1.88
sp|P84098|RL19_HUMAN input_rna_1_1365-1561	-0.52	0.2	0.42	NO	yes	1	1.63
sp|P84103|SRSF3_HUMAN input_rna_1_1365-1561	-0.21	0.42	0.89	http://www.ncbi.nlm.nih.gov/pubmed/21036867	yes	1	2.76
sp|P98179|RBM3_HUMAN input_rna_1_1365-1561	-0.39	0.26	0.74	NO	yes	1	1.69
sp|Q01081|U2AF1_HUMAN input_rna_1_1365-1561	-0.5	0.2	0.57	NO	yes	1	1.64
sp|Q01085|TIAR_HUMAN input_rna_1_1365-1561	-0.6	0.17	0.27	NO	yes	1	1.59
sp|Q01130|SRSF2_HUMAN input_rna_1_1365-1561	-0.77	0.14	0.05	http://www.nature.com/nature/journal/v499/n7457/full/nature12311.html	yes	1	2.52
sp|Q01844|EWS_HUMAN input_rna_1_1365-1561	-0.77	0.14	0.23	NO	yes	1	1.52
sp|Q02040|AK17A_HUMAN input_rna_1_1365-1561	-0.92	0.1	0.13	NO	yes	1	1.45
sp|Q02543|RL18A_HUMAN input_rna_1_1365-1561	-0.16	0.47	0.88	NO	yes	1	1.79
sp|Q02878|RL6_HUMAN input_rna_1_1365-1561	-0.99	0.1	0.01	NO	yes	1	1.43
sp|Q05048|CSTF1_HUMAN input_rna_1_1365-1561	-1.16	0.1	0	NO	yes	1	1.35
sp|Q05519|SRS11_HUMAN input_rna_1_1365-1561	-1.08	0.1	0	NO	yes	1	1.39
sp|Q05823|RN5A_HUMAN input_rna_1_1365-1561	-1.51	0.1	0.04	NO	yes	1	1.2
sp|Q06265|EXOS9_HUMAN input_rna_1_1365-1561	-1.12	0.1	0	NO	yes	1	1.37
sp|Q06787|FMR1_HUMAN input_rna_1_1365-1561	-0.95	0.1	0.03	NO	yes	1	1.44
sp|Q07020|RL18_HUMAN input_rna_1_1365-1561	-0.25	0.37	0.82	NO	yes	1	1.75
sp|Q07666|KHDR1_HUMAN input_rna_1_1365-1561	-0.93	0.1	0.02	NO	yes	1	1.45
sp|Q07687|DLX2_HUMAN input_rna_1_1365-1561	-0.7	0.14	0.17	NO	yes	1	1.55
sp|Q07955|SRSF1_HUMAN input_rna_1_1365-1561	-0.92	0.1	0.01	NO	yes	1	1.46
sp|Q08170|SRSF4_HUMAN input_rna_1_1365-1561	-0.54	0.17	0.4	NO	yes	1	1.62
sp|Q08257|QOR_HUMAN input_rna_1_1365-1561	-1	0.1	0.02	NO	yes	1	1.42
sp|Q12849|GRSF1_HUMAN input_rna_1_1365-1561	-0.75	0.14	0.13	NO	yes	1	1.53
sp|Q12904|AIMP1_HUMAN input_rna_1_1365-1561	-0.28	0.35	0.62	NO	yes	1	1.74
sp|Q12905|ILF2_HUMAN input_rna_1_1365-1561	-0.75	0.14	0.13	NO	yes	1	1.53
sp|Q12926|ELAV2_HUMAN input_rna_1_1365-1561	-0.56	0.17	0.33	NO	yes	1	1.61
sp|Q12972|PP1R8_HUMAN input_rna_1_1365-1561	-0.95	0.1	0.02	NO	yes	1	1.44
sp|Q12996|CSTF3_HUMAN input_rna_1_1365-1561	-1.16	0.1	0.05	NO	yes	1	1.35
sp|Q13049|TRI32_HUMAN input_rna_1_1365-1561	-1.6	0	0	NO	yes	1	1.16
sp|Q13117|DAZ2_HUMAN input_rna_1_1365-1561	-0.6	0.17	0.31	NO	yes	1	1.59
sp|Q13148|TADBP_HUMAN input_rna_1_1365-1561	-0.89	0.1	0.03	NO	yes	1	1.47
sp|Q13151|ROA0_HUMAN input_rna_1_1365-1561	-0.12	0.5	0.86	NO	yes	1	1.8
sp|Q13242|SRSF9_HUMAN input_rna_1_1365-1561	-0.56	0.17	0.38	NO	yes	1	1.61
sp|Q13243|SRSF5_HUMAN input_rna_1_1365-1561	-0.18	0.45	0.9	NO	yes	1	1.78
sp|Q13247|SRSF6_HUMAN input_rna_1_1365-1561	-0.32	0.33	0.5	NO	yes	1	1.72
sp|Q13283|G3BP1_HUMAN input_rna_1_1365-1561	-1.4	0.1	0	NO	yes	1	1.25
sp|Q13310|PABP4_HUMAN input_rna_1_1365-1561	-1.17	0.1	0.02	NO	yes	1	1.35
sp|Q13325|IFIT5_HUMAN input_rna_1_1365-1561	-1.01	0.1	0.01	NO	yes	1	1.42
sp|Q13595|TRA2A_HUMAN input_rna_1_1365-1561	-0.57	0.17	0.31	NO	yes	1	1.61
sp|Q13601|KRR1_HUMAN input_rna_1_1365-1561	-0.77	0.14	0.11	NO	yes	1	1.52
sp|Q13769|THOC5_HUMAN input_rna_1_1365-1561	-1.19	0.1	0.04	NO	yes	1	1.34
sp|Q13825|AUHM_HUMAN input_rna_1_1365-1561	-0.7	0.14	0.17	NO	yes	1	1.55
sp|Q13838|DX39B_HUMAN input_rna_1_1365-1561	-1.21	0.1	0	NO	yes	1	1.33
sp|Q13868|EXOS2_HUMAN input_rna_1_1365-1561	-0.74	0.14	0.1	NO	yes	1	1.54
sp|Q13901|C1D_HUMAN input_rna_1_1365-1561	0.27	0.79	0.98	NO	yes	1	1.97
sp|Q14011|CIRBP_HUMAN input_rna_1_1365-1561	-0.33	0.32	0.77	NO	yes	1	1.71
sp|Q14103|HNRPD_HUMAN input_rna_1_1365-1561	-0.77	0.14	0.1	NO	yes	1	1.52
sp|Q14240|IF4A2_HUMAN input_rna_1_1365-1561	-1.07	0.1	0.01	NO	yes	1	1.39
sp|Q14444|CAPR1_HUMAN input_rna_1_1365-1561	-0.97	0.1	0.11	NO	yes	1	1.44
sp|Q14451|GRB7_HUMAN input_rna_1_1365-1561	-0.94	0.1	0.04	NO	yes	1	1.45
sp|Q14493|SLBP_HUMAN input_rna_1_1365-1561	-0.58	0.17	0.32	NO	yes	1	1.6
sp|Q14498|RBM39_HUMAN input_rna_1_1365-1561	-0.97	0.1	0.03	NO	yes	1	1.44
sp|Q14576|ELAV3_HUMAN input_rna_1_1365-1561	-0.55	0.17	0.35	NO	yes	1	1.62
sp|Q15024|EXOS7_HUMAN input_rna_1_1365-1561	-0.83	0.14	0.05	NO	yes	1	1.49
sp|Q15056|IF4H_HUMAN input_rna_1_1365-1561	-0.96	0.1	0.01	NO	yes	1	1.44
sp|Q15233|NONO_HUMAN input_rna_1_1365-1561	-0.47	0.22	0.59	NO	yes	1	1.65
sp|Q15287|RNPS1_HUMAN input_rna_1_1365-1561	-1.08	0.1	0	NO	yes	1	1.39
sp|Q15365|PCBP1_HUMAN input_rna_1_1365-1561	-0.76	0.14	0.11	NO	yes	1	1.53
sp|Q15366|PCBP2_HUMAN input_rna_1_1365-1561	-0.8	0.14	0.08	http://www.nature.com/nature/journal/v499/n7457/full/nature12311.html	yes	1	2.51
sp|Q15397|K0020_HUMAN input_rna_1_1365-1561	-0.96	0.1	0.07	NO	yes	1	1.44
sp|Q15415|RBY1F_HUMAN input_rna_1_1365-1561	-0.59	0.17	0.33	NO	yes	1	1.6
sp|Q15427|SF3B4_HUMAN input_rna_1_1365-1561	-0.73	0.14	0.13	NO	yes	1	1.54
sp|Q15434|RBMS2_HUMAN input_rna_1_1365-1561	-0.93	0.1	0.02	NO	yes	1	1.45
sp|Q15631|TSN_HUMAN input_rna_1_1365-1561	-0.52	0.2	0.57	NO	yes	1	1.63
sp|Q15633|TRBP2_HUMAN input_rna_1_1365-1561	-0.9	0.1	0.03	NO	yes	1	1.47
sp|Q15637|SF01_HUMAN input_rna_1_1365-1561	-0.74	0.14	0.21	NO	yes	1	1.53
sp|Q15646|OASL_HUMAN input_rna_1_1365-1561	-0.47	0.22	0.49	NO	yes	1	1.65
sp|Q15695|U2AFL_HUMAN input_rna_1_1365-1561	-0.43	0.22	0.61	NO	yes	1	1.67
sp|Q15696|U2AFM_HUMAN input_rna_1_1365-1561	-0.32	0.33	0.75	NO	yes	1	1.72
sp|Q15717|ELAV1_HUMAN input_rna_1_1365-1561	-0.7	0.14	0.17	NO	yes	1	1.55
sp|Q16540|RM23_HUMAN input_rna_1_1365-1561	0.24	0.77	0.99	NO	yes	1	1.96
sp|Q16560|U1SBP_HUMAN input_rna_1_1365-1561	-0.62	0.17	0.28	NO	yes	1	1.59
sp|Q16587|ZNF74_HUMAN input_rna_1_1365-1561	-0.7	0.14	0.26	NO	yes	1	1.55
sp|Q16600|ZN239_HUMAN input_rna_1_1365-1561	-0.61	0.17	0.32	NO	yes	1	1.59
sp|Q16629|SRSF7_HUMAN input_rna_1_1365-1561	-0.54	0.17	0.48	NO	yes	1	1.62
sp|Q16630|CPSF6_HUMAN input_rna_1_1365-1561	-0.23	0.4	0.84	NO	yes	1	1.76
sp|Q16637|SMN_HUMAN input_rna_1_1365-1561	-0.42	0.24	0.58	NO	yes	1	1.67
sp|Q16762|THTR_HUMAN input_rna_1_1365-1561	-0.82	0.14	0.06	NO	yes	1	1.5
sp|Q17RY0|CPEB4_HUMAN input_rna_1_1365-1561	-1.14	0.1	0.06	NO	yes	1	1.36
sp|Q2M296|MTHSD_HUMAN input_rna_1_1365-1561	-0.71	0.14	0.17	NO	yes	1	1.55
sp|Q32P51|RA1L2_HUMAN input_rna_1_1365-1561	-0.37	0.28	0.5	NO	yes	1	1.7
sp|Q3MIT2|PUS10_HUMAN input_rna_1_1365-1561	-0.75	0.14	0.16	NO	yes	1	1.53
sp|Q3ZCQ8|TIM50_HUMAN input_rna_1_1365-1561	-0.83	0.14	0.06	NO	yes	1	1.49
sp|Q4G0J3|LARP7_HUMAN input_rna_1_1365-1561	-0.85	0.14	0.05	NO	yes	1	1.49
sp|Q4VXA5|KHDC1_HUMAN input_rna_1_1365-1561	-0.48	0.22	0.66	NO	yes	1	1.65
sp|Q4VXU2|PAP1L_HUMAN input_rna_1_1365-1561	-0.81	0.14	0.06	NO	yes	1	1.5
sp|Q53EL6|PDCD4_HUMAN input_rna_1_1365-1561	-1.01	0.1	0.01	NO	yes	1	1.42
sp|Q53HI1|UNC50_HUMAN input_rna_1_1365-1561	-0.72	0.14	0.14	NO	yes	1	1.54
sp|Q5JPH6|SYEM_HUMAN input_rna_1_1365-1561	-0.77	0.14	0.14	NO	yes	1	1.52
sp|Q5JQF8|PAP1M_HUMAN input_rna_1_1365-1561	-0.2	0.42	0.89	NO	yes	1	1.77
sp|Q5RKV6|EXOS6_HUMAN input_rna_1_1365-1561	-0.58	0.17	0.31	NO	yes	1	1.6
sp|Q5RL73|RBM48_HUMAN input_rna_1_1365-1561	-0.43	0.24	0.51	NO	yes	1	1.67
sp|Q5SY16|NOL9_HUMAN input_rna_1_1365-1561	-0.96	0.1	0.11	NO	yes	1	1.44
sp|Q5SZQ8|CELF3_HUMAN input_rna_1_1365-1561	-1.27	0.1	0	NO	yes	1	1.3
sp|Q5T1V6|DDX59_HUMAN input_rna_1_1365-1561	-0.82	0.14	0.07	NO	yes	1	1.5
sp|Q5T8I9|HENMT_HUMAN input_rna_1_1365-1561	-0.45	0.22	0.47	NO	yes	1	1.66
sp|Q5U5Q3|MEX3C_HUMAN input_rna_1_1365-1561	-0.36	0.28	0.6	NO	yes	1	1.7
sp|Q5VWX1|KHDR2_HUMAN input_rna_1_1365-1561	-0.34	0.32	0.49	NO	yes	1	1.71
sp|Q5VZ19|TDR10_HUMAN input_rna_1_1365-1561	-0.97	0.1	0.01	NO	yes	1	1.43
sp|Q5VZF2|MBNL2_HUMAN input_rna_1_1365-1561	-0.7	0.14	0.17	NO	yes	1	1.55
sp|Q69383|REC2_HUMAN input_rna_1_1365-1561	-0.64	0.14	0.21	NO	yes	1	1.58
sp|Q6I9Y2|THOC7_HUMAN input_rna_1_1365-1561	-0.41	0.24	0.61	NO	yes	1	1.68
sp|Q6IN84|MRM1_HUMAN input_rna_1_1365-1561	-0.7	0.14	0.17	NO	yes	1	1.55
sp|Q6IS14|IF5AL_HUMAN input_rna_1_1365-1561	0.04	0.63	0.97	NO	yes	1	1.87
sp|Q6NXG1|ESRP1_HUMAN input_rna_1_1365-1561	-1.26	0.1	0.03	NO	yes	1	1.31
sp|Q6NYC1|JMJD6_HUMAN input_rna_1_1365-1561	-0.72	0.14	0.14	NO	yes	1	1.54
sp|Q6NZI2|PTRF_HUMAN input_rna_1_1365-1561	-0.63	0.17	0.26	NO	yes	1	1.58
sp|Q6P087|RUSD3_HUMAN input_rna_1_1365-1561	-0.79	0.14	0.09	NO	yes	1	1.51
sp|Q6PJT7|ZC3HE_HUMAN input_rna_1_1365-1561	-1.32	0.1	0.03	NO	yes	1	1.28
sp|Q6UN15|FIP1_HUMAN input_rna_1_1365-1561	-0.84	0.14	0.03	NO	yes	1	1.49
sp|Q6XE24|RBMS3_HUMAN input_rna_1_1365-1561	-0.93	0.1	0.02	NO	yes	1	1.45
sp|Q6ZN04|MEX3B_HUMAN input_rna_1_1365-1561	-0.86	0.1	0.05	NO	yes	1	1.48
sp|Q6ZN17|LN28B_HUMAN input_rna_1_1365-1561	-1.07	0.1	0	http://www.landesbioscience.com/journals/rna/abstract.php?id=25194	yes	1	2.39
sp|Q6ZSC3|RBM43_HUMAN input_rna_1_1365-1561	-0.62	0.17	0.25	NO	yes	1	1.59
sp|Q71RC2|LARP4_HUMAN input_rna_1_1365-1561	-0.96	0.1	0.13	NO	yes	1	1.44
sp|Q7Z2E3|APTX_HUMAN input_rna_1_1365-1561	-0.55	0.17	0.32	NO	yes	1	1.62
sp|Q7Z2T5|TRM1L_HUMAN input_rna_1_1365-1561	-1.46	0.1	0.02	NO	yes	1	1.22
sp|Q7Z2W9|RM21_HUMAN input_rna_1_1365-1561	-0.29	0.35	0.81	NO	yes	1	1.73
sp|Q7Z417|NUFP2_HUMAN input_rna_1_1365-1561	-0.97	0.1	0.11	NO	yes	1	1.44
sp|Q7Z5Q1|CPEB2_HUMAN input_rna_1_1365-1561	-0.35	0.32	0.81	NO	yes	1	1.7
sp|Q7Z6M4|MTER2_HUMAN input_rna_1_1365-1561	-0.6	0.17	0.27	NO	yes	1	1.6
sp|Q7Z7A3|CTU1_HUMAN input_rna_1_1365-1561	-0.63	0.17	0.22	NO	yes	1	1.58
sp|Q86SE5|RALYL_HUMAN input_rna_1_1365-1561	-0.98	0.1	0.01	NO	yes	1	1.43
sp|Q86SG3|DAZ4_HUMAN input_rna_1_1365-1561	-0.81	0.14	0.08	NO	yes	1	1.5
sp|Q86TM3|DDX53_HUMAN input_rna_1_1365-1561	-0.39	0.26	0.61	NO	yes	1	1.69
sp|Q86U06|RBM23_HUMAN input_rna_1_1365-1561	-1.29	0.1	0	NO	yes	1	1.29
sp|Q86U38|NOP9_HUMAN input_rna_1_1365-1561	-0.75	0.14	0.18	NO	yes	1	1.53
sp|Q86U42|PABP2_HUMAN input_rna_1_1365-1561	-0.27	0.37	0.68	NO	yes	1	1.74
sp|Q86U44|MTA70_HUMAN input_rna_1_1365-1561	-0.89	0.1	0.04	NO	yes	1	1.47
sp|Q86V81|THOC4_HUMAN input_rna_1_1365-1561	-0.68	0.14	0.2	NO	yes	1	1.56
sp|Q86W42|THOC6_HUMAN input_rna_1_1365-1561	-0.29	0.35	0.53	NO	yes	1	1.73
sp|Q86XN8|MEX3D_HUMAN input_rna_1_1365-1561	-1.28	0.1	0.02	NO	yes	1	1.3
sp|Q8IU60|DCP2_HUMAN input_rna_1_1365-1561	-1.2	0.1	0	NO	yes	1	1.33
sp|Q8IUH3|RBM45_HUMAN input_rna_1_1365-1561	-0.4	0.26	0.69	NO	yes	1	1.68
sp|Q8IUX4|ABC3F_HUMAN input_rna_1_1365-1561	-0.78	0.14	0.09	NO	yes	1	1.52
sp|Q8IV48|ERI1_HUMAN input_rna_1_1365-1561	-0.83	0.14	0.07	NO	yes	1	1.5
sp|Q8IWZ8|SUGP1_HUMAN input_rna_1_1365-1561	-1.14	0.1	0.02	NO	yes	1	1.36
sp|Q8IY67|RAVR1_HUMAN input_rna_1_1365-1561	-0.8	0.14	0.06	NO	yes	1	1.51
sp|Q8IYX4|DND1_HUMAN input_rna_1_1365-1561	-0.85	0.14	0.06	NO	yes	1	1.49
sp|Q8IZ69|TRM2A_HUMAN input_rna_1_1365-1561	-0.76	0.14	0.13	NO	yes	1	1.52
sp|Q8IZ73|RUSD2_HUMAN input_rna_1_1365-1561	-0.49	0.2	0.47	NO	yes	1	1.64
sp|Q8N0Z8|PUSL1_HUMAN input_rna_1_1365-1561	-0.67	0.14	0.16	NO	yes	1	1.56
sp|Q8N1G4|LRC47_HUMAN input_rna_1_1365-1561	-1.06	0.1	0	NO	yes	1	1.39
sp|Q8N5P1|ZC3H8_HUMAN input_rna_1_1365-1561	-0.88	0.1	0.03	NO	yes	1	1.48
sp|Q8N5X7|IF4E3_HUMAN input_rna_1_1365-1561	-0.71	0.14	0.1	NO	yes	1	1.55
sp|Q8N684|CPSF7_HUMAN input_rna_1_1365-1561	-0.48	0.22	0.57	NO	yes	1	1.65
sp|Q8N6W0|CELF5_HUMAN input_rna_1_1365-1561	-0.72	0.14	0.19	NO	yes	1	1.55
sp|Q8N8A6|DDX51_HUMAN input_rna_1_1365-1561	-1.06	0.1	0.06	NO	yes	1	1.39
sp|Q8N9N2|ASCC1_HUMAN input_rna_1_1365-1561	-0.88	0.1	0.04	NO	yes	1	1.47
sp|Q8N9N8|EIF1A_HUMAN input_rna_1_1365-1561	-0.13	0.5	0.93	NO	yes	1	1.8
sp|Q8N9W6|BOLL_HUMAN input_rna_1_1365-1561	-0.77	0.14	0.08	NO	yes	1	1.52
sp|Q8NC51|PAIRB_HUMAN input_rna_1_1365-1561	-0.93	0.1	0.02	NO	yes	1	1.45
sp|Q8NCV1|ADAD2_HUMAN input_rna_1_1365-1561	-0.83	0.14	0.05	NO	yes	1	1.49
sp|Q8NE35|CPEB3_HUMAN input_rna_1_1365-1561	-1.11	0.1	0.05	NO	yes	1	1.38
sp|Q8NG50|RDM1_HUMAN input_rna_1_1365-1561	-1.02	0.1	0	NO	yes	1	1.41
sp|Q8NHQ9|DDX55_HUMAN input_rna_1_1365-1561	-0.86	0.1	0.02	NO	yes	1	1.48
sp|Q8TAS1|UHMK1_HUMAN input_rna_1_1365-1561	-0.98	0.1	0.02	NO	yes	1	1.43
sp|Q8TBF4|ZCRB1_HUMAN input_rna_1_1365-1561	-0.78	0.14	0.06	NO	yes	1	1.52
sp|Q8TBY0|RBM46_HUMAN input_rna_1_1365-1561	-0.95	0.1	0.04	NO	yes	1	1.44
sp|Q8TD47|RS4Y2_HUMAN input_rna_1_1365-1561	-0.58	0.17	0.35	NO	yes	1	1.6
sp|Q8TEA1|NSUN6_HUMAN input_rna_1_1365-1561	-0.82	0.14	0.06	NO	yes	1	1.5
sp|Q8WU68|U2AF4_HUMAN input_rna_1_1365-1561	-0.33	0.32	0.85	NO	yes	1	1.71
sp|Q8WUA2|PPIL4_HUMAN input_rna_1_1365-1561	-0.99	0.1	0.02	NO	yes	1	1.43
sp|Q8WVV9|HNRLL_HUMAN input_rna_1_1365-1561	-0.69	0.14	0.21	NO	yes	1	1.56
sp|Q8WWH5|TRUB1_HUMAN input_rna_1_1365-1561	-0.82	0.14	0.08	NO	yes	1	1.5
sp|Q8WWY3|PRP31_HUMAN input_rna_1_1365-1561	-0.79	0.14	0.13	NO	yes	1	1.51
sp|Q8WXF0|SRS12_HUMAN input_rna_1_1365-1561	-0.8	0.14	0.07	NO	yes	1	1.51
sp|Q8WXF1|PSPC1_HUMAN input_rna_1_1365-1561	-0.76	0.14	0.16	NO	yes	1	1.53
sp|Q8WY41|NANO1_HUMAN input_rna_1_1365-1561	-0.53	0.2	0.38	NO	yes	1	1.62
sp|Q92499|DDX1_HUMAN input_rna_1_1365-1561	-1.81	0	0.01	NO	yes	1	1.07
sp|Q92615|LAR4B_HUMAN input_rna_1_1365-1561	-1.22	0.1	0.04	NO	yes	1	1.33
sp|Q92664|TF3A_HUMAN input_rna_1_1365-1561	-0.6	0.17	0.27	NO	yes	1	1.59
sp|Q92804|RBP56_HUMAN input_rna_1_1365-1561	-0.76	0.14	0.09	NO	yes	1	1.53
sp|Q92841|DDX17_HUMAN input_rna_1_1365-1561	-1.32	0.1	0.03	NO	yes	1	1.28
sp|Q92879|CELF1_HUMAN input_rna_1_1365-1561	-0.6	0.17	0.33	NO	yes	1	1.6
sp|Q92901|RL3L_HUMAN input_rna_1_1365-1561	-1.14	0.1	0	NO	yes	1	1.36
sp|Q92904|DAZL_HUMAN input_rna_1_1365-1561	-0.57	0.17	0.32	NO	yes	1	1.61
sp|Q92945|FUBP2_HUMAN input_rna_1_1365-1561	-0.99	0.1	0.1	NO	yes	1	1.43
sp|Q92979|NEP1_HUMAN input_rna_1_1365-1561	-0.84	0.14	0.03	NO	yes	1	1.49
sp|Q93062|RBPMS_HUMAN input_rna_1_1365-1561	-0.28	0.35	0.81	NO	yes	1	1.74
sp|Q969L4|LSM10_HUMAN input_rna_1_1365-1561	-0.18	0.45	0.86	NO	yes	1	1.78
sp|Q96A72|MGN2_HUMAN input_rna_1_1365-1561	0.22	0.76	0.99	NO	yes	1	1.95
sp|Q96AE4|FUBP1_HUMAN input_rna_1_1365-1561	-1.05	0.1	0.03	NO	yes	1	1.4
sp|Q96AH0|SOSB2_HUMAN input_rna_1_1365-1561	-0.14	0.5	0.93	NO	yes	1	1.8
sp|Q96AZ6|ISG20_HUMAN input_rna_1_1365-1561	-0.32	0.32	0.72	NO	yes	1	1.72
sp|Q96B01|R51A1_HUMAN input_rna_1_1365-1561	-0.62	0.17	0.24	NO	yes	1	1.59
sp|Q96B26|EXOS8_HUMAN input_rna_1_1365-1561	-0.45	0.22	0.51	NO	yes	1	1.66
sp|Q96BK5|PINX1_HUMAN input_rna_1_1365-1561	-1.05	0.1	0.02	NO	yes	1	1.4
sp|Q96BT7|ALKB8_HUMAN input_rna_1_1365-1561	-1.26	0.1	0.02	NO	yes	1	1.31
sp|Q96C10|DHX58_HUMAN input_rna_1_1365-1561	-0.5	0.2	0.45	NO	yes	1	1.64
sp|Q96CM3|RUSD4_HUMAN input_rna_1_1365-1561	-0.8	0.14	0.08	NO	yes	1	1.51
sp|Q96DE0|NUD16_HUMAN input_rna_1_1365-1561	-0.25	0.37	0.84	NO	yes	1	1.75
sp|Q96DH6|MSI2H_HUMAN input_rna_1_1365-1561	-0.73	0.14	0.15	NO	yes	1	1.54
sp|Q96DU9|PABP5_HUMAN input_rna_1_1365-1561	-1.08	0.1	0.01	NO	yes	1	1.39
sp|Q96E39|RMXL1_HUMAN input_rna_1_1365-1561	-0.73	0.14	0.15	NO	yes	1	1.54
sp|Q96EP5|DAZP1_HUMAN input_rna_1_1365-1561	-0.82	0.14	0.06	NO	yes	1	1.5
sp|Q96EY7|PTCD3_HUMAN input_rna_1_1365-1561	-1.22	0.1	0.03	NO	yes	1	1.33
sp|Q96F86|EDC3_HUMAN input_rna_1_1365-1561	-0.97	0.1	0.03	NO	yes	1	1.43
sp|Q96FV9|THOC1_HUMAN input_rna_1_1365-1561	-0.67	0.14	0.31	NO	yes	1	1.57
sp|Q96H35|RBM18_HUMAN input_rna_1_1365-1561	-0.35	0.28	0.68	NO	yes	1	1.7
sp|Q96HR8|NAF1_HUMAN input_rna_1_1365-1561	-1.12	0.1	0.01	NO	yes	1	1.37
sp|Q96I24|FUBP3_HUMAN input_rna_1_1365-1561	-1	0.1	0.01	NO	yes	1	1.42
sp|Q96I25|SPF45_HUMAN input_rna_1_1365-1561	-0.74	0.14	0.13	NO	yes	1	1.54
sp|Q96IZ5|RBM41_HUMAN input_rna_1_1365-1561	-0.95	0.1	0.02	NO	yes	1	1.44
sp|Q96J01|THOC3_HUMAN input_rna_1_1365-1561	-0.76	0.14	0.11	NO	yes	1	1.53
sp|Q96J87|CELF6_HUMAN input_rna_1_1365-1561	-0.69	0.14	0.21	NO	yes	1	1.55
sp|Q96LT9|RBM40_HUMAN input_rna_1_1365-1561	-0.88	0.1	0.06	NO	yes	1	1.47
sp|Q96M93|ADAD1_HUMAN input_rna_1_1365-1561	-0.66	0.14	0.27	NO	yes	1	1.57
sp|Q96N16|JKIP1_HUMAN input_rna_1_1365-1561	-1.04	0.1	0.01	NO	yes	1	1.41
sp|Q96PK6|RBM14_HUMAN input_rna_1_1365-1561	-0.49	0.2	0.49	NO	yes	1	1.64
sp|Q96PU8|QKI_HUMAN input_rna_1_1365-1561	-0.85	0.1	0.07	NO	yes	1	1.49
sp|Q96PZ0|PUS7_HUMAN input_rna_1_1365-1561	-1.51	0.1	0.01	NO	yes	1	1.2
sp|Q96Q11|TRNT1_HUMAN input_rna_1_1365-1561	-1.21	0.1	0	NO	yes	1	1.33
sp|Q96QD9|UIF_HUMAN input_rna_1_1365-1561	-0.62	0.17	0.24	NO	yes	1	1.59
sp|Q96SI9|STRBP_HUMAN input_rna_1_1365-1561	-0.44	0.22	0.54	NO	yes	1	1.66
sp|Q99497|PARK7_HUMAN input_rna_1_1365-1561	-0.29	0.35	0.77	NO	yes	1	1.73
sp|Q99547|MPH6_HUMAN input_rna_1_1365-1561	0.04	0.63	0.98	NO	yes	1	1.88
sp|Q99729|ROAA_HUMAN input_rna_1_1365-1561	-0.95	0.1	0.03	NO	yes	1	1.44
sp|Q9BQ04|RBM4B_HUMAN input_rna_1_1365-1561	-0.27	0.35	0.66	NO	yes	1	1.74
sp|Q9BQ39|DDX50_HUMAN input_rna_1_1365-1561	-1.01	0.1	0.12	NO	yes	1	1.42
sp|Q9BRL6|SRSF8_HUMAN input_rna_1_1365-1561	-0.78	0.14	0.08	NO	yes	1	1.52
sp|Q9BRP8|WIBG_HUMAN input_rna_1_1365-1561	-0.25	0.37	0.85	NO	yes	1	1.75
sp|Q9BRS8|LARP6_HUMAN input_rna_1_1365-1561	-0.91	0.1	0.04	NO	yes	1	1.46
sp|Q9BTD8|RBM42_HUMAN input_rna_1_1365-1561	-0.67	0.14	0.24	NO	yes	1	1.56
sp|Q9BTF0|THUM2_HUMAN input_rna_1_1365-1561	-1.05	0.1	0.02	NO	yes	1	1.4
sp|Q9BTL3|RAM_HUMAN input_rna_1_1365-1561	-0.38	0.28	0.62	NO	yes	1	1.69
sp|Q9BUB4|ADAT1_HUMAN input_rna_1_1365-1561	-0.98	0.1	0.03	NO	yes	1	1.43
sp|Q9BUL9|RPP25_HUMAN input_rna_1_1365-1561	-0.25	0.37	0.84	NO	yes	1	1.75
sp|Q9BUR4|WAP53_HUMAN input_rna_1_1365-1561	-0.77	0.14	0.1	NO	yes	1	1.52
sp|Q9BV44|THUM3_HUMAN input_rna_1_1365-1561	-0.87	0.1	0.07	NO	yes	1	1.48
sp|Q9BWF3|RBM4_HUMAN input_rna_1_1365-1561	-0.14	0.47	0.85	NO	yes	1	1.8
sp|Q9BWT3|PAPOG_HUMAN input_rna_1_1365-1561	-1.37	0.1	0.02	NO	yes	1	1.26
sp|Q9BX46|RBM24_HUMAN input_rna_1_1365-1561	-0.96	0.1	0	NO	yes	1	1.44
sp|Q9BY77|PDIP3_HUMAN input_rna_1_1365-1561	-1.27	0.1	0	NO	yes	1	1.3
sp|Q9BYD6|RM01_HUMAN input_rna_1_1365-1561	-0.75	0.14	0.12	NO	yes	1	1.53
sp|Q9BYG3|MK67I_HUMAN input_rna_1_1365-1561	-0.32	0.32	0.74	NO	yes	1	1.72
sp|Q9BZB8|CPEB1_HUMAN input_rna_1_1365-1561	-1.19	0.1	0	NO	yes	1	1.34
sp|Q9BZC1|CELF4_HUMAN input_rna_1_1365-1561	-0.29	0.35	0.75	NO	yes	1	1.73
sp|Q9BZE2|PUS3_HUMAN input_rna_1_1365-1561	-0.81	0.14	0.07	NO	yes	1	1.5
sp|Q9BZI7|REN3B_HUMAN input_rna_1_1365-1561	-0.64	0.17	0.28	NO	yes	1	1.58
sp|Q9GZT3|SLIRP_HUMAN input_rna_1_1365-1561	-0.47	0.22	0.44	NO	yes	1	1.65
sp|Q9GZV4|IF5A2_HUMAN input_rna_1_1365-1561	0.15	0.71	0.99	NO	yes	1	1.92
sp|Q9GZY0|NXF2_HUMAN input_rna_1_1365-1561	-0.84	0.14	0.07	NO	yes	1	1.49
sp|Q9H074|PAIP1_HUMAN input_rna_1_1365-1561	-0.28	0.35	0.81	NO	yes	1	1.73
sp|Q9H0G5|NSRP1_HUMAN input_rna_1_1365-1561	-0.49	0.2	0.5	NO	yes	1	1.64
sp|Q9H0K6|PUS7L_HUMAN input_rna_1_1365-1561	-1.33	0.1	0.02	NO	yes	1	1.28
sp|Q9H0L4|CSTFT_HUMAN input_rna_1_1365-1561	-0.49	0.2	0.49	NO	yes	1	1.64
sp|Q9H0S4|DDX47_HUMAN input_rna_1_1365-1561	-1.09	0.1	0	NO	yes	1	1.38
sp|Q9H0U6|RM18_HUMAN input_rna_1_1365-1561	-0.32	0.33	0.74	NO	yes	1	1.72
sp|Q9H0Z9|RBM38_HUMAN input_rna_1_1365-1561	-0.73	0.14	0.11	NO	yes	1	1.54
sp|Q9H171|ZBP1_HUMAN input_rna_1_1365-1561	-0.82	0.14	0.06	NO	yes	1	1.5
sp|Q9H1B4|NXF5_HUMAN input_rna_1_1365-1561	-0.58	0.17	0.31	NO	yes	1	1.6
sp|Q9H1J1|REN3A_HUMAN input_rna_1_1365-1561	-0.9	0.1	0.03	NO	yes	1	1.47
sp|Q9H361|PABP3_HUMAN input_rna_1_1365-1561	-1.01	0.1	0.02	NO	yes	1	1.42
sp|Q9H4D5|NXF3_HUMAN input_rna_1_1365-1561	-0.64	0.14	0.25	NO	yes	1	1.58
sp|Q9H6T0|ESRP2_HUMAN input_rna_1_1365-1561	-1.29	0.1	0.03	NO	yes	1	1.3
sp|Q9H814|PHAX_HUMAN input_rna_1_1365-1561	-0.52	0.2	0.38	NO	yes	1	1.63
sp|Q9H875|PKRI1_HUMAN input_rna_1_1365-1561	0.04	0.63	0.97	NO	yes	1	1.87
sp|Q9H9J2|RM44_HUMAN input_rna_1_1365-1561	-1.06	0.1	0.01	NO	yes	1	1.4
sp|Q9H9Y2|RPF1_HUMAN input_rna_1_1365-1561	-0.44	0.22	0.42	NO	yes	1	1.67
sp|Q9H9Z2|LN28A_HUMAN input_rna_1_1365-1561	-0.36	0.28	0.71	NO	yes	1	1.7
sp|Q9HA38|ZMAT3_HUMAN input_rna_1_1365-1561	-0.59	0.17	0.29	NO	yes	1	1.6
sp|Q9HC16|ABC3G_HUMAN input_rna_1_1365-1561	-0.4	0.24	0.52	NO	yes	1	1.68
sp|Q9HC36|RMTL1_HUMAN input_rna_1_1365-1561	-1.12	0.1	0	NO	yes	1	1.37
sp|Q9HC52|CBX8_HUMAN input_rna_1_1365-1561	-0.5	0.2	0.41	NO	yes	1	1.64
sp|Q9HCJ3|RAVR2_HUMAN input_rna_1_1365-1561	-0.95	0.1	0.13	NO	yes	1	1.44
sp|Q9NP64|NO40_HUMAN input_rna_1_1365-1561	-0.82	0.14	0.04	NO	yes	1	1.5
sp|Q9NPD3|EXOS4_HUMAN input_rna_1_1365-1561	-0.95	0.1	0.01	NO	yes	1	1.44
sp|Q9NQ94|A1CF_HUMAN input_rna_1_1365-1561	-0.79	0.14	0.06	NO	yes	1	1.51
sp|Q9NQT4|EXOS5_HUMAN input_rna_1_1365-1561	-0.94	0.1	0	NO	yes	1	1.45
sp|Q9NQT5|EXOS3_HUMAN input_rna_1_1365-1561	-0.71	0.14	0.14	NO	yes	1	1.55
sp|Q9NQZ3|DAZ1_HUMAN input_rna_1_1365-1561	-1.39	0.1	0.02	NO	yes	1	1.25
sp|Q9NR56|MBNL1_HUMAN input_rna_1_1365-1561	-0.58	0.17	0.31	NO	yes	1	1.61
sp|Q9NR90|DAZ3_HUMAN input_rna_1_1365-1561	-0.53	0.2	0.43	NO	yes	1	1.63
sp|Q9NRJ5|PAPOB_HUMAN input_rna_1_1365-1561	-0.99	0.1	0.03	NO	yes	1	1.42
sp|Q9NRX1|PNO1_HUMAN input_rna_1_1365-1561	-0.95	0.1	0.01	NO	yes	1	1.44
sp|Q9NS39|RED2_HUMAN input_rna_1_1365-1561	-1.55	0	0.01	NO	yes	1	1.18
sp|Q9NSD9|SYFB_HUMAN input_rna_1_1365-1561	-0.52	0.2	0.51	NO	yes	1	1.63
sp|Q9NUL3|STAU2_HUMAN input_rna_1_1365-1561	-0.58	0.17	0.41	NO	yes	1	1.6
sp|Q9NUL7|DDX28_HUMAN input_rna_1_1365-1561	-0.44	0.22	0.49	NO	yes	1	1.66
sp|Q9NUU7|DD19A_HUMAN input_rna_1_1365-1561	-0.58	0.17	0.38	NO	yes	1	1.61
sp|Q9NV31|IMP3_HUMAN input_rna_1_1365-1561	-0.27	0.37	0.79	NO	yes	1	1.74
sp|Q9NVM6|DJC17_HUMAN input_rna_1_1365-1561	-0.4	0.24	0.53	NO	yes	1	1.68
sp|Q9NVP1|DDX18_HUMAN input_rna_1_1365-1561	-0.82	0.14	0.2	NO	yes	1	1.5
sp|Q9NVV4|PAPD1_HUMAN input_rna_1_1365-1561	-0.82	0.14	0.06	NO	yes	1	1.5
sp|Q9NW64|RBM22_HUMAN input_rna_1_1365-1561	-1.01	0.1	0.01	NO	yes	1	1.42
sp|Q9NWB1|RFOX1_HUMAN input_rna_1_1365-1561	-0.7	0.14	0.18	NO	yes	1	1.55
sp|Q9NX07|TSAP1_HUMAN input_rna_1_1365-1561	-0.51	0.2	0.42	NO	yes	1	1.64
sp|Q9NX24|NHP2_HUMAN input_rna_1_1365-1561	-0.05	0.57	0.95	NO	yes	1	1.83
sp|Q9NX74|DUS2L_HUMAN input_rna_1_1365-1561	-0.63	0.17	0.28	NO	yes	1	1.58
sp|Q9NXG2|THUM1_HUMAN input_rna_1_1365-1561	-0.53	0.17	0.33	NO	yes	1	1.62
sp|Q9NXH9|TRM1_HUMAN input_rna_1_1365-1561	-0.87	0.1	0.15	NO	yes	1	1.48
sp|Q9NXV6|CARF_HUMAN input_rna_1_1365-1561	-0.61	0.17	0.36	NO	yes	1	1.59
sp|Q9NXZ2|DDX43_HUMAN input_rna_1_1365-1561	-1.11	0.1	0.03	NO	yes	1	1.37
sp|Q9NY12|GAR1_HUMAN input_rna_1_1365-1561	-0.12	0.5	0.97	NO	yes	1	1.8
sp|Q9NY93|DDX56_HUMAN input_rna_1_1365-1561	-1.02	0.1	0.01	NO	yes	1	1.41
sp|Q9NZI8|IF2B1_HUMAN input_rna_1_1365-1561	-0.55	0.17	0.48	NO	yes	1	1.62
sp|Q9P013|CWC15_HUMAN input_rna_1_1365-1561	-0.4	0.26	0.84	NO	yes	1	1.68
sp|Q9P2K5|MYEF2_HUMAN input_rna_1_1365-1561	-0.78	0.14	0.06	NO	yes	1	1.52
sp|Q9UBP6|TRMB_HUMAN input_rna_1_1365-1561	-0.7	0.14	0.16	NO	yes	1	1.55
sp|Q9UBU9|NXF1_HUMAN input_rna_1_1365-1561	-0.57	0.17	0.37	NO	yes	1	1.61
sp|Q9UGY1|NOL12_HUMAN input_rna_1_1365-1561	-0.29	0.35	0.83	NO	yes	1	1.73
sp|Q9UH17|ABC3B_HUMAN input_rna_1_1365-1561	-0.66	0.14	0.21	NO	yes	1	1.57
sp|Q9UHB9|SRP68_HUMAN input_rna_1_1365-1561	-0.73	0.14	0.18	NO	yes	1	1.54
sp|Q9UHK0|NUFP1_HUMAN input_rna_1_1365-1561	-0.82	0.14	0.1	NO	yes	1	1.5
sp|Q9UHL0|DDX25_HUMAN input_rna_1_1365-1561	-0.41	0.24	0.62	NO	yes	1	1.68
sp|Q9UHX1|PUF60_HUMAN input_rna_1_1365-1561	-0.82	0.14	0.05	NO	yes	1	1.5
sp|Q9UJJ7|RUSD1_HUMAN input_rna_1_1365-1561	-0.74	0.14	0.12	NO	yes	1	1.53
sp|Q9UJV9|DDX41_HUMAN input_rna_1_1365-1561	-0.36	0.28	0.66	NO	yes	1	1.7
sp|Q9UK45|LSM7_HUMAN input_rna_1_1365-1561	-0.46	0.22	0.45	NO	yes	1	1.66
sp|Q9UKA8|RCAN3_HUMAN input_rna_1_1365-1561	-0.69	0.14	0.15	NO	yes	1	1.56
sp|Q9UKA9|PTBP2_HUMAN input_rna_1_1365-1561	-0.75	0.14	0.16	NO	yes	1	1.53
sp|Q9UKF6|CPSF3_HUMAN input_rna_1_1365-1561	-0.59	0.17	0.37	NO	yes	1	1.6
sp|Q9UKM9|RALY_HUMAN input_rna_1_1365-1561	-0.57	0.17	0.3	NO	yes	1	1.61
sp|Q9UL40|ZN346_HUMAN input_rna_1_1365-1561	-0.61	0.17	0.26	NO	yes	1	1.59
sp|Q9ULC4|MCTS1_HUMAN input_rna_1_1365-1561	-0.3	0.33	0.75	NO	yes	1	1.72
sp|Q9ULM6|CNOT6_HUMAN input_rna_1_1365-1561	-0.7	0.14	0.17	NO	yes	1	1.55
sp|Q9ULW3|ABT1_HUMAN input_rna_1_1365-1561	-0.88	0.1	0.03	NO	yes	1	1.48
sp|Q9UMR2|DD19B_HUMAN input_rna_1_1365-1561	-0.56	0.17	0.4	NO	yes	1	1.61
sp|Q9UN86|G3BP2_HUMAN input_rna_1_1365-1561	-1.2	0.1	0	NO	yes	1	1.34
sp|Q9UNP9|PPIE_HUMAN input_rna_1_1365-1561	-0.1	0.52	0.92	NO	yes	1	1.81
sp|Q9UNQ2|DIM1_HUMAN input_rna_1_1365-1561	-0.71	0.14	0.14	NO	yes	1	1.55
sp|Q9UNW9|NOVA2_HUMAN input_rna_1_1365-1561	-1.01	0.1	0.02	NO	yes	1	1.42
sp|Q9UQ80|PA2G4_HUMAN input_rna_1_1365-1561	-0.54	0.17	0.36	NO	yes	1	1.62
sp|Q9Y221|NIP7_HUMAN input_rna_1_1365-1561	-0.04	0.57	0.94	NO	yes	1	1.84
sp|Q9Y235|ABEC2_HUMAN input_rna_1_1365-1561	-0.9	0.1	0	NO	yes	1	1.47
sp|Q9Y2R4|DDX52_HUMAN input_rna_1_1365-1561	-0.71	0.14	0.15	NO	yes	1	1.55
sp|Q9Y2R5|RT17_HUMAN input_rna_1_1365-1561	0.04	0.63	0.95	NO	yes	1	1.87
sp|Q9Y2R9|RT07_HUMAN input_rna_1_1365-1561	-0.59	0.17	0.34	NO	yes	1	1.6
sp|Q9Y2T7|YBOX2_HUMAN input_rna_1_1365-1561	-0.48	0.22	0.43	NO	yes	1	1.65
sp|Q9Y2V2|CHSP1_HUMAN input_rna_1_1365-1561	0.23	0.76	0.99	NO	yes	1	1.95
sp|Q9Y2W6|TDRKH_HUMAN input_rna_1_1365-1561	-0.48	0.2	0.53	NO	yes	1	1.65
sp|Q9Y333|LSM2_HUMAN input_rna_1_1365-1561	-0.69	0.14	0.18	NO	yes	1	1.56
sp|Q9Y388|RBMX2_HUMAN input_rna_1_1365-1561	-0.81	0.14	0.08	NO	yes	1	1.51
sp|Q9Y3A4|RRP7A_HUMAN input_rna_1_1365-1561	-0.72	0.14	0.12	NO	yes	1	1.54
sp|Q9Y3B2|EXOS1_HUMAN input_rna_1_1365-1561	-0.17	0.45	0.91	NO	yes	1	1.78
sp|Q9Y3B4|PM14_HUMAN input_rna_1_1365-1561	0.01	0.61	0.95	NO	yes	1	1.86
sp|Q9Y3Y2|CHTOP_HUMAN input_rna_1_1365-1561	-1.03	0.1	0	NO	yes	1	1.41
sp|Q9Y3Z3|SAMH1_HUMAN input_rna_1_1365-1561	-0.54	0.17	0.41	NO	yes	1	1.62
sp|Q9Y4Y9|LSM5_HUMAN input_rna_1_1365-1561	-0.51	0.2	0.38	NO	yes	1	1.63
sp|Q9Y4Z0|LSM4_HUMAN input_rna_1_1365-1561	-0.21	0.42	0.79	NO	yes	1	1.76
sp|Q9Y534|CSDC2_HUMAN input_rna_1_1365-1561	0.09	0.67	0.98	NO	yes	1	1.89
sp|Q9Y580|RBM7_HUMAN input_rna_1_1365-1561	-0.65	0.14	0.23	NO	yes	1	1.57
sp|Q9Y5S9|RBM8A_HUMAN input_rna_1_1365-1561	0.06	0.66	0.97	NO	yes	1	1.88
sp|Q9Y606|TRUA_HUMAN input_rna_1_1365-1561	-1.22	0.1	0	NO	yes	1	1.33
sp|Q9Y6M1|IF2B2_HUMAN input_rna_1_1365-1561	-0.19	0.45	0.94	NO	yes	1	1.77
sp|Q9Y6V7|DDX49_HUMAN input_rna_1_1365-1561	-1.33	0.1	0	NO	yes	1	1.28
sp|A0AV96|RBM47_HUMAN input_rna_1_1373-1572	-0.95	0.1	0	NO	yes	1	1.42
sp|A1L020|MEX3A_HUMAN input_rna_1_1373-1572	-0.85	0.1	0.06	NO	yes	1	1.47
sp|A6NC42|DPPA5_HUMAN input_rna_1_1373-1572	-0.13	0.5	0.92	NO	yes	1	1.85
sp|A6NDE4|RBY1B_HUMAN input_rna_1_1373-1572	-0.67	0.14	0.19	NO	yes	1	1.57
sp|A6NDY0|EPAB2_HUMAN input_rna_1_1373-1572	-0.48	0.22	0.43	NO	yes	1	1.67
sp|A6NEQ0|RBY1E_HUMAN input_rna_1_1373-1572	-0.71	0.14	0.16	NO	yes	1	1.55
sp|A6NFN3|RFOX3_HUMAN input_rna_1_1373-1572	-0.47	0.22	0.37	NO	yes	1	1.67
sp|A6NGQ2|OOEP_HUMAN input_rna_1_1373-1572	0.07	0.66	0.96	NO	yes	1	1.96
sp|A6NHQ2|FBLL1_HUMAN input_rna_1_1373-1572	-0.89	0.1	0.04	NO	yes	1	1.45
sp|A6NMK7|CPS4L_HUMAN input_rna_1_1373-1572	-0.35	0.32	0.65	NO	yes	1	1.74
sp|A6NMX2|I4E1B_HUMAN input_rna_1_1373-1572	-0.86	0.1	0.01	NO	yes	1	1.47
sp|A7MD48|SRRM4_HUMAN input_rna_1_1373-1572	-0.45	0.22	0.54	NO	yes	1	1.68
sp|A8MWD9|RUXGL_HUMAN input_rna_1_1373-1572	-0.53	0.2	0.35	NO	yes	1	1.64
sp|A9UHW6|MI4GD_HUMAN input_rna_1_1373-1572	-0.68	0.14	0.12	NO	yes	1	1.56
sp|C9JE40|PATL2_HUMAN input_rna_1_1373-1572	-0.98	0.1	0	NO	yes	1	1.4
sp|O00257|CBX4_HUMAN input_rna_1_1373-1572	-0.54	0.17	0.38	NO	yes	1	1.64
sp|O00425|IF2B3_HUMAN input_rna_1_1373-1572	-0.64	0.14	0.28	NO	yes	1	1.58
sp|O00442|RTCA_HUMAN input_rna_1_1373-1572	-0.6	0.17	0.25	NO	yes	1	1.61
sp|O00571|DDX3X_HUMAN input_rna_1_1373-1572	-1.16	0.1	0.03	NO	yes	1	1.31
sp|O00584|RNT2_HUMAN input_rna_1_1373-1572	-1	0.1	0	NO	yes	1	1.39
sp|O14717|TRDMT_HUMAN input_rna_1_1373-1572	-0.6	0.17	0.26	NO	yes	1	1.6
sp|O14979|HNRDL_HUMAN input_rna_1_1373-1572	-0.9	0.1	0.02	NO	yes	1	1.45
sp|O15116|LSM1_HUMAN input_rna_1_1373-1572	0.09	0.67	0.95	NO	yes	1	1.97
sp|O15226|NKRF_HUMAN input_rna_1_1373-1572	-1.14	0.1	0.03	NO	yes	1	1.32
sp|O15234|CASC3_HUMAN input_rna_1_1373-1572	-0.51	0.2	0.37	NO	yes	1	1.65
sp|O15523|DDX3Y_HUMAN input_rna_1_1373-1572	-1.07	0.1	0.04	NO	yes	1	1.36
sp|O43148|MCES_HUMAN input_rna_1_1373-1572	-0.54	0.17	0.4	NO	yes	1	1.64
sp|O43251|RFOX2_HUMAN input_rna_1_1373-1572	-0.83	0.14	0.05	NO	yes	1	1.48
sp|O43310|CTIF_HUMAN input_rna_1_1373-1572	-0.56	0.17	0.37	NO	yes	1	1.63
sp|O43347|MSI1H_HUMAN input_rna_1_1373-1572	-0.75	0.14	0.1	NO	yes	1	1.53
sp|O43390|HNRPR_HUMAN input_rna_1_1373-1572	-0.72	0.14	0.16	NO	yes	1	1.54
sp|O43809|CPSF5_HUMAN input_rna_1_1373-1572	-0.5	0.2	0.57	NO	yes	1	1.66
sp|O43818|U3IP2_HUMAN input_rna_1_1373-1572	-0.59	0.17	0.32	NO	yes	1	1.61
sp|O60381|HBP1_HUMAN input_rna_1_1373-1572	-0.7	0.14	0.18	NO	yes	1	1.55
sp|O60506|HNRPQ_HUMAN input_rna_1_1373-1572	-0.65	0.14	0.21	NO	yes	1	1.58
sp|O60573|IF4E2_HUMAN input_rna_1_1373-1572	-0.98	0.1	0	NO	yes	1	1.41
sp|O60812|HNRCL_HUMAN input_rna_1_1373-1572	-0.87	0.1	0.02	NO	yes	1	1.46
sp|O60832|DKC1_HUMAN input_rna_1_1373-1572	-0.61	0.17	0.26	NO	yes	1	1.6
sp|O60870|KIN17_HUMAN input_rna_1_1373-1572	-0.51	0.2	0.36	NO	yes	1	1.65
sp|O60930|RNH1_HUMAN input_rna_1_1373-1572	-0.66	0.14	0.18	NO	yes	1	1.57
sp|O60936|NOL3_HUMAN input_rna_1_1373-1572	-0.47	0.22	0.55	NO	yes	1	1.67
sp|O75319|DUS11_HUMAN input_rna_1_1373-1572	-0.5	0.2	0.33	NO	yes	1	1.65
sp|O75494|SRS10_HUMAN input_rna_1_1373-1572	-0.74	0.14	0.1	NO	yes	1	1.53
sp|O75525|KHDR3_HUMAN input_rna_1_1373-1572	-0.58	0.17	0.24	NO	yes	1	1.61
sp|O75526|RMXL2_HUMAN input_rna_1_1373-1572	-0.87	0.1	0.03	NO	yes	1	1.46
sp|O75569|PRKRA_HUMAN input_rna_1_1373-1572	-0.62	0.17	0.21	NO	yes	1	1.59
sp|O75616|ERAL1_HUMAN input_rna_1_1373-1572	-1.04	0.1	0	NO	yes	1	1.37
sp|O75648|MTU1_HUMAN input_rna_1_1373-1572	-1.23	0.1	0	NO	yes	1	1.27
sp|O75683|SURF6_HUMAN input_rna_1_1373-1572	-0.49	0.2	0.37	NO	yes	1	1.66
sp|O75792|RNH2A_HUMAN input_rna_1_1373-1572	-0.77	0.14	0.07	NO	yes	1	1.52
sp|O75821|EIF3G_HUMAN input_rna_1_1373-1572	-0.69	0.14	0.16	NO	yes	1	1.56
sp|O75940|SPF30_HUMAN input_rna_1_1373-1572	-0.8	0.14	0.02	NO	yes	1	1.5
sp|O76021|RL1D1_HUMAN input_rna_1_1373-1572	-0.82	0.14	0.06	NO	yes	1	1.49
sp|O76094|SRP72_HUMAN input_rna_1_1373-1572	-0.92	0.1	0.09	NO	yes	1	1.44
sp|O94818|NOL4_HUMAN input_rna_1_1373-1572	-0.86	0.1	0.06	NO	yes	1	1.47
sp|O95059|RPP14_HUMAN input_rna_1_1373-1572	-0.09	0.52	0.9	NO	yes	1	1.87
sp|O95149|SPN1_HUMAN input_rna_1_1373-1572	-0.86	0.1	0.03	NO	yes	1	1.47
sp|O95218|ZRAB2_HUMAN input_rna_1_1373-1572	-0.69	0.14	0.16	NO	yes	1	1.55
sp|O95319|CELF2_HUMAN input_rna_1_1373-1572	-0.86	0.1	0.05	NO	yes	1	1.47
sp|O95453|PARN_HUMAN input_rna_1_1373-1572	-0.67	0.14	0.23	NO	yes	1	1.57
sp|O95503|CBX6_HUMAN input_rna_1_1373-1572	-1.04	0.1	0	NO	yes	1	1.37
sp|O95628|CNOT4_HUMAN input_rna_1_1373-1572	-0.79	0.14	0.08	NO	yes	1	1.5
sp|O95639|CPSF4_HUMAN input_rna_1_1373-1572	-0.65	0.14	0.22	NO	yes	1	1.58
sp|O95707|RPP29_HUMAN input_rna_1_1373-1572	-0.47	0.22	0.55	NO	yes	1	1.67
sp|O95758|PTBP3_HUMAN input_rna_1_1373-1572	-0.94	0.1	0	NO	yes	1	1.43
sp|O95777|NAA38_HUMAN input_rna_1_1373-1572	-0.75	0.14	0.08	NO	yes	1	1.53
sp|O95793|STAU1_HUMAN input_rna_1_1373-1572	-1.09	0.1	0	NO	yes	1	1.35
sp|O95900|TRUB2_HUMAN input_rna_1_1373-1572	-0.93	0.1	0.03	NO	yes	1	1.43
sp|O95931|CBX7_HUMAN input_rna_1_1373-1572	-0.93	0.1	0	NO	yes	1	1.43
sp|P00374|DYR_HUMAN input_rna_1_1373-1572	-0.44	0.22	0.49	NO	yes	1	1.69
sp|P00973|OAS1_HUMAN input_rna_1_1373-1572	-0.86	0.1	0.03	NO	yes	1	1.47
sp|P04083|ANXA1_HUMAN input_rna_1_1373-1572	-0.35	0.32	0.44	NO	yes	1	1.74
sp|P05198|IF2A_HUMAN input_rna_1_1373-1572	-0.41	0.24	0.43	NO	yes	1	1.7
sp|P05386|RLA1_HUMAN input_rna_1_1373-1572	-0.3	0.33	0.75	NO	yes	1	1.76
sp|P05387|RLA2_HUMAN input_rna_1_1373-1572	-0.29	0.35	0.76	NO	yes	1	1.77
sp|P05388|RLA0_HUMAN input_rna_1_1373-1572	-0.59	0.17	0.24	NO	yes	1	1.61
sp|P05455|LA_HUMAN input_rna_1_1373-1572	-1.45	0.1	0	NO	yes	1	1.16
sp|P06730|IF4E_HUMAN input_rna_1_1373-1572	-0.34	0.32	0.78	NO	yes	1	1.74
sp|P06748|NPM_HUMAN input_rna_1_1373-1572	-0.59	0.17	0.28	NO	yes	1	1.61
sp|P07910|HNRPC_HUMAN input_rna_1_1373-1572	-0.71	0.14	0.11	NO	yes	1	1.54
sp|P08579|RU2B_HUMAN input_rna_1_1373-1572	-0.57	0.17	0.36	NO	yes	1	1.62
sp|P08621|RU17_HUMAN input_rna_1_1373-1572	-1.01	0.1	0	NO	yes	1	1.39
sp|P09001|RM03_HUMAN input_rna_1_1373-1572	-0.47	0.22	0.33	NO	yes	1	1.67
sp|P09012|SNRPA_HUMAN input_rna_1_1373-1572	-0.7	0.14	0.12	NO	yes	1	1.55
sp|P09132|SRP19_HUMAN input_rna_1_1373-1572	0.07	0.66	0.95	NO	yes	1	1.95
sp|P09234|RU1C_HUMAN input_rna_1_1373-1572	-0.36	0.28	0.74	NO	yes	1	1.73
sp|P09543|CN37_HUMAN input_rna_1_1373-1572	-0.92	0.1	0.01	NO	yes	1	1.44
sp|P09651|ROA1_HUMAN input_rna_1_1373-1572	-0.62	0.17	0.22	NO	yes	1	1.59
sp|P09661|RU2A_HUMAN input_rna_1_1373-1572	-1.11	0.1	0	NO	yes	1	1.34
sp|P09914|IFIT1_HUMAN input_rna_1_1373-1572	-0.94	0.1	0.01	NO	yes	1	1.43
sp|P0C7P1|RBY1D_HUMAN input_rna_1_1373-1572	-0.69	0.14	0.17	NO	yes	1	1.56
sp|P0C7T5|ATX1L_HUMAN input_rna_1_1373-1572	-0.61	0.17	0.3	NO	yes	1	1.6
sp|P0CB38|PAB4L_HUMAN input_rna_1_1373-1572	-0.8	0.14	0.06	NO	yes	1	1.5
sp|P0DJD3|RBY1A_HUMAN input_rna_1_1373-1572	-0.7	0.14	0.17	NO	yes	1	1.55
sp|P0DJD4|RBY1C_HUMAN input_rna_1_1373-1572	-0.7	0.14	0.16	NO	yes	1	1.55
sp|P10155|RO60_HUMAN input_rna_1_1373-1572	-1	0.1	0	NO	yes	1	1.4
sp|P10827|THA_HUMAN input_rna_1_1373-1572	-0.87	0.1	0.03	NO	yes	1	1.46
sp|P11940|PABP1_HUMAN input_rna_1_1373-1572	-0.9	0.1	0.04	NO	yes	1	1.44
sp|P12268|IMDH2_HUMAN input_rna_1_1373-1572	-0.89	0.1	0.04	NO	yes	1	1.45
sp|P14314|GLU2B_HUMAN input_rna_1_1373-1572	-1.43	0.1	0	NO	yes	1	1.17
sp|P14678|RSMB_HUMAN input_rna_1_1373-1572	-0.7	0.14	0.13	NO	yes	1	1.55
sp|P14866|HNRPL_HUMAN input_rna_1_1373-1572	-0.44	0.22	0.6	NO	yes	1	1.69
sp|P15880|RS2_HUMAN input_rna_1_1373-1572	-0.68	0.14	0.14	NO	yes	1	1.56
sp|P17844|DDX5_HUMAN input_rna_1_1373-1572	-0.51	0.2	0.43	NO	yes	1	1.65
sp|P17947|SPI1_HUMAN input_rna_1_1373-1572	-0.88	0.1	0.02	NO	yes	1	1.46
sp|P18077|RL35A_HUMAN input_rna_1_1373-1572	-0.56	0.17	0.3	NO	yes	1	1.63
sp|P18124|RL7_HUMAN input_rna_1_1373-1572	-0.85	0.1	0.01	NO	yes	1	1.47
sp|P18615|NELFE_HUMAN input_rna_1_1373-1572	-0.73	0.14	0.12	NO	yes	1	1.53
sp|P19338|NUCL_HUMAN input_rna_1_1373-1572	-1.75	0	0	NO	yes	1	1
sp|P19474|RO52_HUMAN input_rna_1_1373-1572	-1.05	0.1	0	NO	yes	1	1.37
sp|P19525|E2AK2_HUMAN input_rna_1_1373-1572	-0.63	0.17	0.23	NO	yes	1	1.59
sp|P19544|WT1_HUMAN input_rna_1_1373-1572	-1.3	0.1	0	NO	yes	1	1.23
sp|P20839|IMDH1_HUMAN input_rna_1_1373-1572	-0.92	0.1	0.02	NO	yes	1	1.43
sp|P21128|ENDOU_HUMAN input_rna_1_1373-1572	-1.23	0.1	0	NO	yes	1	1.27
sp|P22087|FBRL_HUMAN input_rna_1_1373-1572	-0.85	0.1	0.05	NO	yes	1	1.47
sp|P22090|RS4Y1_HUMAN input_rna_1_1373-1572	-0.64	0.17	0.26	NO	yes	1	1.58
sp|P22626|ROA2_HUMAN input_rna_1_1373-1572	-0.53	0.2	0.3	NO	yes	1	1.64
sp|P23246|SFPQ_HUMAN input_rna_1_1373-1572	-0.69	0.14	0.24	NO	yes	1	1.56
sp|P23396|RS3_HUMAN input_rna_1_1373-1572	-0.91	0.1	0	NO	yes	1	1.44
sp|P23588|IF4B_HUMAN input_rna_1_1373-1572	-0.62	0.17	0.25	NO	yes	1	1.59
sp|P25490|TYY1_HUMAN input_rna_1_1373-1572	-1.23	0.1	0	NO	yes	1	1.27
sp|P25786|PSA1_HUMAN input_rna_1_1373-1572	-0.85	0.14	0.02	NO	yes	1	1.47
sp|P26196|DDX6_HUMAN input_rna_1_1373-1572	-0.64	0.17	0.23	NO	yes	1	1.58
sp|P26368|U2AF2_HUMAN input_rna_1_1373-1572	-0.8	0.14	0.05	NO	yes	1	1.5
sp|P26373|RL13_HUMAN input_rna_1_1373-1572	-0.43	0.22	0.56	NO	yes	1	1.69
sp|P26378|ELAV4_HUMAN input_rna_1_1373-1572	-1.05	0.1	0	NO	yes	1	1.37
sp|P26599|PTBP1_HUMAN input_rna_1_1373-1572	-0.91	0.1	0.03	NO	yes	1	1.44
sp|P26651|TTP_HUMAN input_rna_1_1373-1572	-0.74	0.14	0.12	NO	yes	1	1.53
sp|P27695|APEX1_HUMAN input_rna_1_1373-1572	-1.03	0.1	0.01	NO	yes	1	1.38
sp|P29558|RBMS1_HUMAN input_rna_1_1373-1572	-0.83	0.14	0.04	NO	yes	1	1.49
sp|P29728|OAS2_HUMAN input_rna_1_1373-1572	-0.99	0.1	0.09	NO	yes	1	1.4
sp|P30050|RL12_HUMAN input_rna_1_1373-1572	-0.23	0.4	0.87	NO	yes	1	1.8
sp|P31483|TIA1_HUMAN input_rna_1_1373-1572	-0.38	0.26	0.5	NO	yes	1	1.72
sp|P31942|HNRH3_HUMAN input_rna_1_1373-1572	-0.88	0.1	0.04	NO	yes	1	1.46
sp|P31943|HNRH1_HUMAN input_rna_1_1373-1572	-0.72	0.14	0.14	NO	yes	1	1.54
sp|P32969|RL9_HUMAN input_rna_1_1373-1572	-0.48	0.22	0.45	NO	yes	1	1.67
sp|P33240|CSTF2_HUMAN input_rna_1_1373-1572	-0.65	0.14	0.27	NO	yes	1	1.58
sp|P35268|RL22_HUMAN input_rna_1_1373-1572	0.03	0.63	0.94	NO	yes	1	1.93
sp|P35637|FUS_HUMAN input_rna_1_1373-1572	-0.43	0.22	0.42	NO	yes	1	1.69
sp|P36578|RL4_HUMAN input_rna_1_1373-1572	-1.27	0.1	0	NO	yes	1	1.25
sp|P37108|SRP14_HUMAN input_rna_1_1373-1572	0.05	0.66	0.93	NO	yes	1	1.95
sp|P38159|RBMX_HUMAN input_rna_1_1373-1572	-0.82	0.14	0.06	NO	yes	1	1.49
sp|P38919|IF4A3_HUMAN input_rna_1_1373-1572	-1	0.1	0	NO	yes	1	1.4
sp|P39019|RS19_HUMAN input_rna_1_1373-1572	0.15	0.73	0.97	NO	yes	1	2
sp|P39023|RL3_HUMAN input_rna_1_1373-1572	-0.94	0.1	0	NO	yes	1	1.42
sp|P41238|ABEC1_HUMAN input_rna_1_1373-1572	-0.64	0.17	0.25	NO	yes	1	1.58
sp|P42696|RBM34_HUMAN input_rna_1_1373-1572	-1.02	0.1	0	NO	yes	1	1.38
sp|P46776|RL27A_HUMAN input_rna_1_1373-1572	-0.03	0.59	0.93	NO	yes	1	1.9
sp|P46777|RL5_HUMAN input_rna_1_1373-1572	-0.74	0.14	0.08	NO	yes	1	1.53
sp|P46778|RL21_HUMAN input_rna_1_1373-1572	-0.32	0.33	0.79	NO	yes	1	1.75
sp|P46779|RL28_HUMAN input_rna_1_1373-1572	-0.01	0.59	0.9	NO	yes	1	1.92
sp|P46781|RS9_HUMAN input_rna_1_1373-1572	-0.31	0.33	0.74	NO	yes	1	1.76
sp|P47813|IF1AX_HUMAN input_rna_1_1373-1572	0.12	0.69	0.96	NO	yes	1	1.98
sp|P47914|RL29_HUMAN input_rna_1_1373-1572	-0.24	0.4	0.87	NO	yes	1	1.8
sp|P47974|TISD_HUMAN input_rna_1_1373-1572	-0.77	0.14	0.11	NO	yes	1	1.52
sp|P49207|RL34_HUMAN input_rna_1_1373-1572	-0.25	0.37	0.81	NO	yes	1	1.79
sp|P49458|SRP09_HUMAN input_rna_1_1373-1572	-0.56	0.17	0.3	NO	yes	1	1.63
sp|P49591|SYSC_HUMAN input_rna_1_1373-1572	-0.6	0.17	0.28	NO	yes	1	1.6
sp|P50914|RL14_HUMAN input_rna_1_1373-1572	-0.33	0.32	0.79	NO	yes	1	1.75
sp|P51003|PAPOA_HUMAN input_rna_1_1373-1572	-1.53	0.1	0.01	NO	yes	1	1.12
sp|P51114|FXR1_HUMAN input_rna_1_1373-1572	-0.91	0.1	0.01	NO	yes	1	1.44
sp|P51116|FXR2_HUMAN input_rna_1_1373-1572	-0.99	0.1	0.07	NO	yes	1	1.4
sp|P51513|NOVA1_HUMAN input_rna_1_1373-1572	-1.05	0.1	0.01	NO	yes	1	1.37
sp|P51843|NR0B1_HUMAN input_rna_1_1373-1572	-1	0.1	0	NO	yes	1	1.39
sp|P51991|ROA3_HUMAN input_rna_1_1373-1572	-0.6	0.17	0.25	NO	yes	1	1.61
sp|P52272|HNRPM_HUMAN input_rna_1_1373-1572	-0.84	0.14	0.17	NO	yes	1	1.48
sp|P52298|NCBP2_HUMAN input_rna_1_1373-1572	-0.2	0.42	0.88	NO	yes	1	1.81
sp|P52594|AGFG1_HUMAN input_rna_1_1373-1572	-0.76	0.14	0.08	NO	yes	1	1.52
sp|P52597|HNRPF_HUMAN input_rna_1_1373-1572	-0.88	0.1	0.02	NO	yes	1	1.46
sp|P52815|RM12_HUMAN input_rna_1_1373-1572	-0.4	0.24	0.6	NO	yes	1	1.71
sp|P54577|SYYC_HUMAN input_rna_1_1373-1572	-1.01	0.1	0	NO	yes	1	1.39
sp|P55769|NH2L1_HUMAN input_rna_1_1373-1572	0.05	0.66	0.94	NO	yes	1	1.95
sp|P55795|HNRH2_HUMAN input_rna_1_1373-1572	-0.7	0.14	0.18	NO	yes	1	1.55
sp|P56270|MAZ_HUMAN input_rna_1_1373-1572	-0.8	0.14	0.06	NO	yes	1	1.5
sp|P57052|RBM11_HUMAN input_rna_1_1373-1572	-0.7	0.14	0.12	NO	yes	1	1.55
sp|P57721|PCBP3_HUMAN input_rna_1_1373-1572	-0.71	0.14	0.13	NO	yes	1	1.55
sp|P57723|PCBP4_HUMAN input_rna_1_1373-1572	-0.85	0.14	0.03	NO	yes	1	1.47
sp|P60321|NANO2_HUMAN input_rna_1_1373-1572	-0.26	0.37	0.71	NO	yes	1	1.78
sp|P60323|NANO3_HUMAN input_rna_1_1373-1572	-0.33	0.32	0.71	NO	yes	1	1.74
sp|P60842|IF4A1_HUMAN input_rna_1_1373-1572	-1.1	0.1	0	NO	yes	1	1.34
sp|P60866|RS20_HUMAN input_rna_1_1373-1572	-0.23	0.4	0.81	NO	yes	1	1.8
sp|P60900|PSA6_HUMAN input_rna_1_1373-1572	-0.96	0.1	0	NO	yes	1	1.41
sp|P61011|SRP54_HUMAN input_rna_1_1373-1572	-1.22	0.1	0	NO	yes	1	1.28
sp|P61247|RS3A_HUMAN input_rna_1_1373-1572	-0.89	0.1	0.01	NO	yes	1	1.45
sp|P61254|RL26_HUMAN input_rna_1_1373-1572	0.07	0.66	0.95	NO	yes	1	1.96
sp|P61313|RL15_HUMAN input_rna_1_1373-1572	-0.24	0.4	0.85	NO	yes	1	1.8
sp|P61326|MGN_HUMAN input_rna_1_1373-1572	0.12	0.69	0.97	NO	yes	1	1.99
sp|P61571|REC1_HUMAN input_rna_1_1373-1572	-0.68	0.14	0.14	NO	yes	1	1.56
sp|P61572|REC3_HUMAN input_rna_1_1373-1572	-0.69	0.14	0.13	NO	yes	1	1.56
sp|P61573|REC4_HUMAN input_rna_1_1373-1572	-0.69	0.14	0.13	NO	yes	1	1.56
sp|P61574|REC5_HUMAN input_rna_1_1373-1572	-0.68	0.14	0.14	NO	yes	1	1.56
sp|P61575|REC6_HUMAN input_rna_1_1373-1572	-0.7	0.14	0.11	NO	yes	1	1.55
sp|P61576|REC9_HUMAN input_rna_1_1373-1572	-0.72	0.14	0.09	NO	yes	1	1.54
sp|P61578|REC16_HUMAN input_rna_1_1373-1572	-0.7	0.14	0.11	NO	yes	1	1.55
sp|P61579|REC17_HUMAN input_rna_1_1373-1572	-0.69	0.14	0.13	NO	yes	1	1.56
sp|P61927|RL37_HUMAN input_rna_1_1373-1572	-0.68	0.14	0.15	NO	yes	1	1.56
sp|P61978|HNRPK_HUMAN input_rna_1_1373-1572	-0.91	0.1	0.01	NO	yes	1	1.44
sp|P62081|RS7_HUMAN input_rna_1_1373-1572	-0.53	0.2	0.38	NO	yes	1	1.64
sp|P62244|RS15A_HUMAN input_rna_1_1373-1572	-0.06	0.54	0.89	NO	yes	1	1.89
sp|P62249|RS16_HUMAN input_rna_1_1373-1572	0.13	0.71	0.97	NO	yes	1	1.99
sp|P62269|RS18_HUMAN input_rna_1_1373-1572	-0.05	0.57	0.94	NO	yes	1	1.89
sp|P62280|RS11_HUMAN input_rna_1_1373-1572	-0.34	0.32	0.76	NO	yes	1	1.74
sp|P62304|RUXE_HUMAN input_rna_1_1373-1572	-0.61	0.17	0.23	NO	yes	1	1.6
sp|P62306|RUXF_HUMAN input_rna_1_1373-1572	-0.68	0.14	0.15	NO	yes	1	1.56
sp|P62308|RUXG_HUMAN input_rna_1_1373-1572	-0.54	0.17	0.33	NO	yes	1	1.63
sp|P62310|LSM3_HUMAN input_rna_1_1373-1572	-0.58	0.17	0.26	NO	yes	1	1.61
sp|P62312|LSM6_HUMAN input_rna_1_1373-1572	-0.54	0.17	0.33	NO	yes	1	1.64
sp|P62314|SMD1_HUMAN input_rna_1_1373-1572	-0.64	0.17	0.21	NO	yes	1	1.59
sp|P62318|SMD3_HUMAN input_rna_1_1373-1572	-0.31	0.33	0.66	NO	yes	1	1.76
sp|P62424|RL7A_HUMAN input_rna_1_1373-1572	-0.7	0.14	0.16	NO	yes	1	1.55
sp|P62487|RPB7_HUMAN input_rna_1_1373-1572	-0.43	0.24	0.58	NO	yes	1	1.7
sp|P62701|RS4X_HUMAN input_rna_1_1373-1572	-0.65	0.14	0.23	NO	yes	1	1.58
sp|P62750|RL23A_HUMAN input_rna_1_1373-1572	-0.15	0.47	0.91	NO	yes	1	1.84
sp|P62841|RS15_HUMAN input_rna_1_1373-1572	-0.12	0.5	0.87	NO	yes	1	1.86
sp|P62851|RS25_HUMAN input_rna_1_1373-1572	-0.19	0.42	0.81	NO	yes	1	1.82
sp|P62861|RS30_HUMAN input_rna_1_1373-1572	-0.57	0.17	0.31	NO	yes	1	1.62
sp|P62888|RL30_HUMAN input_rna_1_1373-1572	-0.3	0.33	0.74	NO	yes	1	1.76
sp|P62891|RL39_HUMAN input_rna_1_1373-1572	-0.62	0.17	0.22	NO	yes	1	1.59
sp|P62899|RL31_HUMAN input_rna_1_1373-1572	-0.08	0.54	0.9	NO	yes	1	1.88
sp|P62906|RL10A_HUMAN input_rna_1_1373-1572	-0.59	0.17	0.28	NO	yes	1	1.61
sp|P62913|RL11_HUMAN input_rna_1_1373-1572	-0.42	0.24	0.54	NO	yes	1	1.7
sp|P62917|RL8_HUMAN input_rna_1_1373-1572	-0.83	0.14	0.02	NO	yes	1	1.48
sp|P62995|TRA2B_HUMAN input_rna_1_1373-1572	-0.72	0.14	0.1	NO	yes	1	1.54
sp|P63162|RSMN_HUMAN input_rna_1_1373-1572	-0.72	0.14	0.09	NO	yes	1	1.54
sp|P63173|RL38_HUMAN input_rna_1_1373-1572	-0.45	0.22	0.47	NO	yes	1	1.68
sp|P63241|IF5A1_HUMAN input_rna_1_1373-1572	-0.11	0.52	0.93	NO	yes	1	1.86
sp|P67809|YBOX1_HUMAN input_rna_1_1373-1572	-0.41	0.24	0.43	NO	yes	1	1.7
sp|P78406|RAE1L_HUMAN input_rna_1_1373-1572	-0.84	0.14	0.04	NO	yes	1	1.48
sp|P78563|RED1_HUMAN input_rna_1_1373-1572	-1.44	0.1	0.05	NO	yes	1	1.16
sp|P82675|RT05_HUMAN input_rna_1_1373-1572	-1.36	0.1	0	NO	yes	1	1.2
sp|P82979|SARNP_HUMAN input_rna_1_1373-1572	-0.32	0.33	0.76	NO	yes	1	1.75
sp|P83369|LSM11_HUMAN input_rna_1_1373-1572	-0.78	0.14	0.08	NO	yes	1	1.51
sp|P83731|RL24_HUMAN input_rna_1_1373-1572	-0.06	0.54	0.95	NO	yes	1	1.89
sp|P84098|RL19_HUMAN input_rna_1_1373-1572	-0.61	0.17	0.27	NO	yes	1	1.6
sp|P84103|SRSF3_HUMAN input_rna_1_1373-1572	-0.36	0.28	0.74	http://www.ncbi.nlm.nih.gov/pubmed/21036867	yes	1	2.73
sp|P98179|RBM3_HUMAN input_rna_1_1373-1572	-0.49	0.2	0.5	NO	yes	1	1.66
sp|Q01081|U2AF1_HUMAN input_rna_1_1373-1572	-0.57	0.17	0.39	NO	yes	1	1.62
sp|Q01085|TIAR_HUMAN input_rna_1_1373-1572	-0.68	0.14	0.16	NO	yes	1	1.56
sp|Q01130|SRSF2_HUMAN input_rna_1_1373-1572	-0.79	0.14	0.03	http://www.nature.com/nature/journal/v499/n7457/full/nature12311.html	yes	1	2.5
sp|Q01844|EWS_HUMAN input_rna_1_1373-1572	-0.79	0.14	0.17	NO	yes	1	1.51
sp|Q02040|AK17A_HUMAN input_rna_1_1373-1572	-0.9	0.1	0.13	NO	yes	1	1.45
sp|Q02543|RL18A_HUMAN input_rna_1_1373-1572	-0.31	0.33	0.72	NO	yes	1	1.76
sp|Q02878|RL6_HUMAN input_rna_1_1373-1572	-0.95	0.1	0	NO	yes	1	1.42
sp|Q05048|CSTF1_HUMAN input_rna_1_1373-1572	-1.2	0.1	0	NO	yes	1	1.29
sp|Q05519|SRS11_HUMAN input_rna_1_1373-1572	-1.07	0.1	0	NO	yes	1	1.36
sp|Q05823|RN5A_HUMAN input_rna_1_1373-1572	-1.31	0.1	0.08	NO	yes	1	1.23
sp|Q06265|EXOS9_HUMAN input_rna_1_1373-1572	-1.14	0.1	0	NO	yes	1	1.32
sp|Q06787|FMR1_HUMAN input_rna_1_1373-1572	-0.89	0.1	0.03	NO	yes	1	1.45
sp|Q07020|RL18_HUMAN input_rna_1_1373-1572	-0.36	0.28	0.63	NO	yes	1	1.73
sp|Q07666|KHDR1_HUMAN input_rna_1_1373-1572	-0.94	0.1	0	NO	yes	1	1.42
sp|Q07687|DLX2_HUMAN input_rna_1_1373-1572	-0.71	0.14	0.15	NO	yes	1	1.55
sp|Q07955|SRSF1_HUMAN input_rna_1_1373-1572	-0.94	0.1	0	NO	yes	1	1.43
sp|Q08170|SRSF4_HUMAN input_rna_1_1373-1572	-0.63	0.17	0.23	NO	yes	1	1.59
sp|Q08257|QOR_HUMAN input_rna_1_1373-1572	-0.9	0.1	0.04	NO	yes	1	1.45
sp|Q12849|GRSF1_HUMAN input_rna_1_1373-1572	-0.8	0.14	0.06	NO	yes	1	1.5
sp|Q12904|AIMP1_HUMAN input_rna_1_1373-1572	-0.35	0.28	0.51	NO	yes	1	1.73
sp|Q12905|ILF2_HUMAN input_rna_1_1373-1572	-0.84	0.14	0.04	NO	yes	1	1.48
sp|Q12926|ELAV2_HUMAN input_rna_1_1373-1572	-0.67	0.14	0.17	NO	yes	1	1.57
sp|Q12972|PP1R8_HUMAN input_rna_1_1373-1572	-0.98	0.1	0.01	NO	yes	1	1.4
sp|Q12996|CSTF3_HUMAN input_rna_1_1373-1572	-1.03	0.1	0.07	NO	yes	1	1.38
sp|Q13049|TRI32_HUMAN input_rna_1_1373-1572	-1.48	0.1	0	NO	yes	1	1.14
sp|Q13117|DAZ2_HUMAN input_rna_1_1373-1572	-0.66	0.14	0.2	NO	yes	1	1.57
sp|Q13148|TADBP_HUMAN input_rna_1_1373-1572	-0.94	0.1	0.01	NO	yes	1	1.43
sp|Q13151|ROA0_HUMAN input_rna_1_1373-1572	-0.24	0.4	0.73	NO	yes	1	1.79
sp|Q13242|SRSF9_HUMAN input_rna_1_1373-1572	-0.66	0.14	0.16	NO	yes	1	1.57
sp|Q13243|SRSF5_HUMAN input_rna_1_1373-1572	-0.36	0.28	0.65	NO	yes	1	1.73
sp|Q13247|SRSF6_HUMAN input_rna_1_1373-1572	-0.44	0.22	0.36	NO	yes	1	1.69
sp|Q13283|G3BP1_HUMAN input_rna_1_1373-1572	-1.39	0.1	0	NO	yes	1	1.19
sp|Q13310|PABP4_HUMAN input_rna_1_1373-1572	-1.06	0.1	0.02	NO	yes	1	1.36
sp|Q13325|IFIT5_HUMAN input_rna_1_1373-1572	-1.02	0.1	0	NO	yes	1	1.38
sp|Q13595|TRA2A_HUMAN input_rna_1_1373-1572	-0.63	0.17	0.22	NO	yes	1	1.59
sp|Q13601|KRR1_HUMAN input_rna_1_1373-1572	-0.87	0.1	0.02	NO	yes	1	1.46
sp|Q13769|THOC5_HUMAN input_rna_1_1373-1572	-1.12	0.1	0.04	NO	yes	1	1.33
sp|Q13825|AUHM_HUMAN input_rna_1_1373-1572	-0.67	0.14	0.18	NO	yes	1	1.57
sp|Q13838|DX39B_HUMAN input_rna_1_1373-1572	-1.21	0.1	0	NO	yes	1	1.28
sp|Q13868|EXOS2_HUMAN input_rna_1_1373-1572	-0.73	0.14	0.09	NO	yes	1	1.53
sp|Q13901|C1D_HUMAN input_rna_1_1373-1572	0.09	0.67	0.94	NO	yes	1	1.97
sp|Q14011|CIRBP_HUMAN input_rna_1_1373-1572	-0.46	0.22	0.52	NO	yes	1	1.68
sp|Q14103|HNRPD_HUMAN input_rna_1_1373-1572	-0.79	0.14	0.07	NO	yes	1	1.5
sp|Q14240|IF4A2_HUMAN input_rna_1_1373-1572	-1.09	0.1	0	NO	yes	1	1.35
sp|Q14444|CAPR1_HUMAN input_rna_1_1373-1572	-0.88	0.1	0.14	NO	yes	1	1.46
sp|Q14451|GRB7_HUMAN input_rna_1_1373-1572	-0.99	0.1	0.01	NO	yes	1	1.4
sp|Q14493|SLBP_HUMAN input_rna_1_1373-1572	-0.66	0.14	0.2	NO	yes	1	1.57
sp|Q14498|RBM39_HUMAN input_rna_1_1373-1572	-1.02	0.1	0	NO	yes	1	1.39
sp|Q14576|ELAV3_HUMAN input_rna_1_1373-1572	-0.68	0.14	0.16	NO	yes	1	1.56
sp|Q15024|EXOS7_HUMAN input_rna_1_1373-1572	-0.85	0.14	0.03	NO	yes	1	1.47
sp|Q15056|IF4H_HUMAN input_rna_1_1373-1572	-0.94	0.1	0	NO	yes	1	1.42
sp|Q15233|NONO_HUMAN input_rna_1_1373-1572	-0.58	0.17	0.35	NO	yes	1	1.62
sp|Q15287|RNPS1_HUMAN input_rna_1_1373-1572	-1.09	0.1	0	NO	yes	1	1.35
sp|Q15365|PCBP1_HUMAN input_rna_1_1373-1572	-0.81	0.14	0.06	NO	yes	1	1.5
sp|Q15366|PCBP2_HUMAN input_rna_1_1373-1572	-0.87	0.1	0.02	http://www.nature.com/nature/journal/v499/n7457/full/nature12311.html	yes	1	2.46
sp|Q15397|K0020_HUMAN input_rna_1_1373-1572	-0.9	0.1	0.07	NO	yes	1	1.45
sp|Q15415|RBY1F_HUMAN input_rna_1_1373-1572	-0.68	0.14	0.19	NO	yes	1	1.56
sp|Q15427|SF3B4_HUMAN input_rna_1_1373-1572	-0.75	0.14	0.11	NO	yes	1	1.53
sp|Q15434|RBMS2_HUMAN input_rna_1_1373-1572	-0.98	0.1	0	NO	yes	1	1.41
sp|Q15631|TSN_HUMAN input_rna_1_1373-1572	-0.56	0.17	0.43	NO	yes	1	1.63
sp|Q15633|TRBP2_HUMAN input_rna_1_1373-1572	-0.95	0.1	0	NO	yes	1	1.42
sp|Q15637|SF01_HUMAN input_rna_1_1373-1572	-0.74	0.14	0.16	NO	yes	1	1.53
sp|Q15646|OASL_HUMAN input_rna_1_1373-1572	-0.57	0.17	0.31	NO	yes	1	1.62
sp|Q15695|U2AFL_HUMAN input_rna_1_1373-1572	-0.56	0.17	0.35	NO	yes	1	1.62
sp|Q15696|U2AFM_HUMAN input_rna_1_1373-1572	-0.46	0.22	0.5	NO	yes	1	1.68
sp|Q15717|ELAV1_HUMAN input_rna_1_1373-1572	-0.72	0.14	0.13	NO	yes	1	1.54
sp|Q16540|RM23_HUMAN input_rna_1_1373-1572	0.08	0.67	0.98	NO	yes	1	1.96
sp|Q16560|U1SBP_HUMAN input_rna_1_1373-1572	-0.66	0.14	0.21	NO	yes	1	1.57
sp|Q16587|ZNF74_HUMAN input_rna_1_1373-1572	-0.68	0.14	0.23	NO	yes	1	1.56
sp|Q16600|ZN239_HUMAN input_rna_1_1373-1572	-0.66	0.14	0.23	NO	yes	1	1.58
sp|Q16629|SRSF7_HUMAN input_rna_1_1373-1572	-0.61	0.17	0.31	NO	yes	1	1.6
sp|Q16630|CPSF6_HUMAN input_rna_1_1373-1572	-0.3	0.35	0.72	NO	yes	1	1.76
sp|Q16637|SMN_HUMAN input_rna_1_1373-1572	-0.53	0.2	0.38	NO	yes	1	1.64
sp|Q16762|THTR_HUMAN input_rna_1_1373-1572	-0.84	0.14	0.04	NO	yes	1	1.48
sp|Q17RY0|CPEB4_HUMAN input_rna_1_1373-1572	-1.06	0.1	0.06	NO	yes	1	1.36
sp|Q2M296|MTHSD_HUMAN input_rna_1_1373-1572	-0.83	0.14	0.05	NO	yes	1	1.49
sp|Q32P51|RA1L2_HUMAN input_rna_1_1373-1572	-0.42	0.24	0.42	NO	yes	1	1.7
sp|Q3MIT2|PUS10_HUMAN input_rna_1_1373-1572	-0.88	0.1	0.05	NO	yes	1	1.46
sp|Q3ZCQ8|TIM50_HUMAN input_rna_1_1373-1572	-0.82	0.14	0.05	NO	yes	1	1.49
sp|Q4G0J3|LARP7_HUMAN input_rna_1_1373-1572	-0.9	0.1	0.01	NO	yes	1	1.44
sp|Q4VXA5|KHDC1_HUMAN input_rna_1_1373-1572	-0.53	0.2	0.52	NO	yes	1	1.64
sp|Q4VXU2|PAP1L_HUMAN input_rna_1_1373-1572	-0.74	0.14	0.1	NO	yes	1	1.53
sp|Q53EL6|PDCD4_HUMAN input_rna_1_1373-1572	-1.09	0.1	0	NO	yes	1	1.35
sp|Q53HI1|UNC50_HUMAN input_rna_1_1373-1572	-0.8	0.14	0.05	NO	yes	1	1.5
sp|Q5JPH6|SYEM_HUMAN input_rna_1_1373-1572	-0.84	0.14	0.07	NO	yes	1	1.48
sp|Q5JQF8|PAP1M_HUMAN input_rna_1_1373-1572	-0.34	0.32	0.72	NO	yes	1	1.74
sp|Q5RKV6|EXOS6_HUMAN input_rna_1_1373-1572	-0.66	0.14	0.19	NO	yes	1	1.57
sp|Q5RL73|RBM48_HUMAN input_rna_1_1373-1572	-0.57	0.17	0.28	NO	yes	1	1.62
sp|Q5SY16|NOL9_HUMAN input_rna_1_1373-1572	-0.8	0.14	0.19	NO	yes	1	1.5
sp|Q5SZQ8|CELF3_HUMAN input_rna_1_1373-1572	-1.21	0.1	0	NO	yes	1	1.28
sp|Q5T1V6|DDX59_HUMAN input_rna_1_1373-1572	-0.8	0.14	0.06	NO	yes	1	1.5
sp|Q5T8I9|HENMT_HUMAN input_rna_1_1373-1572	-0.59	0.17	0.27	NO	yes	1	1.61
sp|Q5U5Q3|MEX3C_HUMAN input_rna_1_1373-1572	-0.41	0.24	0.54	NO	yes	1	1.71
sp|Q5VWX1|KHDR2_HUMAN input_rna_1_1373-1572	-0.44	0.22	0.36	NO	yes	1	1.69
sp|Q5VZ19|TDR10_HUMAN input_rna_1_1373-1572	-1.04	0.1	0	NO	yes	1	1.37
sp|Q5VZF2|MBNL2_HUMAN input_rna_1_1373-1572	-0.77	0.14	0.08	NO	yes	1	1.52
sp|Q69383|REC2_HUMAN input_rna_1_1373-1572	-0.69	0.14	0.13	NO	yes	1	1.56
sp|Q6I9Y2|THOC7_HUMAN input_rna_1_1373-1572	-0.49	0.2	0.44	NO	yes	1	1.66
sp|Q6IN84|MRM1_HUMAN input_rna_1_1373-1572	-0.75	0.14	0.11	NO	yes	1	1.53
sp|Q6IS14|IF5AL_HUMAN input_rna_1_1373-1572	-0.11	0.5	0.92	NO	yes	1	1.86
sp|Q6NXG1|ESRP1_HUMAN input_rna_1_1373-1572	-1.16	0.1	0.04	NO	yes	1	1.31
sp|Q6NYC1|JMJD6_HUMAN input_rna_1_1373-1572	-0.85	0.14	0.03	NO	yes	1	1.48
sp|Q6NZI2|PTRF_HUMAN input_rna_1_1373-1572	-0.76	0.14	0.1	NO	yes	1	1.52
sp|Q6P087|RUSD3_HUMAN input_rna_1_1373-1572	-0.75	0.14	0.11	NO	yes	1	1.52
sp|Q6PJT7|ZC3HE_HUMAN input_rna_1_1373-1572	-1.21	0.1	0.03	NO	yes	1	1.28
sp|Q6UN15|FIP1_HUMAN input_rna_1_1373-1572	-0.9	0.1	0	NO	yes	1	1.44
sp|Q6XE24|RBMS3_HUMAN input_rna_1_1373-1572	-0.98	0.1	0	NO	yes	1	1.41
sp|Q6ZN04|MEX3B_HUMAN input_rna_1_1373-1572	-0.87	0.1	0.03	NO	yes	1	1.46
sp|Q6ZN17|LN28B_HUMAN input_rna_1_1373-1572	-1.07	0.1	0	http://www.landesbioscience.com/journals/rna/abstract.php?id=25194	yes	1	2.36
sp|Q6ZSC3|RBM43_HUMAN input_rna_1_1373-1572	-0.69	0.14	0.15	NO	yes	1	1.56
sp|Q71RC2|LARP4_HUMAN input_rna_1_1373-1572	-0.92	0.1	0.14	NO	yes	1	1.44
sp|Q7Z2E3|APTX_HUMAN input_rna_1_1373-1572	-0.62	0.17	0.21	NO	yes	1	1.59
sp|Q7Z2T5|TRM1L_HUMAN input_rna_1_1373-1572	-1.34	0.1	0.02	NO	yes	1	1.21
sp|Q7Z2W9|RM21_HUMAN input_rna_1_1373-1572	-0.36	0.28	0.69	NO	yes	1	1.73
sp|Q7Z417|NUFP2_HUMAN input_rna_1_1373-1572	-0.83	0.14	0.17	NO	yes	1	1.49
sp|Q7Z5Q1|CPEB2_HUMAN input_rna_1_1373-1572	-0.43	0.22	0.62	NO	yes	1	1.69
sp|Q7Z6M4|MTER2_HUMAN input_rna_1_1373-1572	-0.76	0.14	0.1	NO	yes	1	1.52
sp|Q7Z7A3|CTU1_HUMAN input_rna_1_1373-1572	-0.66	0.14	0.18	NO	yes	1	1.57
sp|Q86SE5|RALYL_HUMAN input_rna_1_1373-1572	-0.9	0.1	0.01	NO	yes	1	1.45
sp|Q86SG3|DAZ4_HUMAN input_rna_1_1373-1572	-0.85	0.14	0.04	NO	yes	1	1.47
sp|Q86TM3|DDX53_HUMAN input_rna_1_1373-1572	-0.42	0.24	0.54	NO	yes	1	1.7
sp|Q86U06|RBM23_HUMAN input_rna_1_1373-1572	-1.32	0.1	0	NO	yes	1	1.23
sp|Q86U38|NOP9_HUMAN input_rna_1_1373-1572	-0.71	0.14	0.18	NO	yes	1	1.55
sp|Q86U42|PABP2_HUMAN input_rna_1_1373-1572	-0.37	0.28	0.54	NO	yes	1	1.73
sp|Q86U44|MTA70_HUMAN input_rna_1_1373-1572	-0.9	0.1	0.02	NO	yes	1	1.45
sp|Q86V81|THOC4_HUMAN input_rna_1_1373-1572	-0.76	0.14	0.08	NO	yes	1	1.52
sp|Q86W42|THOC6_HUMAN input_rna_1_1373-1572	-0.35	0.32	0.45	NO	yes	1	1.74
sp|Q86XN8|MEX3D_HUMAN input_rna_1_1373-1572	-1.18	0.1	0.02	NO	yes	1	1.3
sp|Q8IU60|DCP2_HUMAN input_rna_1_1373-1572	-1.21	0.1	0	NO	yes	1	1.28
sp|Q8IUH3|RBM45_HUMAN input_rna_1_1373-1572	-0.48	0.22	0.5	NO	yes	1	1.67
sp|Q8IUX4|ABC3F_HUMAN input_rna_1_1373-1572	-0.86	0.1	0.02	NO	yes	1	1.47
sp|Q8IV48|ERI1_HUMAN input_rna_1_1373-1572	-0.85	0.14	0.05	NO	yes	1	1.48
sp|Q8IWZ8|SUGP1_HUMAN input_rna_1_1373-1572	-1.03	0.1	0.03	NO	yes	1	1.38
sp|Q8IY67|RAVR1_HUMAN input_rna_1_1373-1572	-0.77	0.14	0.06	NO	yes	1	1.51
sp|Q8IYX4|DND1_HUMAN input_rna_1_1373-1572	-0.86	0.1	0.03	NO	yes	1	1.47
sp|Q8IZ69|TRM2A_HUMAN input_rna_1_1373-1572	-0.72	0.14	0.14	NO	yes	1	1.54
sp|Q8IZ73|RUSD2_HUMAN input_rna_1_1373-1572	-0.49	0.2	0.41	NO	yes	1	1.66
sp|Q8N0Z8|PUSL1_HUMAN input_rna_1_1373-1572	-0.73	0.14	0.09	NO	yes	1	1.54
sp|Q8N1G4|LRC47_HUMAN input_rna_1_1373-1572	-1.06	0.1	0	NO	yes	1	1.36
sp|Q8N5P1|ZC3H8_HUMAN input_rna_1_1373-1572	-0.82	0.14	0.04	NO	yes	1	1.49
sp|Q8N5X7|IF4E3_HUMAN input_rna_1_1373-1572	-0.71	0.14	0.07	NO	yes	1	1.54
sp|Q8N684|CPSF7_HUMAN input_rna_1_1373-1572	-0.57	0.17	0.35	NO	yes	1	1.62
sp|Q8N6W0|CELF5_HUMAN input_rna_1_1373-1572	-0.8	0.14	0.06	NO	yes	1	1.5
sp|Q8N8A6|DDX51_HUMAN input_rna_1_1373-1572	-1	0.1	0.06	NO	yes	1	1.4
sp|Q8N9N2|ASCC1_HUMAN input_rna_1_1373-1572	-0.96	0.1	0	NO	yes	1	1.41
sp|Q8N9N8|EIF1A_HUMAN input_rna_1_1373-1572	-0.29	0.35	0.82	NO	yes	1	1.77
sp|Q8N9W6|BOLL_HUMAN input_rna_1_1373-1572	-0.78	0.14	0.06	NO	yes	1	1.51
sp|Q8NC51|PAIRB_HUMAN input_rna_1_1373-1572	-0.92	0.1	0.01	NO	yes	1	1.43
sp|Q8NCV1|ADAD2_HUMAN input_rna_1_1373-1572	-0.86	0.1	0.03	NO	yes	1	1.47
sp|Q8NE35|CPEB3_HUMAN input_rna_1_1373-1572	-1	0.1	0.07	NO	yes	1	1.4
sp|Q8NG50|RDM1_HUMAN input_rna_1_1373-1572	-0.97	0.1	0	NO	yes	1	1.41
sp|Q8NHQ9|DDX55_HUMAN input_rna_1_1373-1572	-0.84	0.14	0.02	NO	yes	1	1.48
sp|Q8TAS1|UHMK1_HUMAN input_rna_1_1373-1572	-1.02	0.1	0	NO	yes	1	1.39
sp|Q8TBF4|ZCRB1_HUMAN input_rna_1_1373-1572	-0.84	0.14	0.02	NO	yes	1	1.48
sp|Q8TBY0|RBM46_HUMAN input_rna_1_1373-1572	-0.92	0.1	0.03	NO	yes	1	1.44
sp|Q8TD47|RS4Y2_HUMAN input_rna_1_1373-1572	-0.7	0.14	0.16	NO	yes	1	1.55
sp|Q8TEA1|NSUN6_HUMAN input_rna_1_1373-1572	-0.84	0.14	0.03	NO	yes	1	1.48
sp|Q8WU68|U2AF4_HUMAN input_rna_1_1373-1572	-0.43	0.24	0.67	NO	yes	1	1.7
sp|Q8WUA2|PPIL4_HUMAN input_rna_1_1373-1572	-1.01	0.1	0.01	NO	yes	1	1.39
sp|Q8WVV9|HNRLL_HUMAN input_rna_1_1373-1572	-0.7	0.14	0.15	NO	yes	1	1.55
sp|Q8WWH5|TRUB1_HUMAN input_rna_1_1373-1572	-0.83	0.14	0.05	NO	yes	1	1.48
sp|Q8WWY3|PRP31_HUMAN input_rna_1_1373-1572	-0.83	0.14	0.08	NO	yes	1	1.48
sp|Q8WXF0|SRS12_HUMAN input_rna_1_1373-1572	-0.84	0.14	0.02	NO	yes	1	1.48
sp|Q8WXF1|PSPC1_HUMAN input_rna_1_1373-1572	-0.81	0.14	0.09	NO	yes	1	1.5
sp|Q8WY41|NANO1_HUMAN input_rna_1_1373-1572	-0.6	0.17	0.26	NO	yes	1	1.6
sp|Q92499|DDX1_HUMAN input_rna_1_1373-1572	-1.65	0	0.01	NO	yes	1	1.06
sp|Q92615|LAR4B_HUMAN input_rna_1_1373-1572	-1.1	0.1	0.06	NO	yes	1	1.34
sp|Q92664|TF3A_HUMAN input_rna_1_1373-1572	-0.68	0.14	0.16	NO	yes	1	1.56
sp|Q92804|RBP56_HUMAN input_rna_1_1373-1572	-0.76	0.14	0.08	NO	yes	1	1.52
sp|Q92841|DDX17_HUMAN input_rna_1_1373-1572	-1.18	0.1	0.04	NO	yes	1	1.3
sp|Q92879|CELF1_HUMAN input_rna_1_1373-1572	-0.61	0.17	0.26	NO	yes	1	1.6
sp|Q92901|RL3L_HUMAN input_rna_1_1373-1572	-1.17	0.1	0	NO	yes	1	1.31
sp|Q92904|DAZL_HUMAN input_rna_1_1373-1572	-0.61	0.17	0.25	NO	yes	1	1.6
sp|Q92945|FUBP2_HUMAN input_rna_1_1373-1572	-0.86	0.1	0.16	NO	yes	1	1.47
sp|Q92979|NEP1_HUMAN input_rna_1_1373-1572	-0.87	0.1	0.01	NO	yes	1	1.46
sp|Q93062|RBPMS_HUMAN input_rna_1_1373-1572	-0.4	0.26	0.6	NO	yes	1	1.71
sp|Q969L4|LSM10_HUMAN input_rna_1_1373-1572	-0.3	0.33	0.69	NO	yes	1	1.76
sp|Q96A72|MGN2_HUMAN input_rna_1_1373-1572	0.06	0.66	0.96	NO	yes	1	1.95
sp|Q96AE4|FUBP1_HUMAN input_rna_1_1373-1572	-0.92	0.1	0.05	NO	yes	1	1.43
sp|Q96AH0|SOSB2_HUMAN input_rna_1_1373-1572	-0.25	0.37	0.84	NO	yes	1	1.79
sp|Q96AZ6|ISG20_HUMAN input_rna_1_1373-1572	-0.45	0.22	0.48	NO	yes	1	1.68
sp|Q96B01|R51A1_HUMAN input_rna_1_1373-1572	-0.67	0.14	0.17	NO	yes	1	1.57
sp|Q96B26|EXOS8_HUMAN input_rna_1_1373-1572	-0.52	0.2	0.37	NO	yes	1	1.65
sp|Q96BK5|PINX1_HUMAN input_rna_1_1373-1572	-0.99	0.1	0.02	NO	yes	1	1.4
sp|Q96BT7|ALKB8_HUMAN input_rna_1_1373-1572	-1.16	0.1	0.03	NO	yes	1	1.31
sp|Q96C10|DHX58_HUMAN input_rna_1_1373-1572	-0.56	0.17	0.38	NO	yes	1	1.63
sp|Q96CM3|RUSD4_HUMAN input_rna_1_1373-1572	-0.88	0.1	0.02	NO	yes	1	1.45
sp|Q96DE0|NUD16_HUMAN input_rna_1_1373-1572	-0.37	0.28	0.65	NO	yes	1	1.73
sp|Q96DH6|MSI2H_HUMAN input_rna_1_1373-1572	-0.74	0.14	0.12	NO	yes	1	1.53
sp|Q96DU9|PABP5_HUMAN input_rna_1_1373-1572	-1.06	0.1	0	NO	yes	1	1.36
sp|Q96E39|RMXL1_HUMAN input_rna_1_1373-1572	-0.82	0.14	0.06	NO	yes	1	1.49
sp|Q96EP5|DAZP1_HUMAN input_rna_1_1373-1572	-0.9	0.1	0.01	NO	yes	1	1.45
sp|Q96EY7|PTCD3_HUMAN input_rna_1_1373-1572	-1.1	0.1	0.04	NO	yes	1	1.34
sp|Q96F86|EDC3_HUMAN input_rna_1_1373-1572	-0.95	0.1	0.02	NO	yes	1	1.42
sp|Q96FV9|THOC1_HUMAN input_rna_1_1373-1572	-0.61	0.17	0.33	NO	yes	1	1.6
sp|Q96H35|RBM18_HUMAN input_rna_1_1373-1572	-0.52	0.2	0.39	NO	yes	1	1.65
sp|Q96HR8|NAF1_HUMAN input_rna_1_1373-1572	-1.11	0.1	0	NO	yes	1	1.34
sp|Q96I24|FUBP3_HUMAN input_rna_1_1373-1572	-0.98	0.1	0.01	NO	yes	1	1.41
sp|Q96I25|SPF45_HUMAN input_rna_1_1373-1572	-0.83	0.14	0.04	NO	yes	1	1.48
sp|Q96IZ5|RBM41_HUMAN input_rna_1_1373-1572	-0.99	0.1	0	NO	yes	1	1.4
sp|Q96J01|THOC3_HUMAN input_rna_1_1373-1572	-0.81	0.14	0.06	NO	yes	1	1.5
sp|Q96J87|CELF6_HUMAN input_rna_1_1373-1572	-0.73	0.14	0.12	NO	yes	1	1.54
sp|Q96LT9|RBM40_HUMAN input_rna_1_1373-1572	-0.94	0.1	0.02	NO	yes	1	1.42
sp|Q96M93|ADAD1_HUMAN input_rna_1_1373-1572	-0.77	0.14	0.1	NO	yes	1	1.52
sp|Q96N16|JKIP1_HUMAN input_rna_1_1373-1572	-0.98	0.1	0.01	NO	yes	1	1.4
sp|Q96PK6|RBM14_HUMAN input_rna_1_1373-1572	-0.53	0.2	0.44	NO	yes	1	1.64
sp|Q96PU8|QKI_HUMAN input_rna_1_1373-1572	-0.87	0.1	0.05	NO	yes	1	1.46
sp|Q96PZ0|PUS7_HUMAN input_rna_1_1373-1572	-1.33	0.1	0.01	NO	yes	1	1.22
sp|Q96Q11|TRNT1_HUMAN input_rna_1_1373-1572	-1.21	0.1	0	NO	yes	1	1.28
sp|Q96QD9|UIF_HUMAN input_rna_1_1373-1572	-0.6	0.17	0.23	NO	yes	1	1.61
sp|Q96SI9|STRBP_HUMAN input_rna_1_1373-1572	-0.47	0.22	0.49	NO	yes	1	1.67
sp|Q99497|PARK7_HUMAN input_rna_1_1373-1572	-0.42	0.24	0.52	NO	yes	1	1.7
sp|Q99547|MPH6_HUMAN input_rna_1_1373-1572	-0.14	0.47	0.93	NO	yes	1	1.85
sp|Q99729|ROAA_HUMAN input_rna_1_1373-1572	-0.91	0.1	0.04	NO	yes	1	1.44
sp|Q9BQ04|RBM4B_HUMAN input_rna_1_1373-1572	-0.42	0.24	0.43	NO	yes	1	1.7
sp|Q9BQ39|DDX50_HUMAN input_rna_1_1373-1572	-0.97	0.1	0.11	NO	yes	1	1.41
sp|Q9BRL6|SRSF8_HUMAN input_rna_1_1373-1572	-0.77	0.14	0.07	NO	yes	1	1.52
sp|Q9BRP8|WIBG_HUMAN input_rna_1_1373-1572	-0.37	0.28	0.66	NO	yes	1	1.72
sp|Q9BRS8|LARP6_HUMAN input_rna_1_1373-1572	-0.83	0.14	0.06	NO	yes	1	1.48
sp|Q9BTD8|RBM42_HUMAN input_rna_1_1373-1572	-0.79	0.14	0.07	NO	yes	1	1.5
sp|Q9BTF0|THUM2_HUMAN input_rna_1_1373-1572	-1.09	0.1	0.01	NO	yes	1	1.34
sp|Q9BTL3|RAM_HUMAN input_rna_1_1373-1572	-0.47	0.22	0.44	NO	yes	1	1.67
sp|Q9BUB4|ADAT1_HUMAN input_rna_1_1373-1572	-0.98	0.1	0.02	NO	yes	1	1.41
sp|Q9BUL9|RPP25_HUMAN input_rna_1_1373-1572	-0.37	0.28	0.67	NO	yes	1	1.73
sp|Q9BUR4|WAP53_HUMAN input_rna_1_1373-1572	-0.74	0.14	0.11	NO	yes	1	1.53
sp|Q9BV44|THUM3_HUMAN input_rna_1_1373-1572	-0.9	0.1	0.04	NO	yes	1	1.45
sp|Q9BWF3|RBM4_HUMAN input_rna_1_1373-1572	-0.32	0.33	0.6	NO	yes	1	1.75
sp|Q9BWT3|PAPOG_HUMAN input_rna_1_1373-1572	-1.34	0.1	0.02	NO	yes	1	1.22
sp|Q9BX46|RBM24_HUMAN input_rna_1_1373-1572	-0.95	0.1	0	NO	yes	1	1.42
sp|Q9BY77|PDIP3_HUMAN input_rna_1_1373-1572	-1.25	0.1	0	NO	yes	1	1.26
sp|Q9BYD6|RM01_HUMAN input_rna_1_1373-1572	-0.74	0.14	0.12	NO	yes	1	1.53
sp|Q9BYG3|MK67I_HUMAN input_rna_1_1373-1572	-0.39	0.26	0.61	NO	yes	1	1.71
sp|Q9BZB8|CPEB1_HUMAN input_rna_1_1373-1572	-1.12	0.1	0	NO	yes	1	1.33
sp|Q9BZC1|CELF4_HUMAN input_rna_1_1373-1572	-0.4	0.26	0.57	NO	yes	1	1.71
sp|Q9BZE2|PUS3_HUMAN input_rna_1_1373-1572	-0.86	0.1	0.03	NO	yes	1	1.47
sp|Q9BZI7|REN3B_HUMAN input_rna_1_1373-1572	-0.75	0.14	0.11	NO	yes	1	1.53
sp|Q9GZT3|SLIRP_HUMAN input_rna_1_1373-1572	-0.53	0.2	0.33	NO	yes	1	1.64
sp|Q9GZV4|IF5A2_HUMAN input_rna_1_1373-1572	0	0.61	0.96	NO	yes	1	1.92
sp|Q9GZY0|NXF2_HUMAN input_rna_1_1373-1572	-0.73	0.14	0.13	NO	yes	1	1.54
sp|Q9H074|PAIP1_HUMAN input_rna_1_1373-1572	-0.37	0.28	0.66	NO	yes	1	1.72
sp|Q9H0G5|NSRP1_HUMAN input_rna_1_1373-1572	-0.59	0.17	0.29	NO	yes	1	1.61
sp|Q9H0K6|PUS7L_HUMAN input_rna_1_1373-1572	-1.15	0.1	0.03	NO	yes	1	1.31
sp|Q9H0L4|CSTFT_HUMAN input_rna_1_1373-1572	-0.49	0.2	0.46	NO	yes	1	1.66
sp|Q9H0S4|DDX47_HUMAN input_rna_1_1373-1572	-1.11	0.1	0	NO	yes	1	1.33
sp|Q9H0U6|RM18_HUMAN input_rna_1_1373-1572	-0.44	0.22	0.5	NO	yes	1	1.69
sp|Q9H0Z9|RBM38_HUMAN input_rna_1_1373-1572	-0.76	0.14	0.06	NO	yes	1	1.52
sp|Q9H171|ZBP1_HUMAN input_rna_1_1373-1572	-0.88	0.1	0.02	NO	yes	1	1.46
sp|Q9H1B4|NXF5_HUMAN input_rna_1_1373-1572	-0.65	0.14	0.2	NO	yes	1	1.58
sp|Q9H1J1|REN3A_HUMAN input_rna_1_1373-1572	-0.9	0.1	0.01	NO	yes	1	1.45
sp|Q9H361|PABP3_HUMAN input_rna_1_1373-1572	-0.9	0.1	0.03	NO	yes	1	1.45
sp|Q9H4D5|NXF3_HUMAN input_rna_1_1373-1572	-0.73	0.14	0.15	NO	yes	1	1.54
sp|Q9H6T0|ESRP2_HUMAN input_rna_1_1373-1572	-1.17	0.1	0.04	NO	yes	1	1.3
sp|Q9H814|PHAX_HUMAN input_rna_1_1373-1572	-0.71	0.14	0.14	NO	yes	1	1.55
sp|Q9H875|PKRI1_HUMAN input_rna_1_1373-1572	-0.11	0.5	0.89	NO	yes	1	1.86
sp|Q9H9J2|RM44_HUMAN input_rna_1_1373-1572	-0.98	0.1	0.02	NO	yes	1	1.41
sp|Q9H9Y2|RPF1_HUMAN input_rna_1_1373-1572	-0.48	0.22	0.33	NO	yes	1	1.67
sp|Q9H9Z2|LN28A_HUMAN input_rna_1_1373-1572	-0.41	0.24	0.61	NO	yes	1	1.71
sp|Q9HA38|ZMAT3_HUMAN input_rna_1_1373-1572	-0.63	0.17	0.22	NO	yes	1	1.59
sp|Q9HC16|ABC3G_HUMAN input_rna_1_1373-1572	-0.53	0.2	0.33	NO	yes	1	1.64
sp|Q9HC36|RMTL1_HUMAN input_rna_1_1373-1572	-1.15	0.1	0	NO	yes	1	1.31
sp|Q9HC52|CBX8_HUMAN input_rna_1_1373-1572	-0.72	0.14	0.14	NO	yes	1	1.54
sp|Q9HCJ3|RAVR2_HUMAN input_rna_1_1373-1572	-0.85	0.1	0.16	NO	yes	1	1.47
sp|Q9NP64|NO40_HUMAN input_rna_1_1373-1572	-0.83	0.14	0.02	NO	yes	1	1.48
sp|Q9NPD3|EXOS4_HUMAN input_rna_1_1373-1572	-0.93	0.1	0	NO	yes	1	1.43
sp|Q9NQ94|A1CF_HUMAN input_rna_1_1373-1572	-0.81	0.14	0.04	NO	yes	1	1.5
sp|Q9NQT4|EXOS5_HUMAN input_rna_1_1373-1572	-0.93	0.1	0	NO	yes	1	1.43
sp|Q9NQT5|EXOS3_HUMAN input_rna_1_1373-1572	-0.76	0.14	0.07	NO	yes	1	1.52
sp|Q9NQZ3|DAZ1_HUMAN input_rna_1_1373-1572	-1.29	0.1	0.03	NO	yes	1	1.24
sp|Q9NR56|MBNL1_HUMAN input_rna_1_1373-1572	-0.68	0.14	0.16	NO	yes	1	1.56
sp|Q9NR90|DAZ3_HUMAN input_rna_1_1373-1572	-0.62	0.17	0.25	NO	yes	1	1.6
sp|Q9NRJ5|PAPOB_HUMAN input_rna_1_1373-1572	-0.99	0.1	0.02	NO	yes	1	1.4
sp|Q9NRX1|PNO1_HUMAN input_rna_1_1373-1572	-0.99	0.1	0	NO	yes	1	1.4
sp|Q9NS39|RED2_HUMAN input_rna_1_1373-1572	-1.42	0.1	0.02	NO	yes	1	1.17
sp|Q9NSD9|SYFB_HUMAN input_rna_1_1373-1572	-0.56	0.17	0.38	NO	yes	1	1.62
sp|Q9NUL3|STAU2_HUMAN input_rna_1_1373-1572	-0.68	0.14	0.21	NO	yes	1	1.56
sp|Q9NUL7|DDX28_HUMAN input_rna_1_1373-1572	-0.52	0.2	0.35	NO	yes	1	1.65
sp|Q9NUU7|DD19A_HUMAN input_rna_1_1373-1572	-0.68	0.14	0.18	NO	yes	1	1.56
sp|Q9NV31|IMP3_HUMAN input_rna_1_1373-1572	-0.41	0.24	0.54	NO	yes	1	1.7
sp|Q9NVM6|DJC17_HUMAN input_rna_1_1373-1572	-0.44	0.22	0.45	NO	yes	1	1.69
sp|Q9NVP1|DDX18_HUMAN input_rna_1_1373-1572	-0.82	0.14	0.15	NO	yes	1	1.49
sp|Q9NVV4|PAPD1_HUMAN input_rna_1_1373-1572	-0.85	0.14	0.03	NO	yes	1	1.47
sp|Q9NW64|RBM22_HUMAN input_rna_1_1373-1572	-1.01	0.1	0	NO	yes	1	1.39
sp|Q9NWB1|RFOX1_HUMAN input_rna_1_1373-1572	-0.81	0.14	0.06	NO	yes	1	1.5
sp|Q9NX07|TSAP1_HUMAN input_rna_1_1373-1572	-0.59	0.17	0.28	NO	yes	1	1.61
sp|Q9NX24|NHP2_HUMAN input_rna_1_1373-1572	-0.18	0.45	0.88	NO	yes	1	1.82
sp|Q9NX74|DUS2L_HUMAN input_rna_1_1373-1572	-0.72	0.14	0.15	NO	yes	1	1.54
sp|Q9NXG2|THUM1_HUMAN input_rna_1_1373-1572	-0.61	0.17	0.23	NO	yes	1	1.6
sp|Q9NXH9|TRM1_HUMAN input_rna_1_1373-1572	-0.82	0.14	0.15	NO	yes	1	1.49
sp|Q9NXV6|CARF_HUMAN input_rna_1_1373-1572	-0.69	0.14	0.19	NO	yes	1	1.56
sp|Q9NXZ2|DDX43_HUMAN input_rna_1_1373-1572	-0.93	0.1	0.06	NO	yes	1	1.43
sp|Q9NY12|GAR1_HUMAN input_rna_1_1373-1572	-0.18	0.45	0.93	NO	yes	1	1.82
sp|Q9NY93|DDX56_HUMAN input_rna_1_1373-1572	-1.01	0.1	0	NO	yes	1	1.39
sp|Q9NZI8|IF2B1_HUMAN input_rna_1_1373-1572	-0.64	0.17	0.28	NO	yes	1	1.58
sp|Q9P013|CWC15_HUMAN input_rna_1_1373-1572	-0.48	0.22	0.66	NO	yes	1	1.67
sp|Q9P2K5|MYEF2_HUMAN input_rna_1_1373-1572	-0.8	0.14	0.04	NO	yes	1	1.5
sp|Q9UBP6|TRMB_HUMAN input_rna_1_1373-1572	-0.75	0.14	0.08	NO	yes	1	1.52
sp|Q9UBU9|NXF1_HUMAN input_rna_1_1373-1572	-0.6	0.17	0.27	NO	yes	1	1.6
sp|Q9UGY1|NOL12_HUMAN input_rna_1_1373-1572	-0.4	0.24	0.63	NO	yes	1	1.71
sp|Q9UH17|ABC3B_HUMAN input_rna_1_1373-1572	-0.75	0.14	0.11	NO	yes	1	1.53
sp|Q9UHB9|SRP68_HUMAN input_rna_1_1373-1572	-0.7	0.14	0.16	NO	yes	1	1.55
sp|Q9UHK0|NUFP1_HUMAN input_rna_1_1373-1572	-0.87	0.1	0.04	NO	yes	1	1.46
sp|Q9UHL0|DDX25_HUMAN input_rna_1_1373-1572	-0.52	0.2	0.41	NO	yes	1	1.65
sp|Q9UHX1|PUF60_HUMAN input_rna_1_1373-1572	-0.82	0.14	0.04	NO	yes	1	1.49
sp|Q9UJJ7|RUSD1_HUMAN input_rna_1_1373-1572	-0.77	0.14	0.08	NO	yes	1	1.52
sp|Q9UJV9|DDX41_HUMAN input_rna_1_1373-1572	-0.4	0.26	0.57	NO	yes	1	1.71
sp|Q9UK45|LSM7_HUMAN input_rna_1_1373-1572	-0.57	0.17	0.28	NO	yes	1	1.62
sp|Q9UKA8|RCAN3_HUMAN input_rna_1_1373-1572	-0.69	0.14	0.16	NO	yes	1	1.56
sp|Q9UKA9|PTBP2_HUMAN input_rna_1_1373-1572	-0.84	0.14	0.07	NO	yes	1	1.48
sp|Q9UKF6|CPSF3_HUMAN input_rna_1_1373-1572	-0.53	0.2	0.39	NO	yes	1	1.64
sp|Q9UKM9|RALY_HUMAN input_rna_1_1373-1572	-0.53	0.2	0.33	NO	yes	1	1.64
sp|Q9UL40|ZN346_HUMAN input_rna_1_1373-1572	-0.65	0.14	0.19	NO	yes	1	1.58
sp|Q9ULC4|MCTS1_HUMAN input_rna_1_1373-1572	-0.45	0.22	0.48	NO	yes	1	1.69
sp|Q9ULM6|CNOT6_HUMAN input_rna_1_1373-1572	-0.76	0.14	0.08	NO	yes	1	1.52
sp|Q9ULW3|ABT1_HUMAN input_rna_1_1373-1572	-0.89	0.1	0.01	NO	yes	1	1.45
sp|Q9UMR2|DD19B_HUMAN input_rna_1_1373-1572	-0.68	0.14	0.18	NO	yes	1	1.56
sp|Q9UN86|G3BP2_HUMAN input_rna_1_1373-1572	-1.24	0.1	0	NO	yes	1	1.27
sp|Q9UNP9|PPIE_HUMAN input_rna_1_1373-1572	-0.23	0.4	0.8	NO	yes	1	1.8
sp|Q9UNQ2|DIM1_HUMAN input_rna_1_1373-1572	-0.71	0.14	0.13	NO	yes	1	1.54
sp|Q9UNW9|NOVA2_HUMAN input_rna_1_1373-1572	-0.97	0.1	0.01	NO	yes	1	1.41
sp|Q9UQ80|PA2G4_HUMAN input_rna_1_1373-1572	-0.71	0.14	0.14	NO	yes	1	1.55
sp|Q9Y221|NIP7_HUMAN input_rna_1_1373-1572	-0.25	0.37	0.78	NO	yes	1	1.79
sp|Q9Y235|ABEC2_HUMAN input_rna_1_1373-1572	-0.92	0.1	0	NO	yes	1	1.44
sp|Q9Y2R4|DDX52_HUMAN input_rna_1_1373-1572	-0.7	0.14	0.14	NO	yes	1	1.55
sp|Q9Y2R5|RT17_HUMAN input_rna_1_1373-1572	-0.08	0.54	0.87	NO	yes	1	1.88
sp|Q9Y2R9|RT07_HUMAN input_rna_1_1373-1572	-0.64	0.14	0.24	NO	yes	1	1.58
sp|Q9Y2T7|YBOX2_HUMAN input_rna_1_1373-1572	-0.59	0.17	0.25	NO	yes	1	1.61
sp|Q9Y2V2|CHSP1_HUMAN input_rna_1_1373-1572	0.09	0.67	0.96	NO	yes	1	1.97
sp|Q9Y2W6|TDRKH_HUMAN input_rna_1_1373-1572	-0.58	0.17	0.32	NO	yes	1	1.61
sp|Q9Y333|LSM2_HUMAN input_rna_1_1373-1572	-0.75	0.14	0.08	NO	yes	1	1.52
sp|Q9Y388|RBMX2_HUMAN input_rna_1_1373-1572	-0.84	0.14	0.05	NO	yes	1	1.48
sp|Q9Y3A4|RRP7A_HUMAN input_rna_1_1373-1572	-0.72	0.14	0.09	NO	yes	1	1.54
sp|Q9Y3B2|EXOS1_HUMAN input_rna_1_1373-1572	-0.31	0.33	0.75	NO	yes	1	1.76
sp|Q9Y3B4|PM14_HUMAN input_rna_1_1373-1572	-0.09	0.52	0.89	NO	yes	1	1.87
sp|Q9Y3Y2|CHTOP_HUMAN input_rna_1_1373-1572	-1.03	0.1	0	NO	yes	1	1.38
sp|Q9Y3Z3|SAMH1_HUMAN input_rna_1_1373-1572	-0.5	0.2	0.43	NO	yes	1	1.66
sp|Q9Y4Y9|LSM5_HUMAN input_rna_1_1373-1572	-0.62	0.17	0.21	NO	yes	1	1.59
sp|Q9Y4Z0|LSM4_HUMAN input_rna_1_1373-1572	-0.31	0.33	0.66	NO	yes	1	1.76
sp|Q9Y534|CSDC2_HUMAN input_rna_1_1373-1572	-0.03	0.59	0.95	NO	yes	1	1.91
sp|Q9Y580|RBM7_HUMAN input_rna_1_1373-1572	-0.74	0.14	0.1	NO	yes	1	1.53
sp|Q9Y5S9|RBM8A_HUMAN input_rna_1_1373-1572	-0.1	0.52	0.91	NO	yes	1	1.87
sp|Q9Y606|TRUA_HUMAN input_rna_1_1373-1572	-1.2	0.1	0	NO	yes	1	1.29
sp|Q9Y6M1|IF2B2_HUMAN input_rna_1_1373-1572	-0.29	0.35	0.83	NO	yes	1	1.77
sp|Q9Y6V7|DDX49_HUMAN input_rna_1_1373-1572	-1.3	0.1	0	NO	yes	1	1.24
sp|A0AV96|RBM47_HUMAN input_rna_1_1378-1564	-0.85	0.1	0.02	NO	yes	1	1.39
sp|A1L020|MEX3A_HUMAN input_rna_1_1378-1564	-0.72	0.14	0.16	NO	yes	1	1.48
sp|A6NC42|DPPA5_HUMAN input_rna_1_1378-1564	-0.21	0.42	0.9	NO	yes	1	1.85
sp|A6NDE4|RBY1B_HUMAN input_rna_1_1378-1564	-0.55	0.17	0.37	NO	yes	1	1.6
sp|A6NDY0|EPAB2_HUMAN input_rna_1_1378-1564	-0.47	0.22	0.52	NO	yes	1	1.66
sp|A6NEQ0|RBY1E_HUMAN input_rna_1_1378-1564	-0.59	0.17	0.32	NO	yes	1	1.58
sp|A6NFN3|RFOX3_HUMAN input_rna_1_1378-1564	-0.47	0.22	0.42	NO	yes	1	1.66
sp|A6NGQ2|OOEP_HUMAN input_rna_1_1378-1564	-0.07	0.54	0.94	NO	yes	1	1.95
sp|A6NHQ2|FBLL1_HUMAN input_rna_1_1378-1564	-0.8	0.14	0.11	NO	yes	1	1.42
sp|A6NMK7|CPS4L_HUMAN input_rna_1_1378-1564	-0.36	0.28	0.71	NO	yes	1	1.74
sp|A6NMX2|I4E1B_HUMAN input_rna_1_1378-1564	-0.78	0.14	0.06	NO	yes	1	1.44
sp|A7MD48|SRRM4_HUMAN input_rna_1_1378-1564	-0.43	0.24	0.69	NO	yes	1	1.69
sp|A8MWD9|RUXGL_HUMAN input_rna_1_1378-1564	-0.49	0.2	0.46	NO	yes	1	1.65
sp|A9UHW6|MI4GD_HUMAN input_rna_1_1378-1564	-0.62	0.17	0.26	NO	yes	1	1.55
sp|C9JE40|PATL2_HUMAN input_rna_1_1378-1564	-0.77	0.14	0.12	NO	yes	1	1.45
sp|O00257|CBX4_HUMAN input_rna_1_1378-1564	-0.49	0.2	0.53	NO	yes	1	1.64
sp|O00425|IF2B3_HUMAN input_rna_1_1378-1564	-0.56	0.17	0.45	NO	yes	1	1.59
sp|O00442|RTCA_HUMAN input_rna_1_1378-1564	-0.52	0.2	0.37	NO	yes	1	1.62
sp|O00571|DDX3X_HUMAN input_rna_1_1378-1564	-0.97	0.1	0.08	NO	yes	1	1.3
sp|O00584|RNT2_HUMAN input_rna_1_1378-1564	-0.88	0.1	0.02	NO	yes	1	1.36
sp|O14717|TRDMT_HUMAN input_rna_1_1378-1564	-0.52	0.2	0.37	NO	yes	1	1.62
sp|O14979|HNRDL_HUMAN input_rna_1_1378-1564	-0.77	0.14	0.09	NO	yes	1	1.44
sp|O15116|LSM1_HUMAN input_rna_1_1378-1564	-0.06	0.54	0.91	NO	yes	1	1.95
sp|O15226|NKRF_HUMAN input_rna_1_1378-1564	-0.96	0.1	0.12	NO	yes	1	1.31
sp|O15234|CASC3_HUMAN input_rna_1_1378-1564	-0.52	0.2	0.4	NO	yes	1	1.62
sp|O15523|DDX3Y_HUMAN input_rna_1_1378-1564	-0.9	0.1	0.12	NO	yes	1	1.35
sp|O43148|MCES_HUMAN input_rna_1_1378-1564	-0.51	0.2	0.52	NO	yes	1	1.63
sp|O43251|RFOX2_HUMAN input_rna_1_1378-1564	-0.72	0.14	0.16	NO	yes	1	1.48
sp|O43310|CTIF_HUMAN input_rna_1_1378-1564	-0.55	0.17	0.44	NO	yes	1	1.6
sp|O43347|MSI1H_HUMAN input_rna_1_1378-1564	-0.65	0.14	0.22	NO	yes	1	1.53
sp|O43390|HNRPR_HUMAN input_rna_1_1378-1564	-0.63	0.17	0.3	NO	yes	1	1.55
sp|O43809|CPSF5_HUMAN input_rna_1_1378-1564	-0.52	0.2	0.59	NO	yes	1	1.62
sp|O43818|U3IP2_HUMAN input_rna_1_1378-1564	-0.56	0.17	0.41	NO	yes	1	1.6
sp|O60381|HBP1_HUMAN input_rna_1_1378-1564	-0.59	0.17	0.3	NO	yes	1	1.57
sp|O60506|HNRPQ_HUMAN input_rna_1_1378-1564	-0.57	0.17	0.35	NO	yes	1	1.59
sp|O60573|IF4E2_HUMAN input_rna_1_1378-1564	-0.86	0.1	0.02	NO	yes	1	1.38
sp|O60812|HNRCL_HUMAN input_rna_1_1378-1564	-0.81	0.14	0.05	NO	yes	1	1.42
sp|O60832|DKC1_HUMAN input_rna_1_1378-1564	-0.51	0.2	0.44	NO	yes	1	1.63
sp|O60870|KIN17_HUMAN input_rna_1_1378-1564	-0.44	0.22	0.5	NO	yes	1	1.68
sp|O60930|RNH1_HUMAN input_rna_1_1378-1564	-0.66	0.14	0.2	NO	yes	1	1.52
sp|O60936|NOL3_HUMAN input_rna_1_1378-1564	-0.46	0.22	0.63	NO	yes	1	1.66
sp|O75319|DUS11_HUMAN input_rna_1_1378-1564	-0.5	0.2	0.38	NO	yes	1	1.64
sp|O75494|SRS10_HUMAN input_rna_1_1378-1564	-0.7	0.14	0.17	NO	yes	1	1.5
sp|O75525|KHDR3_HUMAN input_rna_1_1378-1564	-0.53	0.2	0.34	NO	yes	1	1.62
sp|O75526|RMXL2_HUMAN input_rna_1_1378-1564	-0.72	0.14	0.16	NO	yes	1	1.48
sp|O75569|PRKRA_HUMAN input_rna_1_1378-1564	-0.57	0.17	0.32	NO	yes	1	1.59
sp|O75616|ERAL1_HUMAN input_rna_1_1378-1564	-0.87	0.1	0.03	NO	yes	1	1.37
sp|O75648|MTU1_HUMAN input_rna_1_1378-1564	-1.01	0.1	0.01	NO	yes	1	1.27
sp|O75683|SURF6_HUMAN input_rna_1_1378-1564	-0.43	0.24	0.51	NO	yes	1	1.69
sp|O75792|RNH2A_HUMAN input_rna_1_1378-1564	-0.72	0.14	0.13	NO	yes	1	1.48
sp|O75821|EIF3G_HUMAN input_rna_1_1378-1564	-0.61	0.17	0.25	NO	yes	1	1.56
sp|O75940|SPF30_HUMAN input_rna_1_1378-1564	-0.72	0.14	0.11	NO	yes	1	1.48
sp|O76021|RL1D1_HUMAN input_rna_1_1378-1564	-0.69	0.14	0.2	NO	yes	1	1.5
sp|O76094|SRP72_HUMAN input_rna_1_1378-1564	-0.75	0.14	0.26	NO	yes	1	1.46
sp|O94818|NOL4_HUMAN input_rna_1_1378-1564	-0.75	0.14	0.17	NO	yes	1	1.46
sp|O95059|RPP14_HUMAN input_rna_1_1378-1564	-0.18	0.45	0.87	NO	yes	1	1.86
sp|O95149|SPN1_HUMAN input_rna_1_1378-1564	-0.72	0.14	0.15	NO	yes	1	1.48
sp|O95218|ZRAB2_HUMAN input_rna_1_1378-1564	-0.63	0.17	0.22	NO	yes	1	1.54
sp|O95319|CELF2_HUMAN input_rna_1_1378-1564	-0.73	0.14	0.16	NO	yes	1	1.47
sp|O95453|PARN_HUMAN input_rna_1_1378-1564	-0.58	0.17	0.37	NO	yes	1	1.58
sp|O95503|CBX6_HUMAN input_rna_1_1378-1564	-0.84	0.14	0.05	NO	yes	1	1.39
sp|O95628|CNOT4_HUMAN input_rna_1_1378-1564	-0.76	0.14	0.14	NO	yes	1	1.45
sp|O95639|CPSF4_HUMAN input_rna_1_1378-1564	-0.6	0.17	0.31	NO	yes	1	1.56
sp|O95707|RPP29_HUMAN input_rna_1_1378-1564	-0.48	0.22	0.6	NO	yes	1	1.65
sp|O95758|PTBP3_HUMAN input_rna_1_1378-1564	-0.84	0.14	0.04	NO	yes	1	1.39
sp|O95777|NAA38_HUMAN input_rna_1_1378-1564	-0.66	0.14	0.21	NO	yes	1	1.52
sp|O95793|STAU1_HUMAN input_rna_1_1378-1564	-0.92	0.1	0.02	NO	yes	1	1.33
sp|O95900|TRUB2_HUMAN input_rna_1_1378-1564	-0.82	0.14	0.09	NO	yes	1	1.41
sp|O95931|CBX7_HUMAN input_rna_1_1378-1564	-0.83	0.14	0.04	NO	yes	1	1.4
sp|P00374|DYR_HUMAN input_rna_1_1378-1564	-0.43	0.22	0.56	NO	yes	1	1.68
sp|P00973|OAS1_HUMAN input_rna_1_1378-1564	-0.72	0.14	0.14	NO	yes	1	1.48
sp|P04083|ANXA1_HUMAN input_rna_1_1378-1564	-0.36	0.28	0.49	NO	yes	1	1.73
sp|P05198|IF2A_HUMAN input_rna_1_1378-1564	-0.39	0.26	0.52	NO	yes	1	1.72
sp|P05386|RLA1_HUMAN input_rna_1_1378-1564	-0.35	0.32	0.73	NO	yes	1	1.75
sp|P05387|RLA2_HUMAN input_rna_1_1378-1564	-0.34	0.32	0.74	NO	yes	1	1.75
sp|P05388|RLA0_HUMAN input_rna_1_1378-1564	-0.52	0.2	0.36	NO	yes	1	1.62
sp|P05455|LA_HUMAN input_rna_1_1378-1564	-1.16	0.1	0	NO	yes	1	1.17
sp|P06730|IF4E_HUMAN input_rna_1_1378-1564	-0.38	0.26	0.77	NO	yes	1	1.72
sp|P06748|NPM_HUMAN input_rna_1_1378-1564	-0.59	0.17	0.32	NO	yes	1	1.57
sp|P07910|HNRPC_HUMAN input_rna_1_1378-1564	-0.68	0.14	0.19	NO	yes	1	1.51
sp|P08579|RU2B_HUMAN input_rna_1_1378-1564	-0.55	0.17	0.5	NO	yes	1	1.6
sp|P08621|RU17_HUMAN input_rna_1_1378-1564	-0.84	0.14	0.04	NO	yes	1	1.39
sp|P09001|RM03_HUMAN input_rna_1_1378-1564	-0.46	0.22	0.39	NO	yes	1	1.67
sp|P09012|SNRPA_HUMAN input_rna_1_1378-1564	-0.65	0.14	0.2	NO	yes	1	1.53
sp|P09132|SRP19_HUMAN input_rna_1_1378-1564	-0.07	0.54	0.92	NO	yes	1	1.94
sp|P09234|RU1C_HUMAN input_rna_1_1378-1564	-0.37	0.28	0.8	NO	yes	1	1.73
sp|P09543|CN37_HUMAN input_rna_1_1378-1564	-0.76	0.14	0.1	NO	yes	1	1.45
sp|P09651|ROA1_HUMAN input_rna_1_1378-1564	-0.57	0.17	0.31	NO	yes	1	1.59
sp|P09661|RU2A_HUMAN input_rna_1_1378-1564	-0.93	0.1	0.01	NO	yes	1	1.33
sp|P09914|IFIT1_HUMAN input_rna_1_1378-1564	-0.79	0.14	0.08	NO	yes	1	1.43
sp|P0C7P1|RBY1D_HUMAN input_rna_1_1378-1564	-0.57	0.17	0.34	NO	yes	1	1.59
sp|P0C7T5|ATX1L_HUMAN input_rna_1_1378-1564	-0.51	0.2	0.42	NO	yes	1	1.63
sp|P0CB38|PAB4L_HUMAN input_rna_1_1378-1564	-0.66	0.14	0.2	NO	yes	1	1.52
sp|P0DJD3|RBY1A_HUMAN input_rna_1_1378-1564	-0.58	0.17	0.33	NO	yes	1	1.58
sp|P0DJD4|RBY1C_HUMAN input_rna_1_1378-1564	-0.58	0.17	0.33	NO	yes	1	1.58
sp|P10155|RO60_HUMAN input_rna_1_1378-1564	-0.81	0.14	0.1	NO	yes	1	1.42
sp|P10827|THA_HUMAN input_rna_1_1378-1564	-0.71	0.14	0.18	NO	yes	1	1.49
sp|P11940|PABP1_HUMAN input_rna_1_1378-1564	-0.78	0.14	0.13	NO	yes	1	1.44
sp|P12268|IMDH2_HUMAN input_rna_1_1378-1564	-0.74	0.14	0.15	NO	yes	1	1.46
sp|P14314|GLU2B_HUMAN input_rna_1_1378-1564	-1.15	0.1	0	NO	yes	1	1.17
sp|P14678|RSMB_HUMAN input_rna_1_1378-1564	-0.63	0.17	0.28	NO	yes	1	1.54
sp|P14866|HNRPL_HUMAN input_rna_1_1378-1564	-0.51	0.2	0.56	NO	yes	1	1.63
sp|P15880|RS2_HUMAN input_rna_1_1378-1564	-0.67	0.14	0.19	NO	yes	1	1.51
sp|P17844|DDX5_HUMAN input_rna_1_1378-1564	-0.49	0.2	0.53	NO	yes	1	1.64
sp|P17947|SPI1_HUMAN input_rna_1_1378-1564	-0.79	0.14	0.08	NO	yes	1	1.43
sp|P18077|RL35A_HUMAN input_rna_1_1378-1564	-0.54	0.17	0.36	NO	yes	1	1.61
sp|P18124|RL7_HUMAN input_rna_1_1378-1564	-0.77	0.14	0.07	NO	yes	1	1.45
sp|P18615|NELFE_HUMAN input_rna_1_1378-1564	-0.62	0.17	0.24	NO	yes	1	1.55
sp|P19338|NUCL_HUMAN input_rna_1_1378-1564	-1.39	0.1	0.02	NO	yes	1	1
sp|P19474|RO52_HUMAN input_rna_1_1378-1564	-0.89	0.1	0.02	NO	yes	1	1.36
sp|P19525|E2AK2_HUMAN input_rna_1_1378-1564	-0.53	0.2	0.42	NO	yes	1	1.62
sp|P19544|WT1_HUMAN input_rna_1_1378-1564	-1.09	0.1	0	NO	yes	1	1.21
sp|P20839|IMDH1_HUMAN input_rna_1_1378-1564	-0.75	0.14	0.14	NO	yes	1	1.46
sp|P21128|ENDOU_HUMAN input_rna_1_1378-1564	-1	0.1	0.01	NO	yes	1	1.28
sp|P22087|FBRL_HUMAN input_rna_1_1378-1564	-0.79	0.14	0.1	NO	yes	1	1.43
sp|P22090|RS4Y1_HUMAN input_rna_1_1378-1564	-0.59	0.17	0.37	NO	yes	1	1.57
sp|P22626|ROA2_HUMAN input_rna_1_1378-1564	-0.51	0.2	0.36	NO	yes	1	1.63
sp|P23246|SFPQ_HUMAN input_rna_1_1378-1564	-0.65	0.14	0.32	NO	yes	1	1.53
sp|P23396|RS3_HUMAN input_rna_1_1378-1564	-0.81	0.14	0.04	NO	yes	1	1.42
sp|P23588|IF4B_HUMAN input_rna_1_1378-1564	-0.57	0.17	0.38	NO	yes	1	1.59
sp|P25490|TYY1_HUMAN input_rna_1_1378-1564	-1.02	0.1	0.01	NO	yes	1	1.27
sp|P25786|PSA1_HUMAN input_rna_1_1378-1564	-0.75	0.14	0.12	NO	yes	1	1.46
sp|P26196|DDX6_HUMAN input_rna_1_1378-1564	-0.56	0.17	0.38	NO	yes	1	1.6
sp|P26368|U2AF2_HUMAN input_rna_1_1378-1564	-0.71	0.14	0.16	NO	yes	1	1.48
sp|P26373|RL13_HUMAN input_rna_1_1378-1564	-0.45	0.22	0.58	NO	yes	1	1.67
sp|P26378|ELAV4_HUMAN input_rna_1_1378-1564	-0.86	0.1	0.05	NO	yes	1	1.38
sp|P26599|PTBP1_HUMAN input_rna_1_1378-1564	-0.76	0.14	0.14	NO	yes	1	1.45
sp|P26651|TTP_HUMAN input_rna_1_1378-1564	-0.67	0.14	0.18	NO	yes	1	1.51
sp|P27695|APEX1_HUMAN input_rna_1_1378-1564	-0.86	0.1	0.05	NO	yes	1	1.38
sp|P29558|RBMS1_HUMAN input_rna_1_1378-1564	-0.72	0.14	0.14	NO	yes	1	1.48
sp|P29728|OAS2_HUMAN input_rna_1_1378-1564	-0.82	0.14	0.2	NO	yes	1	1.41
sp|P30050|RL12_HUMAN input_rna_1_1378-1564	-0.29	0.35	0.88	NO	yes	1	1.79
sp|P31483|TIA1_HUMAN input_rna_1_1378-1564	-0.37	0.28	0.6	NO	yes	1	1.73
sp|P31942|HNRH3_HUMAN input_rna_1_1378-1564	-0.76	0.14	0.13	NO	yes	1	1.45
sp|P31943|HNRH1_HUMAN input_rna_1_1378-1564	-0.64	0.14	0.28	NO	yes	1	1.54
sp|P32969|RL9_HUMAN input_rna_1_1378-1564	-0.46	0.22	0.54	NO	yes	1	1.67
sp|P33240|CSTF2_HUMAN input_rna_1_1378-1564	-0.64	0.17	0.3	NO	yes	1	1.54
sp|P35268|RL22_HUMAN input_rna_1_1378-1564	-0.11	0.52	0.9	NO	yes	1	1.92
sp|P35637|FUS_HUMAN input_rna_1_1378-1564	-0.4	0.26	0.55	NO	yes	1	1.71
sp|P36578|RL4_HUMAN input_rna_1_1378-1564	-1.03	0.1	0	NO	yes	1	1.26
sp|P37108|SRP14_HUMAN input_rna_1_1378-1564	-0.1	0.52	0.89	NO	yes	1	1.93
sp|P38159|RBMX_HUMAN input_rna_1_1378-1564	-0.68	0.14	0.19	NO	yes	1	1.51
sp|P38919|IF4A3_HUMAN input_rna_1_1378-1564	-0.84	0.14	0.05	NO	yes	1	1.39
sp|P39019|RS19_HUMAN input_rna_1_1378-1564	0.01	0.61	0.94	NO	yes	1	2
sp|P39023|RL3_HUMAN input_rna_1_1378-1564	-0.78	0.14	0.09	NO	yes	1	1.44
sp|P41238|ABEC1_HUMAN input_rna_1_1378-1564	-0.61	0.17	0.35	NO	yes	1	1.56
sp|P42696|RBM34_HUMAN input_rna_1_1378-1564	-0.87	0.1	0.03	NO	yes	1	1.37
sp|P46776|RL27A_HUMAN input_rna_1_1378-1564	-0.16	0.47	0.89	NO	yes	1	1.88
sp|P46777|RL5_HUMAN input_rna_1_1378-1564	-0.7	0.14	0.16	NO	yes	1	1.5
sp|P46778|RL21_HUMAN input_rna_1_1378-1564	-0.35	0.28	0.82	NO	yes	1	1.74
sp|P46779|RL28_HUMAN input_rna_1_1378-1564	-0.14	0.47	0.87	NO	yes	1	1.89
sp|P46781|RS9_HUMAN input_rna_1_1378-1564	-0.36	0.28	0.73	NO	yes	1	1.74
sp|P47813|IF1AX_HUMAN input_rna_1_1378-1564	-0.04	0.57	0.93	NO	yes	1	1.97
sp|P47914|RL29_HUMAN input_rna_1_1378-1564	-0.29	0.35	0.88	NO	yes	1	1.79
sp|P47974|TISD_HUMAN input_rna_1_1378-1564	-0.67	0.14	0.22	NO	yes	1	1.51
sp|P49207|RL34_HUMAN input_rna_1_1378-1564	-0.33	0.32	0.74	NO	yes	1	1.76
sp|P49458|SRP09_HUMAN input_rna_1_1378-1564	-0.5	0.2	0.39	NO	yes	1	1.64
sp|P49591|SYSC_HUMAN input_rna_1_1378-1564	-0.54	0.17	0.39	NO	yes	1	1.61
sp|P50914|RL14_HUMAN input_rna_1_1378-1564	-0.38	0.26	0.74	NO	yes	1	1.72
sp|P51003|PAPOA_HUMAN input_rna_1_1378-1564	-1.19	0.1	0.06	NO	yes	1	1.15
sp|P51114|FXR1_HUMAN input_rna_1_1378-1564	-0.79	0.14	0.08	NO	yes	1	1.43
sp|P51116|FXR2_HUMAN input_rna_1_1378-1564	-0.8	0.14	0.22	NO	yes	1	1.42
sp|P51513|NOVA1_HUMAN input_rna_1_1378-1564	-0.87	0.1	0.06	NO	yes	1	1.38
sp|P51843|NR0B1_HUMAN input_rna_1_1378-1564	-0.83	0.14	0.04	NO	yes	1	1.4
sp|P51991|ROA3_HUMAN input_rna_1_1378-1564	-0.55	0.17	0.33	NO	yes	1	1.6
sp|P52272|HNRPM_HUMAN input_rna_1_1378-1564	-0.73	0.14	0.27	NO	yes	1	1.47
sp|P52298|NCBP2_HUMAN input_rna_1_1378-1564	-0.26	0.37	0.88	NO	yes	1	1.81
sp|P52594|AGFG1_HUMAN input_rna_1_1378-1564	-0.72	0.14	0.15	NO	yes	1	1.48
sp|P52597|HNRPF_HUMAN input_rna_1_1378-1564	-0.75	0.14	0.11	NO	yes	1	1.46
sp|P52815|RM12_HUMAN input_rna_1_1378-1564	-0.43	0.22	0.62	NO	yes	1	1.68
sp|P54577|SYYC_HUMAN input_rna_1_1378-1564	-0.83	0.14	0.09	NO	yes	1	1.4
sp|P55769|NH2L1_HUMAN input_rna_1_1378-1564	-0.08	0.54	0.91	NO	yes	1	1.94
sp|P55795|HNRH2_HUMAN input_rna_1_1378-1564	-0.62	0.17	0.32	NO	yes	1	1.55
sp|P56270|MAZ_HUMAN input_rna_1_1378-1564	-0.71	0.14	0.17	NO	yes	1	1.49
sp|P57052|RBM11_HUMAN input_rna_1_1378-1564	-0.64	0.14	0.22	NO	yes	1	1.53
sp|P57721|PCBP3_HUMAN input_rna_1_1378-1564	-0.61	0.17	0.25	NO	yes	1	1.56
sp|P57723|PCBP4_HUMAN input_rna_1_1378-1564	-0.7	0.14	0.17	NO	yes	1	1.5
sp|P60321|NANO2_HUMAN input_rna_1_1378-1564	-0.32	0.33	0.69	NO	yes	1	1.77
sp|P60323|NANO3_HUMAN input_rna_1_1378-1564	-0.35	0.32	0.77	NO	yes	1	1.74
sp|P60842|IF4A1_HUMAN input_rna_1_1378-1564	-0.92	0.1	0.02	NO	yes	1	1.34
sp|P60866|RS20_HUMAN input_rna_1_1378-1564	-0.29	0.35	0.79	NO	yes	1	1.78
sp|P60900|PSA6_HUMAN input_rna_1_1378-1564	-0.87	0.1	0.02	NO	yes	1	1.38
sp|P61011|SRP54_HUMAN input_rna_1_1378-1564	-0.95	0.1	0.03	NO	yes	1	1.31
sp|P61247|RS3A_HUMAN input_rna_1_1378-1564	-0.79	0.14	0.08	NO	yes	1	1.43
sp|P61254|RL26_HUMAN input_rna_1_1378-1564	-0.07	0.54	0.92	NO	yes	1	1.95
sp|P61313|RL15_HUMAN input_rna_1_1378-1564	-0.31	0.33	0.81	NO	yes	1	1.77
sp|P61326|MGN_HUMAN input_rna_1_1378-1564	-0.03	0.59	0.94	NO	yes	1	1.98
sp|P61571|REC1_HUMAN input_rna_1_1378-1564	-0.62	0.17	0.26	NO	yes	1	1.55
sp|P61572|REC3_HUMAN input_rna_1_1378-1564	-0.63	0.17	0.25	NO	yes	1	1.54
sp|P61573|REC4_HUMAN input_rna_1_1378-1564	-0.63	0.17	0.25	NO	yes	1	1.54
sp|P61574|REC5_HUMAN input_rna_1_1378-1564	-0.62	0.17	0.26	NO	yes	1	1.55
sp|P61575|REC6_HUMAN input_rna_1_1378-1564	-0.65	0.14	0.23	NO	yes	1	1.53
sp|P61576|REC9_HUMAN input_rna_1_1378-1564	-0.66	0.14	0.22	NO	yes	1	1.53
sp|P61578|REC16_HUMAN input_rna_1_1378-1564	-0.64	0.14	0.23	NO	yes	1	1.53
sp|P61579|REC17_HUMAN input_rna_1_1378-1564	-0.63	0.17	0.25	NO	yes	1	1.54
sp|P61927|RL37_HUMAN input_rna_1_1378-1564	-0.63	0.17	0.24	NO	yes	1	1.54
sp|P61978|HNRPK_HUMAN input_rna_1_1378-1564	-0.78	0.14	0.07	NO	yes	1	1.43
sp|P62081|RS7_HUMAN input_rna_1_1378-1564	-0.5	0.2	0.46	NO	yes	1	1.63
sp|P62244|RS15A_HUMAN input_rna_1_1378-1564	-0.17	0.45	0.86	NO	yes	1	1.88
sp|P62249|RS16_HUMAN input_rna_1_1378-1564	-0.02	0.59	0.94	NO	yes	1	1.98
sp|P62269|RS18_HUMAN input_rna_1_1378-1564	-0.15	0.47	0.93	NO	yes	1	1.88
sp|P62280|RS11_HUMAN input_rna_1_1378-1564	-0.36	0.28	0.81	NO	yes	1	1.74
sp|P62304|RUXE_HUMAN input_rna_1_1378-1564	-0.55	0.17	0.33	NO	yes	1	1.6
sp|P62306|RUXF_HUMAN input_rna_1_1378-1564	-0.59	0.17	0.27	NO	yes	1	1.57
sp|P62308|RUXG_HUMAN input_rna_1_1378-1564	-0.5	0.2	0.44	NO	yes	1	1.64
sp|P62310|LSM3_HUMAN input_rna_1_1378-1564	-0.54	0.17	0.36	NO	yes	1	1.61
sp|P62312|LSM6_HUMAN input_rna_1_1378-1564	-0.49	0.2	0.44	NO	yes	1	1.64
sp|P62314|SMD1_HUMAN input_rna_1_1378-1564	-0.58	0.17	0.31	NO	yes	1	1.58
sp|P62318|SMD3_HUMAN input_rna_1_1378-1564	-0.35	0.28	0.65	NO	yes	1	1.74
sp|P62424|RL7A_HUMAN input_rna_1_1378-1564	-0.62	0.17	0.29	NO	yes	1	1.55
sp|P62487|RPB7_HUMAN input_rna_1_1378-1564	-0.42	0.24	0.66	NO	yes	1	1.7
sp|P62701|RS4X_HUMAN input_rna_1_1378-1564	-0.6	0.17	0.36	NO	yes	1	1.57
sp|P62750|RL23A_HUMAN input_rna_1_1378-1564	-0.23	0.4	0.91	NO	yes	1	1.83
sp|P62841|RS15_HUMAN input_rna_1_1378-1564	-0.22	0.42	0.84	NO	yes	1	1.84
sp|P62851|RS25_HUMAN input_rna_1_1378-1564	-0.27	0.37	0.78	NO	yes	1	1.8
sp|P62861|RS30_HUMAN input_rna_1_1378-1564	-0.53	0.2	0.39	NO	yes	1	1.62
sp|P62888|RL30_HUMAN input_rna_1_1378-1564	-0.34	0.32	0.75	NO	yes	1	1.75
sp|P62891|RL39_HUMAN input_rna_1_1378-1564	-0.58	0.17	0.31	NO	yes	1	1.58
sp|P62899|RL31_HUMAN input_rna_1_1378-1564	-0.18	0.45	0.87	NO	yes	1	1.87
sp|P62906|RL10A_HUMAN input_rna_1_1378-1564	-0.57	0.17	0.36	NO	yes	1	1.59
sp|P62913|RL11_HUMAN input_rna_1_1378-1564	-0.42	0.24	0.6	NO	yes	1	1.7
sp|P62917|RL8_HUMAN input_rna_1_1378-1564	-0.74	0.14	0.12	NO	yes	1	1.47
sp|P62995|TRA2B_HUMAN input_rna_1_1378-1564	-0.67	0.14	0.18	NO	yes	1	1.52
sp|P63162|RSMN_HUMAN input_rna_1_1378-1564	-0.65	0.14	0.23	NO	yes	1	1.53
sp|P63173|RL38_HUMAN input_rna_1_1378-1564	-0.43	0.24	0.58	NO	yes	1	1.69
sp|P63241|IF5A1_HUMAN input_rna_1_1378-1564	-0.2	0.42	0.91	NO	yes	1	1.85
sp|P67809|YBOX1_HUMAN input_rna_1_1378-1564	-0.4	0.24	0.5	NO	yes	1	1.71
sp|P78406|RAE1L_HUMAN input_rna_1_1378-1564	-0.71	0.14	0.16	NO	yes	1	1.49
sp|P78563|RED1_HUMAN input_rna_1_1378-1564	-1.18	0.1	0.12	NO	yes	1	1.15
sp|P82675|RT05_HUMAN input_rna_1_1378-1564	-1.16	0.1	0	NO	yes	1	1.17
sp|P82979|SARNP_HUMAN input_rna_1_1378-1564	-0.34	0.32	0.78	NO	yes	1	1.75
sp|P83369|LSM11_HUMAN input_rna_1_1378-1564	-0.68	0.14	0.19	NO	yes	1	1.51
sp|P83731|RL24_HUMAN input_rna_1_1378-1564	-0.18	0.45	0.94	NO	yes	1	1.87
sp|P84098|RL19_HUMAN input_rna_1_1378-1564	-0.58	0.17	0.33	NO	yes	1	1.58
sp|P84103|SRSF3_HUMAN input_rna_1_1378-1564	-0.37	0.28	0.8	http://www.ncbi.nlm.nih.gov/pubmed/21036867	yes	1	2.73
sp|P98179|RBM3_HUMAN input_rna_1_1378-1564	-0.46	0.22	0.62	NO	yes	1	1.66
sp|Q01081|U2AF1_HUMAN input_rna_1_1378-1564	-0.57	0.17	0.45	NO	yes	1	1.58
sp|Q01085|TIAR_HUMAN input_rna_1_1378-1564	-0.61	0.17	0.24	NO	yes	1	1.56
sp|Q01130|SRSF2_HUMAN input_rna_1_1378-1564	-0.7	0.14	0.12	http://www.nature.com/nature/journal/v499/n7457/full/nature12311.html	yes	1	2.49
sp|Q01844|EWS_HUMAN input_rna_1_1378-1564	-0.71	0.14	0.27	NO	yes	1	1.49
sp|Q02040|AK17A_HUMAN input_rna_1_1378-1564	-0.73	0.14	0.26	NO	yes	1	1.47
sp|Q02543|RL18A_HUMAN input_rna_1_1378-1564	-0.34	0.32	0.75	NO	yes	1	1.75
sp|Q02878|RL6_HUMAN input_rna_1_1378-1564	-0.85	0.14	0.03	NO	yes	1	1.39
sp|Q05048|CSTF1_HUMAN input_rna_1_1378-1564	-0.98	0.1	0.01	NO	yes	1	1.29
sp|Q05519|SRS11_HUMAN input_rna_1_1378-1564	-0.93	0.1	0.01	NO	yes	1	1.33
sp|Q05823|RN5A_HUMAN input_rna_1_1378-1564	-1.06	0.1	0.18	NO	yes	1	1.24
sp|Q06265|EXOS9_HUMAN input_rna_1_1378-1564	-0.93	0.1	0.01	NO	yes	1	1.33
sp|Q06787|FMR1_HUMAN input_rna_1_1378-1564	-0.78	0.14	0.11	NO	yes	1	1.43
sp|Q07020|RL18_HUMAN input_rna_1_1378-1564	-0.38	0.26	0.67	NO	yes	1	1.72
sp|Q07666|KHDR1_HUMAN input_rna_1_1378-1564	-0.86	0.1	0.04	NO	yes	1	1.38
sp|Q07687|DLX2_HUMAN input_rna_1_1378-1564	-0.66	0.14	0.2	NO	yes	1	1.53
sp|Q07955|SRSF1_HUMAN input_rna_1_1378-1564	-0.82	0.14	0.04	NO	yes	1	1.41
sp|Q08170|SRSF4_HUMAN input_rna_1_1378-1564	-0.52	0.2	0.42	NO	yes	1	1.63
sp|Q08257|QOR_HUMAN input_rna_1_1378-1564	-0.79	0.14	0.11	NO	yes	1	1.43
sp|Q12849|GRSF1_HUMAN input_rna_1_1378-1564	-0.69	0.14	0.2	NO	yes	1	1.5
sp|Q12904|AIMP1_HUMAN input_rna_1_1378-1564	-0.36	0.28	0.56	NO	yes	1	1.73
sp|Q12905|ILF2_HUMAN input_rna_1_1378-1564	-0.72	0.14	0.16	NO	yes	1	1.48
sp|Q12926|ELAV2_HUMAN input_rna_1_1378-1564	-0.58	0.17	0.28	NO	yes	1	1.58
sp|Q12972|PP1R8_HUMAN input_rna_1_1378-1564	-0.82	0.14	0.08	NO	yes	1	1.41
sp|Q12996|CSTF3_HUMAN input_rna_1_1378-1564	-0.83	0.14	0.19	NO	yes	1	1.4
sp|Q13049|TRI32_HUMAN input_rna_1_1378-1564	-1.19	0.1	0.02	NO	yes	1	1.15
sp|Q13117|DAZ2_HUMAN input_rna_1_1378-1564	-0.61	0.17	0.28	NO	yes	1	1.56
[truncated: 6,107 more rows]

## Sheet: LINC00941-related proteins
# Protein ID Transcript ID	Z-score	Discriminative Power	Interaction Strength	Domain Presence	Domain Score	Star Rating Score
sp|P26378|ELAV4_HUMAN input_rna_1_6854-7000	-0.16	0.47	0.98	yes	1	2.93
sp|P26378|ELAV4_HUMAN input_rna_1_6858-6996	-0.18	0.45	0.97	yes	1	2.92
sp|P31483|TIA1_HUMAN input_rna_1_1573-1697	-0.25	0.37	0.95	yes	1	2.89
sp|P84103|SRSF3_HUMAN input_rna_1_6821-6999	-0.01	0.59	0.98	yes	1	2.89
sp|P31483|TIA1_HUMAN input_rna_1_1565-1702	-0.14	0.47	0.98	yes	1	2.88
sp|P31483|TIA1_HUMAN input_rna_1_1579-1680	-0.22	0.4	0.83	yes	1	2.88
sp|Q9H6T0|ESRP2_HUMAN input_rna_1_3703-3855	-0.25	0.37	0.03	yes	1	2.88
sp|P31483|TIA1_HUMAN input_rna_1_1588-1703	-0.32	0.33	0.93	yes	1	2.87
sp|P62995|TRA2B_HUMAN input_rna_1_3278-3445	-0.56	0.17	0.42	yes	1	2.87
sp|P84103|SRSF3_HUMAN input_rna_1_6816-6995	-0.16	0.47	0.95	yes	1	2.87
sp|P62995|TRA2B_HUMAN input_rna_1_6858-6996	-0.31	0.33	0.93	yes	1	2.87
sp|O75494|SRS10_HUMAN input_rna_1_6865-6992	-0.33	0.32	0.95	yes	1	2.87
sp|O75494|SRS10_HUMAN input_rna_1_6870-6991	-0.31	0.33	0.96	yes	1	2.87
sp|P31483|TIA1_HUMAN input_rna_1_1559-1696	-0.18	0.45	0.97	yes	1	2.86
sp|P84103|SRSF3_HUMAN input_rna_1_4323-4518	-0.42	0.24	0.69	yes	1	2.86
sp|P84103|SRSF3_HUMAN input_rna_1_6832-7019	-0.5	0.2	0.54	yes	1	2.86
sp|O75494|SRS10_HUMAN input_rna_1_6858-6996	-0.35	0.28	0.93	yes	1	2.86
sp|P26378|ELAV4_HUMAN input_rna_1_6865-6992	-0.34	0.32	0.94	yes	1	2.86
sp|P26378|ELAV4_HUMAN input_rna_1_6885-7019	-0.21	0.42	0.95	yes	1	2.86
sp|P31483|TIA1_HUMAN input_rna_1_3257-3429	-0.28	0.35	0.84	yes	1	2.85
sp|O75494|SRS10_HUMAN input_rna_1_3278-3445	-0.58	0.17	0.45	yes	1	2.85
sp|P26378|ELAV4_HUMAN input_rna_1_4188-4359	-0.47	0.22	0.54	yes	1	2.85
sp|Q6ZN17|LN28B_HUMAN input_rna_1_4221-4384	-0.36	0.28	0.88	yes	1	2.85
sp|P26378|ELAV4_HUMAN input_rna_1_6837-7000	-0.35	0.28	0.78	yes	1	2.85
sp|P62995|TRA2B_HUMAN input_rna_1_6854-7000	-0.37	0.28	0.89	yes	1	2.85
sp|P62995|TRA2B_HUMAN input_rna_1_6865-6992	-0.37	0.28	0.94	yes	1	2.85
sp|P26378|ELAV4_HUMAN input_rna_1_6870-6991	-0.37	0.28	0.9	yes	1	2.85
sp|P62995|TRA2B_HUMAN input_rna_1_6870-6991	-0.36	0.28	0.94	yes	1	2.85
sp|Q6ZN17|LN28B_HUMAN input_rna_1_6870-6991	-0.37	0.28	0.96	yes	1	2.85
sp|P31483|TIA1_HUMAN input_rna_1_2142-2250	-0.27	0.37	0.96	yes	1	2.84
sp|P23246|SFPQ_HUMAN input_rna_1_3247-3440	-0.49	0.2	0.41	yes	1	2.84
sp|P84103|SRSF3_HUMAN input_rna_1_3278-3445	-0.59	0.17	0.34	yes	1	2.84
sp|O75494|SRS10_HUMAN input_rna_1_4554-4655	-0.44	0.22	0.1	yes	1	2.84
sp|Q96EP5|DAZP1_HUMAN input_rna_1_6854-7000	-0.41	0.24	0.91	yes	1	2.84
sp|Q6ZN17|LN28B_HUMAN input_rna_1_6865-6992	-0.4	0.26	0.95	yes	1	2.84
sp|P26378|ELAV4_HUMAN input_rna_1_6888-7019	-0.27	0.35	0.95	yes	1	2.84
sp|P35637|FUS_HUMAN input_rna_1_1559-1696	-0.2	0.42	0.96	yes	1	2.83
sp|P26378|ELAV4_HUMAN input_rna_1_3278-3445	-0.61	0.17	0.29	yes	1	2.83
sp|Q9H6T0|ESRP2_HUMAN input_rna_1_3717-3839	0.39	0.85	0.99	yes	1	2.83
sp|P26378|ELAV4_HUMAN input_rna_1_4190-4357	-0.49	0.2	0.53	yes	1	2.83
sp|P31483|TIA1_HUMAN input_rna_1_4323-4518	-0.45	0.22	0.47	yes	1	2.83
sp|P62995|TRA2B_HUMAN input_rna_1_4554-4655	-0.46	0.22	0.21	yes	1	2.83
sp|P31483|TIA1_HUMAN input_rna_1_6821-6999	-0.13	0.5	0.91	yes	1	2.83
sp|P35637|FUS_HUMAN input_rna_1_6821-6999	-0.14	0.47	0.89	yes	1	2.83
sp|O75494|SRS10_HUMAN input_rna_1_6854-7000	-0.42	0.24	0.87	yes	1	2.83
sp|Q96EP5|DAZP1_HUMAN input_rna_1_6858-6996	-0.42	0.24	0.92	yes	1	2.83
sp|P26378|ELAV4_HUMAN input_rna_1_6874-7032	-0.41	0.24	0.74	yes	1	2.83
sp|P31483|TIA1_HUMAN input_rna_1_1402-1580	-0.22	0.4	0.84	yes	1	2.82
sp|P31483|TIA1_HUMAN input_rna_1_3234-3428	-0.19	0.42	0.81	yes	1	2.82
sp|P84103|SRSF3_HUMAN input_rna_1_3257-3429	-0.3	0.33	0.88	yes	1	2.82
sp|Q6ZN17|LN28B_HUMAN input_rna_1_3316-3428	-0.5	0.2	0.83	yes	1	2.82
sp|P84103|SRSF3_HUMAN input_rna_1_6814-7005	-0.21	0.42	0.93	yes	1	2.82
sp|P35637|FUS_HUMAN input_rna_1_6816-6995	-0.26	0.37	0.78	yes	1	2.82
sp|P84103|SRSF3_HUMAN input_rna_1_6837-7000	-0.41	0.24	0.76	yes	1	2.82
sp|O75494|SRS10_HUMAN input_rna_1_6885-7019	-0.38	0.26	0.83	yes	1	2.82
sp|P62995|TRA2B_HUMAN input_rna_1_1003-1104	-0.3	0.33	0.65	yes	1	2.81
sp|P31483|TIA1_HUMAN input_rna_1_1407-1574	-0.2	0.42	0.9	yes	1	2.81
sp|P31483|TIA1_HUMAN input_rna_1_1540-1704	0.08	0.67	0.98	yes	1	2.81
sp|P35637|FUS_HUMAN input_rna_1_1573-1697	-0.31	0.33	0.9	yes	1	2.81
sp|P84103|SRSF3_HUMAN input_rna_1_1588-1703	-0.37	0.28	0.84	yes	1	2.81
sp|Q9H6T0|ESRP2_HUMAN input_rna_1_2019-2154	-0.21	0.42	0.8	yes	1	2.81
sp|P62995|TRA2B_HUMAN input_rna_1_2142-2250	-0.31	0.33	0.97	yes	1	2.81
sp|O75494|SRS10_HUMAN input_rna_1_3302-3430	-0.54	0.17	0.7	yes	1	2.81
sp|Q6ZN17|LN28B_HUMAN input_rna_1_3302-3430	-0.53	0.2	0.78	yes	1	2.81
sp|Q6ZN17|LN28B_HUMAN input_rna_1_4554-4655	-0.47	0.22	0.21	yes	1	2.81
sp|P84103|SRSF3_HUMAN input_rna_1_6828-7019	-0.51	0.2	0.54	yes	1	2.81
sp|Q6ZN17|LN28B_HUMAN input_rna_1_6858-6996	-0.5	0.2	0.8	yes	1	2.81
sp|P62995|TRA2B_HUMAN input_rna_1_6874-7032	-0.51	0.2	0.58	yes	1	2.81
sp|P62995|TRA2B_HUMAN input_rna_1_6885-7019	-0.41	0.24	0.81	yes	1	2.81
sp|O75494|SRS10_HUMAN input_rna_1_6888-7019	-0.4	0.26	0.9	yes	1	2.81
sp|O75494|SRS10_HUMAN input_rna_1_1003-1104	-0.31	0.33	0.4	yes	1	2.8
sp|P84103|SRSF3_HUMAN input_rna_1_1573-1697	-0.32	0.33	0.88	yes	1	2.8
sp|O75494|SRS10_HUMAN input_rna_1_2142-2250	-0.33	0.32	0.95	yes	1	2.8
sp|P31483|TIA1_HUMAN input_rna_1_3261-3428	-0.25	0.37	0.86	yes	1	2.8
sp|P26378|ELAV4_HUMAN input_rna_1_3305-3439	-0.58	0.17	0.44	yes	1	2.8
sp|O75494|SRS10_HUMAN input_rna_1_3316-3428	-0.51	0.2	0.75	yes	1	2.8
sp|P84103|SRSF3_HUMAN input_rna_1_6811-7008	-0.25	0.37	0.87	yes	1	2.8
sp|Q13242|SRSF9_HUMAN input_rna_1_6837-7000	-0.45	0.22	0.74	yes	1	2.8
sp|P84103|SRSF3_HUMAN input_rna_1_6854-7000	-0.51	0.2	0.57	yes	1	2.8
sp|Q07955|SRSF1_HUMAN input_rna_1_6858-6996	-0.51	0.2	0.74	yes	1	2.8
sp|Q07955|SRSF1_HUMAN input_rna_1_6865-6992	-0.51	0.2	0.8	yes	1	2.8
sp|Q07955|SRSF1_HUMAN input_rna_1_6870-6991	-0.51	0.2	0.78	yes	1	2.8
sp|O75494|SRS10_HUMAN input_rna_1_6874-7032	-0.54	0.17	0.6	yes	1	2.8
sp|P26378|ELAV4_HUMAN input_rna_1_6893-7030	-0.3	0.33	0.95	yes	1	2.8
sp|P35637|FUS_HUMAN input_rna_1_3257-3429	-0.33	0.32	0.76	yes	1	2.79
sp|Q13242|SRSF9_HUMAN input_rna_1_3278-3445	-0.66	0.14	0.19	yes	1	2.79
sp|Q16629|SRSF7_HUMAN input_rna_1_3278-3445	-0.66	0.14	0.26	yes	1	2.79
sp|O75494|SRS10_HUMAN input_rna_1_4221-4384	-0.43	0.22	0.77	yes	1	2.79
sp|Q07955|SRSF1_HUMAN input_rna_1_6854-7000	-0.53	0.2	0.64	yes	1	2.79
sp|Q13242|SRSF9_HUMAN input_rna_1_6854-7000	-0.52	0.2	0.67	yes	1	2.79
sp|Q16629|SRSF7_HUMAN input_rna_1_6858-6996	-0.56	0.17	0.69	yes	1	2.79
sp|Q96EP5|DAZP1_HUMAN input_rna_1_6865-6992	-0.54	0.17	0.75	yes	1	2.79
sp|P62995|TRA2B_HUMAN input_rna_1_6888-7019	-0.46	0.22	0.8	yes	1	2.79
sp|P31483|TIA1_HUMAN input_rna_1_1003-1104	-0.35	0.28	0.68	yes	1	2.78
sp|P84103|SRSF3_HUMAN input_rna_1_1565-1702	-0.24	0.4	0.94	yes	1	2.78
sp|P84103|SRSF3_HUMAN input_rna_1_1579-1680	-0.33	0.32	0.44	yes	1	2.78
sp|P84103|SRSF3_HUMAN input_rna_1_2142-2250	-0.35	0.28	0.87	yes	1	2.78
sp|P84103|SRSF3_HUMAN input_rna_1_3234-3428	-0.25	0.37	0.9	yes	1	2.78
sp|Q96EP5|DAZP1_HUMAN input_rna_1_3278-3445	-0.67	0.14	0.23	yes	1	2.78
sp|P23246|SFPQ_HUMAN input_rna_1_3703-3855	-0.39	0.26	0.01	yes	1	2.78
sp|Q8IUH3|RBM45_HUMAN input_rna_1_6832-7019	-0.74	0.14	0.11	yes	1	2.78
sp|Q01085|TIAR_HUMAN input_rna_1_6854-7000	-0.57	0.17	0.46	yes	1	2.78
sp|Q01085|TIAR_HUMAN input_rna_1_6858-6996	-0.57	0.17	0.5	yes	1	2.78
sp|Q13242|SRSF9_HUMAN input_rna_1_6858-6996	-0.59	0.17	0.48	yes	1	2.78
sp|Q96EP5|DAZP1_HUMAN input_rna_1_6870-6991	-0.58	0.17	0.62	yes	1	2.78
sp|Q07955|SRSF1_HUMAN input_rna_1_6885-7019	-0.53	0.2	0.62	yes	1	2.78
sp|Q96EP5|DAZP1_HUMAN input_rna_1_6885-7019	-0.55	0.17	0.64	yes	1	2.78
sp|Q9H6T0|ESRP2_HUMAN input_rna_1_1453-1617	-0.59	0.17	0.42	yes	1	2.77
sp|P84103|SRSF3_HUMAN input_rna_1_1559-1696	-0.25	0.37	0.93	yes	1	2.77
sp|P35637|FUS_HUMAN input_rna_1_1565-1702	-0.24	0.4	0.94	yes	1	2.77
sp|Q16629|SRSF7_HUMAN input_rna_1_2142-2250	-0.37	0.28	0.96	yes	1	2.77
sp|Q01085|TIAR_HUMAN input_rna_1_3278-3445	-0.7	0.14	0.19	yes	1	2.77
sp|Q8IUH3|RBM45_HUMAN input_rna_1_3278-3445	-0.7	0.14	0.19	yes	1	2.77
sp|Q6ZN17|LN28B_HUMAN input_rna_1_3321-3425	-0.54	0.17	0.73	yes	1	2.77
sp|Q9H6T0|ESRP2_HUMAN input_rna_1_3332-3437	-0.55	0.17	0.55	yes	1	2.77
sp|P62995|TRA2B_HUMAN input_rna_1_4323-4518	-0.52	0.2	0.39	yes	1	2.77
sp|Q15365|PCBP1_HUMAN input_rna_1_517-710	1.27	0.98	1	yes	1	2.77
sp|P35637|FUS_HUMAN input_rna_1_6814-7005	-0.3	0.33	0.65	yes	1	2.77
sp|P31483|TIA1_HUMAN input_rna_1_6816-6995	-0.34	0.32	0.68	yes	1	2.77
sp|Q8IUH3|RBM45_HUMAN input_rna_1_6816-6995	-0.34	0.32	0.87	yes	1	2.77
sp|Q8IUH3|RBM45_HUMAN input_rna_1_6821-6999	-0.27	0.37	0.93	yes	1	2.77
sp|Q13242|SRSF9_HUMAN input_rna_1_6832-7019	-0.79	0.14	0.04	yes	1	2.77
sp|Q16629|SRSF7_HUMAN input_rna_1_6854-7000	-0.58	0.17	0.57	yes	1	2.77
sp|P84103|SRSF3_HUMAN input_rna_1_6858-6996	-0.6	0.17	0.39	yes	1	2.77
sp|Q16629|SRSF7_HUMAN input_rna_1_6870-6991	-0.62	0.17	0.46	yes	1	2.77
sp|Q96EP5|DAZP1_HUMAN input_rna_1_6874-7032	-0.7	0.14	0.19	yes	1	2.77
sp|Q6ZN17|LN28B_HUMAN input_rna_1_6885-7019	-0.58	0.17	0.51	yes	1	2.77
sp|Q07955|SRSF1_HUMAN input_rna_1_6888-7019	-0.54	0.17	0.69	yes	1	2.77
sp|Q6ZN17|LN28B_HUMAN input_rna_1_6888-7019	-0.55	0.17	0.7	yes	1	2.77
sp|Q16629|SRSF7_HUMAN input_rna_1_1003-1104	-0.38	0.26	0.49	yes	1	2.76
sp|Q6ZN17|LN28B_HUMAN input_rna_1_1003-1104	-0.39	0.26	0.45	yes	1	2.76
sp|O75494|SRS10_HUMAN input_rna_1_1402-1580	-0.31	0.33	0.86	yes	1	2.76
sp|P62995|TRA2B_HUMAN input_rna_1_1402-1580	-0.3	0.33	0.79	yes	1	2.76
sp|Q6ZN17|LN28B_HUMAN input_rna_1_1407-1574	-0.27	0.37	0.94	yes	1	2.76
sp|Q9UNW9|NOVA2_HUMAN input_rna_1_1453-1617	-0.6	0.17	0.37	yes	1	2.76
sp|Q9H6T0|ESRP2_HUMAN input_rna_1_2048-2230	-0.22	0.42	0.71	yes	1	2.76
sp|Q01085|TIAR_HUMAN input_rna_1_2142-2250	-0.39	0.26	0.92	yes	1	2.76
sp|P31483|TIA1_HUMAN input_rna_1_3278-3445	-0.71	0.14	0.17	yes	1	2.76
sp|Q07955|SRSF1_HUMAN input_rna_1_3278-3445	-0.7	0.14	0.16	yes	1	2.76
sp|O75494|SRS10_HUMAN input_rna_1_3305-3439	-0.61	0.17	0.35	yes	1	2.76
sp|Q16629|SRSF7_HUMAN input_rna_1_4554-4655	-0.53	0.2	0.1	yes	1	2.76
sp|Q13242|SRSF9_HUMAN input_rna_1_6821-6999	-0.27	0.35	0.93	yes	1	2.76
sp|Q8IUH3|RBM45_HUMAN input_rna_1_6828-7019	-0.65	0.14	0.22	yes	1	2.76
sp|Q96EP5|DAZP1_HUMAN input_rna_1_6837-7000	-0.53	0.2	0.53	yes	1	2.76
sp|Q6ZN17|LN28B_HUMAN input_rna_1_6854-7000	-0.61	0.17	0.47	yes	1	2.76
sp|Q16629|SRSF7_HUMAN input_rna_1_6865-6992	-0.62	0.17	0.5	yes	1	2.76
sp|Q07955|SRSF1_HUMAN input_rna_1_6874-7032	-0.72	0.14	0.14	yes	1	2.76
sp|Q96EP5|DAZP1_HUMAN input_rna_1_6888-7019	-0.62	0.17	0.43	yes	1	2.76
sp|P62995|TRA2B_HUMAN input_rna_1_1407-1574	-0.28	0.35	0.87	yes	1	2.75
sp|Q6ZN17|LN28B_HUMAN input_rna_1_2142-2250	-0.42	0.24	0.93	yes	1	2.75
sp|P62995|TRA2B_HUMAN input_rna_1_3302-3430	-0.58	0.17	0.56	yes	1	2.75
sp|Q07955|SRSF1_HUMAN input_rna_1_3305-3439	-0.62	0.17	0.3	yes	1	2.75
sp|Q8IUH3|RBM45_HUMAN input_rna_1_4323-4518	-0.54	0.17	0.45	yes	1	2.75
sp|P26378|ELAV4_HUMAN input_rna_1_4554-4655	-0.54	0.17	0.43	yes	1	2.75
sp|P35637|FUS_HUMAN input_rna_1_6811-7008	-0.36	0.28	0.54	yes	1	2.75
sp|Q13242|SRSF9_HUMAN input_rna_1_6816-6995	-0.38	0.26	0.81	yes	1	2.75
sp|P26378|ELAV4_HUMAN input_rna_1_6899-7019	-0.43	0.24	0.85	yes	1	2.75
sp|Q16629|SRSF7_HUMAN input_rna_1_1402-1580	-0.34	0.32	0.91	yes	1	2.74
sp|Q6ZN17|LN28B_HUMAN input_rna_1_1402-1580	-0.33	0.32	0.86	yes	1	2.74
sp|O75494|SRS10_HUMAN input_rna_1_1407-1574	-0.29	0.35	0.91	yes	1	2.74
sp|P26378|ELAV4_HUMAN input_rna_1_2142-2250	-0.43	0.24	0.87	yes	1	2.74
sp|P09651|ROA1_HUMAN input_rna_1_3278-3445	-0.73	0.14	0.14	yes	1	2.74
sp|Q07955|SRSF1_HUMAN input_rna_1_3302-3430	-0.59	0.17	0.56	yes	1	2.74
sp|P62995|TRA2B_HUMAN input_rna_1_3305-3439	-0.63	0.17	0.31	yes	1	2.74
sp|P62995|TRA2B_HUMAN input_rna_1_3316-3428	-0.56	0.17	0.65	yes	1	2.74
sp|O75494|SRS10_HUMAN input_rna_1_3321-3425	-0.56	0.17	0.64	yes	1	2.74
sp|P23246|SFPQ_HUMAN input_rna_1_3717-3839	0.19	0.75	0.96	yes	1	2.74
sp|Q9H6T0|ESRP2_HUMAN input_rna_1_4190-4357	-0.53	0.17	0.45	yes	1	2.74
sp|P62995|TRA2B_HUMAN input_rna_1_4221-4384	-0.47	0.22	0.6	yes	1	2.74
sp|Q13242|SRSF9_HUMAN input_rna_1_4323-4518	-0.55	0.17	0.4	yes	1	2.74
sp|Q8IUH3|RBM45_HUMAN input_rna_1_6814-7005	-0.37	0.28	0.76	yes	1	2.74
sp|P35637|FUS_HUMAN input_rna_1_6837-7000	-0.57	0.17	0.37	yes	1	2.74
sp|Q8IUH3|RBM45_HUMAN input_rna_1_6837-7000	-0.57	0.17	0.48	yes	1	2.74
sp|P09651|ROA1_HUMAN input_rna_1_6854-7000	-0.67	0.14	0.24	yes	1	2.74
sp|P31483|TIA1_HUMAN input_rna_1_6854-7000	-0.68	0.14	0.23	yes	1	2.74
sp|Q01085|TIAR_HUMAN input_rna_1_6865-6992	-0.68	0.14	0.22	yes	1	2.74
sp|Q01085|TIAR_HUMAN input_rna_1_6870-6991	-0.7	0.14	0.18	yes	1	2.74
sp|Q01085|TIAR_HUMAN input_rna_1_1003-1104	-0.43	0.22	0.68	yes	1	2.73
sp|P35637|FUS_HUMAN input_rna_1_1588-1703	-0.45	0.22	0.78	yes	1	2.73
sp|P62995|TRA2B_HUMAN input_rna_1_1588-1703	-0.45	0.22	0.87	yes	1	2.73
sp|Q01085|TIAR_HUMAN input_rna_1_1588-1703	-0.44	0.22	0.86	yes	1	2.73
sp|P84103|SRSF3_HUMAN input_rna_1_3261-3428	-0.3	0.33	0.87	yes	1	2.73
sp|Q13242|SRSF9_HUMAN input_rna_1_4188-4359	-0.53	0.17	0.51	yes	1	2.73
sp|Q96EP5|DAZP1_HUMAN input_rna_1_4188-4359	-0.53	0.2	0.47	yes	1	2.73
sp|P35637|FUS_HUMAN input_rna_1_4323-4518	-0.56	0.17	0.34	yes	1	2.73
sp|Q01085|TIAR_HUMAN input_rna_1_4323-4518	-0.57	0.17	0.32	yes	1	2.73
sp|Q16629|SRSF7_HUMAN input_rna_1_4323-4518	-0.56	0.17	0.44	yes	1	2.73
sp|Q01085|TIAR_HUMAN input_rna_1_4554-4655	-0.57	0.17	0.44	yes	1	2.73
sp|Q07955|SRSF1_HUMAN input_rna_1_4554-4655	-0.56	0.17	0.02	yes	1	2.73
sp|P09651|ROA1_HUMAN input_rna_1_6858-6996	-0.73	0.14	0.15	yes	1	2.73
sp|P31483|TIA1_HUMAN input_rna_1_6858-6996	-0.72	0.14	0.18	yes	1	2.73
sp|Q14103|HNRPD_HUMAN input_rna_1_6858-6996	-0.72	0.14	0.21	yes	1	2.73
sp|O14979|HNRDL_HUMAN input_rna_1_6865-6992	-0.72	0.14	0.09	yes	1	2.73
sp|Q14103|HNRPD_HUMAN input_rna_1_6865-6992	-0.71	0.14	0.21	yes	1	2.73
sp|O14979|HNRDL_HUMAN input_rna_1_6870-6991	-0.74	0.14	0.06	yes	1	2.73
sp|Q14103|HNRPD_HUMAN input_rna_1_6870-6991	-0.72	0.14	0.19	yes	1	2.73
sp|Q13242|SRSF9_HUMAN input_rna_1_6874-7032	-0.85	0.1	0.03	yes	1	2.73
sp|P84103|SRSF3_HUMAN input_rna_1_1003-1104	-0.45	0.22	0.23	yes	1	2.72
sp|Q01085|TIAR_HUMAN input_rna_1_1402-1580	-0.36	0.28	0.7	yes	1	2.72
sp|Q01085|TIAR_HUMAN input_rna_1_1407-1574	-0.32	0.33	0.81	yes	1	2.72
sp|Q16629|SRSF7_HUMAN input_rna_1_1407-1574	-0.32	0.33	0.94	yes	1	2.72
sp|P26378|ELAV4_HUMAN input_rna_1_1588-1703	-0.45	0.22	0.83	yes	1	2.72
sp|Q15365|PCBP1_HUMAN input_rna_1_2078-2222	-0.1	0.52	0.96	yes	1	2.72
sp|P26378|ELAV4_HUMAN input_rna_1_3302-3430	-0.61	0.17	0.41	yes	1	2.72
sp|Q96EP5|DAZP1_HUMAN input_rna_1_3305-3439	-0.65	0.14	0.23	yes	1	2.72
sp|Q9H6T0|ESRP2_HUMAN input_rna_1_4180-4366	-0.36	0.28	0.53	yes	1	2.72
sp|O75494|SRS10_HUMAN input_rna_1_4323-4518	-0.57	0.17	0.36	yes	1	2.72
sp|P09651|ROA1_HUMAN input_rna_1_4323-4518	-0.58	0.17	0.31	yes	1	2.72
sp|Q14103|HNRPD_HUMAN input_rna_1_4554-4655	-0.58	0.17	0.28	yes	1	2.72
sp|Q96EP5|DAZP1_HUMAN input_rna_1_4554-4655	-0.58	0.17	0.31	yes	1	2.72
sp|Q8IUH3|RBM45_HUMAN input_rna_1_6811-7008	-0.41	0.24	0.65	yes	1	2.72
sp|P35637|FUS_HUMAN input_rna_1_6832-7019	-0.95	0.1	0.02	yes	1	2.72
sp|P62995|TRA2B_HUMAN input_rna_1_6832-7019	-0.94	0.1	0.01	yes	1	2.72
sp|P26599|PTBP1_HUMAN input_rna_1_6854-7000	-0.73	0.14	0.2	yes	1	2.72
sp|O14979|HNRDL_HUMAN input_rna_1_6858-6996	-0.76	0.14	0.06	yes	1	2.72
sp|P84103|SRSF3_HUMAN input_rna_1_6874-7032	-0.91	0.1	0.04	yes	1	2.72
sp|Q16629|SRSF7_HUMAN input_rna_1_6874-7032	-0.89	0.1	0.02	yes	1	2.72
sp|Q16629|SRSF7_HUMAN input_rna_1_6885-7019	-0.79	0.14	0.04	yes	1	2.72
sp|O75494|SRS10_HUMAN input_rna_1_6893-7030	-0.6	0.17	0.53	yes	1	2.72
sp|Q07955|SRSF1_HUMAN input_rna_1_6893-7030	-0.59	0.17	0.55	yes	1	2.72
sp|P35637|FUS_HUMAN input_rna_1_1579-1680	-0.4	0.24	0.81	yes	1	2.71
sp|P62995|TRA2B_HUMAN input_rna_1_1579-1680	-0.4	0.26	0.36	yes	1	2.71
sp|Q01085|TIAR_HUMAN input_rna_1_1579-1680	-0.4	0.26	0.73	yes	1	2.71
sp|Q13242|SRSF9_HUMAN input_rna_1_1588-1703	-0.46	0.22	0.86	yes	1	2.71
sp|Q16629|SRSF7_HUMAN input_rna_1_1588-1703	-0.46	0.22	0.89	yes	1	2.71
sp|P23246|SFPQ_HUMAN input_rna_1_2085-2228	0.03	0.63	0.91	yes	1	2.71
sp|Q96EP5|DAZP1_HUMAN input_rna_1_2142-2250	-0.48	0.2	0.88	yes	1	2.71
sp|P35637|FUS_HUMAN input_rna_1_3234-3428	-0.34	0.32	0.61	yes	1	2.71
sp|P35637|FUS_HUMAN input_rna_1_3247-3440	-0.61	0.17	0.29	yes	1	2.71
sp|Q13242|SRSF9_HUMAN input_rna_1_3257-3429	-0.4	0.26	0.84	yes	1	2.71
sp|P35637|FUS_HUMAN input_rna_1_3261-3428	-0.33	0.32	0.76	yes	1	2.71
sp|Q14103|HNRPD_HUMAN input_rna_1_3278-3445	-0.77	0.14	0.12	yes	1	2.71
sp|Q6ZN17|LN28B_HUMAN input_rna_1_3305-3439	-0.66	0.14	0.27	yes	1	2.71
sp|P26599|PTBP1_HUMAN input_rna_1_4188-4359	-0.54	0.17	0.4	yes	1	2.71
sp|P26599|PTBP1_HUMAN input_rna_1_4190-4357	-0.54	0.17	0.41	yes	1	2.71
sp|P31483|TIA1_HUMAN input_rna_1_6814-7005	-0.42	0.24	0.5	yes	1	2.71
sp|P09651|ROA1_HUMAN input_rna_1_6821-6999	-0.4	0.26	0.66	yes	1	2.71
sp|P35637|FUS_HUMAN input_rna_1_6828-7019	-0.77	0.14	0.1	yes	1	2.71
sp|P09651|ROA1_HUMAN input_rna_1_6832-7019	-0.96	0.1	0.01	yes	1	2.71
sp|P09651|ROA1_HUMAN input_rna_1_6837-7000	-0.64	0.17	0.27	yes	1	2.71
sp|Q14103|HNRPD_HUMAN input_rna_1_6854-7000	-0.76	0.14	0.17	yes	1	2.71
sp|Q8IUH3|RBM45_HUMAN input_rna_1_6854-7000	-0.74	0.14	0.13	yes	1	2.71
sp|Q13242|SRSF9_HUMAN input_rna_1_6865-6992	-0.76	0.14	0.08	yes	1	2.71
sp|Q6ZN17|LN28B_HUMAN input_rna_1_6874-7032	-0.95	0.1	0.02	yes	1	2.71
sp|Q13242|SRSF9_HUMAN input_rna_1_6885-7019	-0.83	0.14	0.02	yes	1	2.71
sp|P62995|TRA2B_HUMAN input_rna_1_6893-7030	-0.65	0.14	0.36	yes	1	2.71
sp|Q96EP5|DAZP1_HUMAN input_rna_1_6893-7030	-0.65	0.14	0.32	yes	1	2.71
sp|Q07955|SRSF1_HUMAN input_rna_1_6899-7019	-0.55	0.17	0.68	yes	1	2.71
sp|P23246|SFPQ_HUMAN input_rna_1_1472-1577	-0.29	0.35	0.79	yes	1	2.7
sp|Q16629|SRSF7_HUMAN input_rna_1_1579-1680	-0.41	0.24	0.4	yes	1	2.7
sp|Q13242|SRSF9_HUMAN input_rna_1_2142-2250	-0.49	0.2	0.82	yes	1	2.7
sp|P84103|SRSF3_HUMAN input_rna_1_3247-3440	-0.62	0.17	0.31	yes	1	2.7
sp|Q8IUH3|RBM45_HUMAN input_rna_1_3247-3440	-0.62	0.17	0.32	yes	1	2.7
sp|O14979|HNRDL_HUMAN input_rna_1_3278-3445	-0.79	0.14	0.09	yes	1	2.7
sp|Q6ZN17|LN28B_HUMAN input_rna_1_3278-3445	-0.79	0.14	0.09	yes	1	2.7
sp|Q06787|FMR1_HUMAN input_rna_1_3703-3855	-0.49	0.2	0.14	yes	1	2.7
sp|P31483|TIA1_HUMAN input_rna_1_6811-7008	-0.45	0.22	0.43	yes	1	2.7
sp|O75494|SRS10_HUMAN input_rna_1_6832-7019	-1.02	0.1	0	yes	1	2.7
sp|P26378|ELAV4_HUMAN input_rna_1_6832-7019	-1.01	0.1	0	yes	1	2.7
sp|P31483|TIA1_HUMAN input_rna_1_6832-7019	-1.01	0.1	0	yes	1	2.7
sp|Q16629|SRSF7_HUMAN input_rna_1_6832-7019	-1.01	0.1	0	yes	1	2.7
sp|P26599|PTBP1_HUMAN input_rna_1_6837-7000	-0.65	0.14	0.25	yes	1	2.7
sp|O14979|HNRDL_HUMAN input_rna_1_6854-7000	-0.79	0.14	0.06	yes	1	2.7
sp|Q13242|SRSF9_HUMAN input_rna_1_6870-6991	-0.81	0.14	0.06	yes	1	2.7
sp|Q01085|TIAR_HUMAN input_rna_1_6874-7032	-1	0.1	0.01	yes	1	2.7
sp|O14979|HNRDL_HUMAN input_rna_1_6885-7019	-0.89	0.1	0.01	yes	1	2.7
sp|Q01085|TIAR_HUMAN input_rna_1_6885-7019	-0.86	0.1	0.02	yes	1	2.7
sp|Q16629|SRSF7_HUMAN input_rna_1_6888-7019	-0.87	0.1	0.01	yes	1	2.7
sp|O75494|SRS10_HUMAN input_rna_1_6899-7019	-0.57	0.17	0.59	yes	1	2.7
sp|Q6ZN17|LN28B_HUMAN input_rna_1_6899-7019	-0.59	0.17	0.58	yes	1	2.7
sp|Q14103|HNRPD_HUMAN input_rna_1_1003-1104	-0.5	0.2	0.41	yes	1	2.69
sp|P84103|SRSF3_HUMAN input_rna_1_1402-1580	-0.41	0.24	0.74	yes	1	2.69
sp|Q06787|FMR1_HUMAN input_rna_1_1453-1617	-0.63	0.17	0.34	yes	1	2.69
sp|P09651|ROA1_HUMAN input_rna_1_1588-1703	-0.48	0.2	0.8	yes	1	2.69
sp|P09651|ROA1_HUMAN input_rna_1_2142-2250	-0.51	0.2	0.73	yes	1	2.69
sp|Q14103|HNRPD_HUMAN input_rna_1_2142-2250	-0.5	0.2	0.68	yes	1	2.69
sp|P26378|ELAV4_HUMAN input_rna_1_3261-3428	-0.34	0.32	0.77	yes	1	2.69
sp|Q07955|SRSF1_HUMAN input_rna_1_3316-3428	-0.6	0.17	0.54	yes	1	2.69
sp|Q9UNW9|NOVA2_HUMAN input_rna_1_3332-3437	-0.6	0.17	0.52	yes	1	2.69
sp|P26378|ELAV4_HUMAN input_rna_1_4180-4366	-0.38	0.28	0.61	yes	1	2.69
sp|Q96EP5|DAZP1_HUMAN input_rna_1_4190-4357	-0.56	0.17	0.44	yes	1	2.69
sp|P26378|ELAV4_HUMAN input_rna_1_4323-4518	-0.61	0.17	0.26	yes	1	2.69
sp|P31483|TIA1_HUMAN input_rna_1_4554-4655	-0.61	0.17	0.24	yes	1	2.69
sp|P31483|TIA1_HUMAN input_rna_1_553-725	0.98	0.97	1	yes	1	2.69
sp|P26378|ELAV4_HUMAN input_rna_1_6821-6999	-0.44	0.22	0.56	yes	1	2.69
sp|Q13242|SRSF9_HUMAN input_rna_1_6828-7019	-0.82	0.14	0.04	yes	1	2.69
sp|P26599|PTBP1_HUMAN input_rna_1_6858-6996	-0.83	0.14	0.09	yes	1	2.69
sp|Q01130|SRSF2_HUMAN input_rna_1_6858-6996	-0.85	0.1	0.03	yes	1	2.69
sp|Q8IUH3|RBM45_HUMAN input_rna_1_6858-6996	-0.84	0.14	0.04	yes	1	2.69
sp|Q01130|SRSF2_HUMAN input_rna_1_6865-6992	-0.83	0.14	0.04	yes	1	2.69
sp|Q01130|SRSF2_HUMAN input_rna_1_6870-6991	-0.85	0.14	0.04	yes	1	2.69
sp|Q14103|HNRPD_HUMAN input_rna_1_6885-7019	-0.93	0.1	0.03	yes	1	2.69
sp|O14979|HNRDL_HUMAN input_rna_1_6888-7019	-0.91	0.1	0	yes	1	2.69
sp|P23246|SFPQ_HUMAN input_rna_1_1238-1348	0.26	0.79	0.99	yes	1	2.68
sp|Q14103|HNRPD_HUMAN input_rna_1_1402-1580	-0.42	0.24	0.52	yes	1	2.68
sp|Q15365|PCBP1_HUMAN input_rna_1_1407-1574	-0.37	0.28	0.63	yes	1	2.68
sp|O14979|HNRDL_HUMAN input_rna_1_1453-1617	-0.63	0.17	0.35	yes	1	2.68
sp|O75494|SRS10_HUMAN input_rna_1_1588-1703	-0.49	0.2	0.79	yes	1	2.68
sp|Q96EP5|DAZP1_HUMAN input_rna_1_1588-1703	-0.49	0.2	0.86	yes	1	2.68
sp|P31483|TIA1_HUMAN input_rna_1_2078-2222	-0.16	0.47	0.97	yes	1	2.68
sp|P26378|ELAV4_HUMAN input_rna_1_3257-3429	-0.42	0.24	0.63	yes	1	2.68
sp|O14979|HNRDL_HUMAN input_rna_1_3302-3430	-0.65	0.14	0.33	yes	1	2.68
sp|Q14103|HNRPD_HUMAN input_rna_1_3316-3428	-0.61	0.17	0.44	yes	1	2.68
sp|P26378|ELAV4_HUMAN input_rna_1_3326-3442	-0.61	0.17	0.43	yes	1	2.68
sp|P26599|PTBP1_HUMAN input_rna_1_4180-4366	-0.39	0.26	0.56	yes	1	2.68
sp|P35637|FUS_HUMAN input_rna_1_4188-4359	-0.55	0.17	0.38	yes	1	2.68
sp|P84103|SRSF3_HUMAN input_rna_1_4188-4359	-0.55	0.17	0.46	yes	1	2.68
sp|Q14103|HNRPD_HUMAN input_rna_1_4221-4384	-0.53	0.2	0.42	yes	1	2.68
sp|Q16629|SRSF7_HUMAN input_rna_1_4221-4384	-0.53	0.2	0.66	yes	1	2.68
sp|Q96EP5|DAZP1_HUMAN input_rna_1_4323-4518	-0.62	0.17	0.25	yes	1	2.68
sp|P84103|SRSF3_HUMAN input_rna_1_4554-4655	-0.62	0.17	0.07	yes	1	2.68
sp|P31483|TIA1_HUMAN input_rna_1_517-710	1.01	0.97	1	yes	1	2.68
sp|Q15365|PCBP1_HUMAN input_rna_1_553-725	0.95	0.97	1	yes	1	2.68
sp|Q13242|SRSF9_HUMAN input_rna_1_6814-7005	-0.49	0.2	0.57	yes	1	2.68
sp|P09651|ROA1_HUMAN input_rna_1_6816-6995	-0.5	0.2	0.47	yes	1	2.68
sp|Q96EP5|DAZP1_HUMAN input_rna_1_6832-7019	-1.06	0.1	0	yes	1	2.68
sp|P62995|TRA2B_HUMAN input_rna_1_6837-7000	-0.69	0.14	0.23	yes	1	2.68
sp|P09651|ROA1_HUMAN input_rna_1_6865-6992	-0.86	0.1	0.04	yes	1	2.68
sp|P84103|SRSF3_HUMAN input_rna_1_6865-6992	-0.85	0.1	0.09	yes	1	2.68
sp|P09651|ROA1_HUMAN input_rna_1_6874-7032	-1.08	0.1	0	yes	1	2.68
sp|Q01085|TIAR_HUMAN input_rna_1_6888-7019	-0.97	0.1	0.01	yes	1	2.68
sp|Q13242|SRSF9_HUMAN input_rna_1_6888-7019	-0.97	0.1	0	yes	1	2.68
sp|Q6ZN17|LN28B_HUMAN input_rna_1_6903-7007	-0.6	0.17	0.54	yes	1	2.68
sp|P26378|ELAV4_HUMAN input_rna_1_1003-1104	-0.53	0.17	0.44	yes	1	2.67
sp|Q15365|PCBP1_HUMAN input_rna_1_1402-1580	-0.43	0.22	0.5	yes	1	2.67
sp|P84103|SRSF3_HUMAN input_rna_1_1407-1574	-0.38	0.26	0.79	yes	1	2.67
sp|Q6ZN17|LN28B_HUMAN input_rna_1_1453-1617	-0.63	0.17	0.34	yes	1	2.67
sp|Q01085|TIAR_HUMAN input_rna_1_1573-1697	-0.42	0.24	0.86	yes	1	2.67
sp|Q8IUH3|RBM45_HUMAN input_rna_1_1573-1697	-0.42	0.24	0.86	yes	1	2.67
sp|O75494|SRS10_HUMAN input_rna_1_1579-1680	-0.45	0.22	0.08	yes	1	2.67
sp|Q8IUH3|RBM45_HUMAN input_rna_1_1588-1703	-0.5	0.2	0.76	yes	1	2.67
sp|Q9H6T0|ESRP2_HUMAN input_rna_1_2085-2228	-0.03	0.57	0.91	yes	1	2.67
sp|Q07955|SRSF1_HUMAN input_rna_1_2142-2250	-0.55	0.17	0.74	yes	1	2.67
sp|Q8IUH3|RBM45_HUMAN input_rna_1_3234-3428	-0.39	0.26	0.73	yes	1	2.67
sp|Q8IUH3|RBM45_HUMAN input_rna_1_3257-3429	-0.43	0.24	0.78	yes	1	2.67
sp|Q01130|SRSF2_HUMAN input_rna_1_3278-3445	-0.83	0.14	0.04	yes	1	2.67
sp|Q14103|HNRPD_HUMAN input_rna_1_3302-3430	-0.65	0.14	0.31	yes	1	2.67
sp|Q16629|SRSF7_HUMAN input_rna_1_3302-3430	-0.66	0.14	0.34	yes	1	2.67
sp|Q07955|SRSF1_HUMAN input_rna_1_3326-3442	-0.62	0.17	0.48	yes	1	2.67
sp|Q13242|SRSF9_HUMAN input_rna_1_4190-4357	-0.56	0.17	0.43	yes	1	2.67
sp|Q07955|SRSF1_HUMAN input_rna_1_4221-4384	-0.53	0.17	0.52	yes	1	2.67
sp|O14979|HNRDL_HUMAN input_rna_1_4554-4655	-0.64	0.17	0.29	yes	1	2.67
sp|Q13242|SRSF9_HUMAN input_rna_1_4554-4655	-0.64	0.17	0.02	yes	1	2.67
sp|Q01085|TIAR_HUMAN input_rna_1_6821-6999	-0.48	0.22	0.5	yes	1	2.67
sp|Q07955|SRSF1_HUMAN input_rna_1_6837-7000	-0.72	0.14	0.15	yes	1	2.67
sp|Q01130|SRSF2_HUMAN input_rna_1_6854-7000	-0.86	0.1	0.02	yes	1	2.67
sp|P26368|U2AF2_HUMAN input_rna_1_6858-6996	-0.9	0.1	0.02	yes	1	2.67
sp|P09651|ROA1_HUMAN input_rna_1_6870-6991	-0.91	0.1	0.02	yes	1	2.67
sp|P84103|SRSF3_HUMAN input_rna_1_6870-6991	-0.91	0.1	0.07	yes	1	2.67
sp|O14979|HNRDL_HUMAN input_rna_1_6874-7032	-1.1	0.1	0	yes	1	2.67
sp|Q14103|HNRPD_HUMAN input_rna_1_6874-7032	-1.12	0.1	0	yes	1	2.67
sp|P84103|SRSF3_HUMAN input_rna_1_6885-7019	-1	0.1	0	yes	1	2.67
sp|Q14103|HNRPD_HUMAN input_rna_1_6888-7019	-0.98	0.1	0.02	yes	1	2.67
sp|Q6ZN17|LN28B_HUMAN input_rna_1_6893-7030	-0.77	0.14	0.1	yes	1	2.67
sp|P62995|TRA2B_HUMAN input_rna_1_6899-7019	-0.68	0.14	0.23	yes	1	2.67
sp|Q07955|SRSF1_HUMAN input_rna_1_6903-7007	-0.62	0.17	0.43	yes	1	2.67
sp|Q07955|SRSF1_HUMAN input_rna_1_1003-1104	-0.55	0.17	0.03	yes	1	2.66
sp|Q96EP5|DAZP1_HUMAN input_rna_1_1003-1104	-0.54	0.17	0.41	yes	1	2.66
sp|Q14103|HNRPD_HUMAN input_rna_1_1407-1574	-0.38	0.26	0.6	yes	1	2.66
sp|Q07955|SRSF1_HUMAN input_rna_1_1453-1617	-0.64	0.17	0.3	yes	1	2.66
sp|P84103|SRSF3_HUMAN input_rna_1_1540-1704	-0.15	0.47	0.95	yes	1	2.66
sp|Q15365|PCBP1_HUMAN input_rna_1_1540-1704	-0.14	0.47	0.88	yes	1	2.66
sp|O60506|HNRPQ_HUMAN input_rna_1_1559-1696	-0.34	0.32	0.86	yes	1	2.66
sp|Q8IUH3|RBM45_HUMAN input_rna_1_1559-1696	-0.34	0.32	0.94	yes	1	2.66
sp|Q15365|PCBP1_HUMAN input_rna_1_1565-1702	-0.36	0.28	0.84	yes	1	2.66
sp|Q13242|SRSF9_HUMAN input_rna_1_1573-1697	-0.43	0.24	0.89	yes	1	2.66
sp|Q13242|SRSF9_HUMAN input_rna_1_1579-1680	-0.46	0.22	0.32	yes	1	2.66
sp|Q15365|PCBP1_HUMAN input_rna_1_1579-1680	-0.46	0.22	0.48	yes	1	2.66
sp|P23246|SFPQ_HUMAN input_rna_1_2019-2154	-0.38	0.26	0.64	yes	1	2.66
sp|Q8IUH3|RBM45_HUMAN input_rna_1_2142-2250	-0.56	0.17	0.58	yes	1	2.66
sp|P26378|ELAV4_HUMAN input_rna_1_2214-2329	-0.59	0.17	0.49	yes	1	2.66
sp|Q07955|SRSF1_HUMAN input_rna_1_2214-2329	-0.6	0.17	0.56	yes	1	2.66
sp|P62995|TRA2B_HUMAN input_rna_1_3234-3428	-0.4	0.26	0.62	yes	1	2.66
sp|P09651|ROA1_HUMAN input_rna_1_3257-3429	-0.43	0.22	0.62	yes	1	2.66
sp|Q01085|TIAR_HUMAN input_rna_1_3257-3429	-0.44	0.22	0.61	yes	1	2.66
sp|P26368|U2AF2_HUMAN input_rna_1_3278-3445	-0.84	0.14	0.04	yes	1	2.66
sp|P26599|PTBP1_HUMAN input_rna_1_3278-3445	-0.85	0.14	0.07	yes	1	2.66
sp|P35637|FUS_HUMAN input_rna_1_3278-3445	-0.85	0.1	0.06	yes	1	2.66
sp|Q96EP5|DAZP1_HUMAN input_rna_1_3302-3430	-0.66	0.14	0.25	yes	1	2.66
sp|Q16629|SRSF7_HUMAN input_rna_1_3316-3428	-0.63	0.17	0.43	yes	1	2.66
sp|O14979|HNRDL_HUMAN input_rna_1_3321-3425	-0.62	0.17	0.45	yes	1	2.66
sp|P62995|TRA2B_HUMAN input_rna_1_3321-3425	-0.62	0.17	0.45	yes	1	2.66
sp|Q07955|SRSF1_HUMAN input_rna_1_3332-3437	-0.62	0.17	0.48	yes	1	2.66
sp|Q15366|PCBP2_HUMAN input_rna_1_4180-4366	-0.4	0.24	0.57	yes	1	2.66
sp|P35637|FUS_HUMAN input_rna_1_4190-4357	-0.57	0.17	0.36	yes	1	2.66
sp|Q01130|SRSF2_HUMAN input_rna_1_4554-4655	-0.65	0.14	0.02	yes	1	2.66
sp|P62995|TRA2B_HUMAN input_rna_1_6821-6999	-0.49	0.2	0.52	yes	1	2.66
sp|Q96EP5|DAZP1_HUMAN input_rna_1_6821-6999	-0.49	0.2	0.53	yes	1	2.66
sp|P09651|ROA1_HUMAN input_rna_1_6828-7019	-0.91	0.1	0.02	yes	1	2.66
sp|Q01085|TIAR_HUMAN input_rna_1_6832-7019	-1.12	0.1	0	yes	1	2.66
sp|P31483|TIA1_HUMAN input_rna_1_6837-7000	-0.74	0.14	0.15	yes	1	2.66
sp|P26368|U2AF2_HUMAN input_rna_1_6854-7000	-0.88	0.1	0.02	yes	1	2.66
sp|P26368|U2AF2_HUMAN input_rna_1_6865-6992	-0.91	0.1	0.02	yes	1	2.66
sp|P26368|U2AF2_HUMAN input_rna_1_6870-6991	-0.93	0.1	0.01	yes	1	2.66
sp|Q8IUH3|RBM45_HUMAN input_rna_1_6874-7032	-1.16	0.1	0	yes	1	2.66
sp|P09651|ROA1_HUMAN input_rna_1_6885-7019	-1.04	0.1	0	yes	1	2.66
sp|Q96EP5|DAZP1_HUMAN input_rna_1_6899-7019	-0.73	0.14	0.1	yes	1	2.66
sp|P09651|ROA1_HUMAN input_rna_1_1003-1104	-0.58	0.17	0.44	yes	1	2.65
sp|Q13242|SRSF9_HUMAN input_rna_1_1003-1104	-0.57	0.17	0.08	yes	1	2.65
sp|Q9H6T0|ESRP2_HUMAN input_rna_1_1472-1577	-0.34	0.32	0.75	yes	1	2.65
sp|Q01085|TIAR_HUMAN input_rna_1_1565-1702	-0.37	0.28	0.91	yes	1	2.65
sp|Q8IUH3|RBM45_HUMAN input_rna_1_1565-1702	-0.37	0.28	0.92	yes	1	2.65
sp|P09651|ROA1_HUMAN input_rna_1_1579-1680	-0.46	0.22	0.65	yes	1	2.65
sp|Q8IUH3|RBM45_HUMAN input_rna_1_1579-1680	-0.46	0.22	0.87	yes	1	2.65
sp|P23246|SFPQ_HUMAN input_rna_1_2048-2230	-0.32	0.33	0.58	yes	1	2.65
sp|Q9H6T0|ESRP2_HUMAN input_rna_1_2214-2329	-0.62	0.17	0.48	yes	1	2.65
sp|Q01085|TIAR_HUMAN input_rna_1_3234-3428	-0.42	0.24	0.53	yes	1	2.65
sp|Q16629|SRSF7_HUMAN input_rna_1_3234-3428	-0.42	0.24	0.79	yes	1	2.65
sp|Q13242|SRSF9_HUMAN input_rna_1_3261-3428	-0.38	0.26	0.85	yes	1	2.65
sp|O14979|HNRDL_HUMAN input_rna_1_3305-3439	-0.71	0.14	0.13	yes	1	2.65
sp|Q13242|SRSF9_HUMAN input_rna_1_3305-3439	-0.72	0.14	0.08	yes	1	2.65
sp|Q16629|SRSF7_HUMAN input_rna_1_3305-3439	-0.72	0.14	0.12	yes	1	2.65
sp|O14979|HNRDL_HUMAN input_rna_1_3316-3428	-0.63	0.17	0.37	yes	1	2.65
sp|Q07955|SRSF1_HUMAN input_rna_1_3321-3425	-0.62	0.17	0.43	yes	1	2.65
sp|Q14103|HNRPD_HUMAN input_rna_1_3321-3425	-0.63	0.17	0.41	yes	1	2.65
sp|Q9UNW9|NOVA2_HUMAN input_rna_1_3321-3425	-0.62	0.17	0.45	yes	1	2.65
sp|Q15366|PCBP2_HUMAN input_rna_1_4190-4357	-0.58	0.17	0.34	yes	1	2.65
sp|O14979|HNRDL_HUMAN input_rna_1_4221-4384	-0.56	0.17	0.51	yes	1	2.65
sp|P26378|ELAV4_HUMAN input_rna_1_4221-4384	-0.55	0.17	0.42	yes	1	2.65
sp|Q01085|TIAR_HUMAN input_rna_1_4221-4384	-0.55	0.17	0.43	yes	1	2.65
sp|P09651|ROA1_HUMAN input_rna_1_4554-4655	-0.66	0.14	0.27	yes	1	2.65
sp|Q13242|SRSF9_HUMAN input_rna_1_6811-7008	-0.55	0.17	0.39	yes	1	2.65
sp|Q16629|SRSF7_HUMAN input_rna_1_6821-6999	-0.52	0.2	0.6	yes	1	2.65
sp|P31483|TIA1_HUMAN input_rna_1_6828-7019	-0.93	0.1	0.02	yes	1	2.65
sp|Q01085|TIAR_HUMAN input_rna_1_6837-7000	-0.76	0.14	0.12	yes	1	2.65
sp|P35637|FUS_HUMAN input_rna_1_6854-7000	-0.91	0.1	0.04	yes	1	2.65
sp|Q15366|PCBP2_HUMAN input_rna_1_6854-7000	-0.91	0.1	0.02	yes	1	2.65
sp|Q15366|PCBP2_HUMAN input_rna_1_6858-6996	-0.97	0.1	0.01	yes	1	2.65
sp|P26599|PTBP1_HUMAN input_rna_1_6865-6992	-0.95	0.1	0.03	yes	1	2.65
sp|Q01130|SRSF2_HUMAN input_rna_1_6885-7019	-1.08	0.1	0	yes	1	2.65
sp|O75494|SRS10_HUMAN input_rna_1_6903-7007	-0.69	0.14	0.26	yes	1	2.65
sp|Q9UNW9|NOVA2_HUMAN input_rna_1_6903-7007	-0.69	0.14	0.32	yes	1	2.65
sp|P23246|SFPQ_HUMAN input_rna_1_1221-1359	0.14	0.71	0.94	yes	1	2.64
sp|O75494|SRS10_HUMAN input_rna_1_1453-1617	-0.65	0.14	0.32	yes	1	2.64
sp|Q15365|PCBP1_HUMAN input_rna_1_1503-1702	-0.28	0.35	0.58	yes	1	2.64
sp|Q13242|SRSF9_HUMAN input_rna_1_1565-1702	-0.38	0.26	0.93	yes	1	2.64
sp|P09651|ROA1_HUMAN input_rna_1_1573-1697	-0.44	0.22	0.84	yes	1	2.64
sp|Q15365|PCBP1_HUMAN input_rna_1_1573-1697	-0.44	0.22	0.73	yes	1	2.64
sp|P35637|FUS_HUMAN input_rna_1_2142-2250	-0.59	0.17	0.48	yes	1	2.64
sp|Q6ZN17|LN28B_HUMAN input_rna_1_2214-2329	-0.64	0.14	0.41	yes	1	2.64
sp|Q13242|SRSF9_HUMAN input_rna_1_3234-3428	-0.43	0.24	0.71	yes	1	2.64
sp|Q96EP5|DAZP1_HUMAN input_rna_1_3257-3429	-0.45	0.22	0.62	yes	1	2.64
sp|Q01085|TIAR_HUMAN input_rna_1_3261-3428	-0.39	0.26	0.72	yes	1	2.64
sp|P26378|ELAV4_HUMAN input_rna_1_3332-3437	-0.63	0.17	0.41	yes	1	2.64
sp|Q06787|FMR1_HUMAN input_rna_1_3332-3437	-0.63	0.17	0.44	yes	1	2.64
sp|Q9UNW9|NOVA2_HUMAN input_rna_1_3703-3855	-0.57	0.17	0.15	yes	1	2.64
sp|Q15366|PCBP2_HUMAN input_rna_1_4188-4359	-0.57	0.17	0.35	yes	1	2.64
sp|Q8IUH3|RBM45_HUMAN input_rna_1_4188-4359	-0.58	0.17	0.42	yes	1	2.64
sp|Q14103|HNRPD_HUMAN input_rna_1_4323-4518	-0.66	0.14	0.2	yes	1	2.64
sp|P09651|ROA1_HUMAN input_rna_1_6814-7005	-0.57	0.17	0.3	yes	1	2.64
sp|Q07955|SRSF1_HUMAN input_rna_1_6832-7019	-1.18	0.1	0	yes	1	2.64
sp|P31483|TIA1_HUMAN input_rna_1_6865-6992	-0.97	0.1	0.02	yes	1	2.64
sp|P26599|PTBP1_HUMAN input_rna_1_6870-6991	-1.01	0.1	0.02	yes	1	2.64
sp|Q01130|SRSF2_HUMAN input_rna_1_6874-7032	-1.26	0.1	0	yes	1	2.64
sp|P26599|PTBP1_HUMAN input_rna_1_6885-7019	-1.12	0.1	0	yes	1	2.64
sp|Q01130|SRSF2_HUMAN input_rna_1_6888-7019	-1.11	0.1	0	yes	1	2.64
sp|Q15365|PCBP1_HUMAN input_rna_1_1231-1391	0.29	0.8	0.98	yes	1	2.63
sp|P26378|ELAV4_HUMAN input_rna_1_1407-1574	-0.43	0.22	0.63	yes	1	2.63
sp|P35637|FUS_HUMAN input_rna_1_1540-1704	-0.19	0.45	0.9	yes	1	2.63
sp|P09651|ROA1_HUMAN input_rna_1_1565-1702	-0.39	0.26	0.89	yes	1	2.63
sp|Q14103|HNRPD_HUMAN input_rna_1_1588-1703	-0.53	0.17	0.6	yes	1	2.63
sp|Q01130|SRSF2_HUMAN input_rna_1_2142-2250	-0.6	0.17	0.53	yes	1	2.63
sp|Q9UNW9|NOVA2_HUMAN input_rna_1_2214-2329	-0.65	0.14	0.37	yes	1	2.63
sp|P09651|ROA1_HUMAN input_rna_1_3234-3428	-0.45	0.22	0.5	yes	1	2.63
sp|Q01130|SRSF2_HUMAN input_rna_1_3302-3430	-0.69	0.14	0.19	yes	1	2.63
sp|Q14103|HNRPD_HUMAN input_rna_1_3305-3439	-0.74	0.14	0.17	yes	1	2.63
sp|Q01130|SRSF2_HUMAN input_rna_1_3316-3428	-0.65	0.14	0.27	yes	1	2.63
sp|Q9UNW9|NOVA2_HUMAN input_rna_1_3316-3428	-0.65	0.14	0.39	yes	1	2.63
sp|Q01130|SRSF2_HUMAN input_rna_1_3321-3425	-0.64	0.14	0.34	yes	1	2.63
sp|Q9H6T0|ESRP2_HUMAN input_rna_1_3326-3442	-0.64	0.14	0.45	yes	1	2.63
sp|P09651|ROA1_HUMAN input_rna_1_4188-4359	-0.58	0.17	0.35	yes	1	2.63
sp|Q07955|SRSF1_HUMAN input_rna_1_4323-4518	-0.68	0.14	0.15	yes	1	2.63
sp|P09651|ROA1_HUMAN input_rna_1_6811-7008	-0.61	0.17	0.27	yes	1	2.63
sp|P26378|ELAV4_HUMAN input_rna_1_6816-6995	-0.58	0.17	0.34	yes	1	2.63
sp|O60506|HNRPQ_HUMAN input_rna_1_6821-6999	-0.56	0.17	0.41	yes	1	2.63
sp|P26599|PTBP1_HUMAN input_rna_1_6821-6999	-0.56	0.17	0.37	yes	1	2.63
sp|Q15366|PCBP2_HUMAN input_rna_1_6837-7000	-0.79	0.14	0.09	yes	1	2.63
sp|Q16629|SRSF7_HUMAN input_rna_1_6837-7000	-0.8	0.14	0.07	yes	1	2.63
sp|P31483|TIA1_HUMAN input_rna_1_6870-6991	-1.02	0.1	0.01	yes	1	2.63
sp|Q9UNW9|NOVA2_HUMAN input_rna_1_6870-6991	-1.04	0.1	0.01	yes	1	2.63
sp|P26599|PTBP1_HUMAN input_rna_1_6874-7032	-1.29	0.1	0	yes	1	2.63
sp|P26368|U2AF2_HUMAN input_rna_1_6885-7019	-1.16	0.1	0	yes	1	2.63
sp|P09651|ROA1_HUMAN input_rna_1_6888-7019	-1.16	0.1	0	yes	1	2.63
sp|O14979|HNRDL_HUMAN input_rna_1_6893-7030	-0.94	0.1	0	yes	1	2.63
sp|Q13242|SRSF9_HUMAN input_rna_1_6893-7030	-0.94	0.1	0.01	yes	1	2.63
sp|O14979|HNRDL_HUMAN input_rna_1_6899-7019	-0.82	0.14	0.02	yes	1	2.63
sp|O14979|HNRDL_HUMAN input_rna_1_6903-7007	-0.74	0.14	0.05	yes	1	2.63
sp|P26378|ELAV4_HUMAN input_rna_1_6903-7007	-0.72	0.14	0.17	yes	1	2.63
sp|Q01130|SRSF2_HUMAN input_rna_1_1003-1104	-0.61	0.17	0.03	yes	1	2.62
sp|P09651|ROA1_HUMAN input_rna_1_1402-1580	-0.52	0.2	0.44	yes	1	2.62
sp|Q15365|PCBP1_HUMAN input_rna_1_1559-1696	-0.37	0.28	0.83	yes	1	2.62
sp|O60506|HNRPQ_HUMAN input_rna_1_1565-1702	-0.4	0.26	0.79	yes	1	2.62
sp|Q16629|SRSF7_HUMAN input_rna_1_1565-1702	-0.4	0.26	0.94	yes	1	2.62
sp|Q15366|PCBP2_HUMAN input_rna_1_1573-1697	-0.46	0.22	0.77	yes	1	2.62
sp|Q16629|SRSF7_HUMAN input_rna_1_1573-1697	-0.46	0.22	0.9	yes	1	2.62
sp|P26378|ELAV4_HUMAN input_rna_1_1579-1680	-0.5	0.2	0.51	yes	1	2.62
sp|Q14103|HNRPD_HUMAN input_rna_1_1579-1680	-0.5	0.2	0.41	yes	1	2.62
sp|Q6ZN17|LN28B_HUMAN input_rna_1_1579-1680	-0.5	0.2	0.14	yes	1	2.62
sp|Q96EP5|DAZP1_HUMAN input_rna_1_1579-1680	-0.5	0.2	0.52	yes	1	2.62
sp|Q15365|PCBP1_HUMAN input_rna_1_1588-1703	-0.54	0.17	0.58	yes	1	2.62
sp|Q15366|PCBP2_HUMAN input_rna_1_1588-1703	-0.55	0.17	0.62	yes	1	2.62
sp|Q6ZN17|LN28B_HUMAN input_rna_1_1588-1703	-0.54	0.17	0.75	yes	1	2.62
sp|Q9UNW9|NOVA2_HUMAN input_rna_1_2019-2154	-0.43	0.22	0.76	yes	1	2.62
sp|P23246|SFPQ_HUMAN input_rna_1_2072-2222	-0.25	0.37	0.72	yes	1	2.62
sp|O60506|HNRPQ_HUMAN input_rna_1_2078-2222	-0.24	0.4	0.93	yes	1	2.62
sp|P35637|FUS_HUMAN input_rna_1_2078-2222	-0.23	0.4	0.94	yes	1	2.62
sp|O14979|HNRDL_HUMAN input_rna_1_2142-2250	-0.63	0.17	0.41	yes	1	2.62
sp|Q15365|PCBP1_HUMAN input_rna_1_2142-2250	-0.62	0.17	0.39	yes	1	2.62
sp|O60506|HNRPQ_HUMAN input_rna_1_3247-3440	-0.69	0.14	0.19	yes	1	2.62
sp|P62995|TRA2B_HUMAN input_rna_1_3257-3429	-0.47	0.22	0.56	yes	1	2.62
sp|Q15366|PCBP2_HUMAN input_rna_1_3257-3429	-0.47	0.22	0.54	yes	1	2.62
sp|Q96EP5|DAZP1_HUMAN input_rna_1_3261-3428	-0.4	0.24	0.76	yes	1	2.62
sp|Q01085|TIAR_HUMAN input_rna_1_3302-3430	-0.7	0.14	0.19	yes	1	2.62
sp|Q01085|TIAR_HUMAN input_rna_1_3305-3439	-0.75	0.14	0.1	yes	1	2.62
sp|Q16629|SRSF7_HUMAN input_rna_1_3321-3425	-0.65	0.14	0.34	yes	1	2.62
sp|O75494|SRS10_HUMAN input_rna_1_3326-3442	-0.65	0.14	0.4	yes	1	2.62
sp|Q6ZN17|LN28B_HUMAN input_rna_1_3326-3442	-0.66	0.14	0.37	yes	1	2.62
sp|Q9UNW9|NOVA2_HUMAN input_rna_1_3326-3442	-0.66	0.14	0.34	yes	1	2.62
sp|O14979|HNRDL_HUMAN input_rna_1_3332-3437	-0.64	0.14	0.34	yes	1	2.62
sp|Q07955|SRSF1_HUMAN input_rna_1_4188-4359	-0.59	0.17	0.33	yes	1	2.62
sp|P84103|SRSF3_HUMAN input_rna_1_4190-4357	-0.59	0.17	0.34	yes	1	2.62
sp|Q01130|SRSF2_HUMAN input_rna_1_4221-4384	-0.58	0.17	0.42	yes	1	2.62
sp|Q96EP5|DAZP1_HUMAN input_rna_1_4221-4384	-0.59	0.17	0.4	yes	1	2.62
sp|P26368|U2AF2_HUMAN input_rna_1_4554-4655	-0.69	0.14	0.5	yes	1	2.62
sp|Q96EP5|DAZP1_HUMAN input_rna_1_6816-6995	-0.61	0.17	0.31	yes	1	2.62
sp|Q16629|SRSF7_HUMAN input_rna_1_6828-7019	-1.01	0.1	0	yes	1	2.62
sp|O75494|SRS10_HUMAN input_rna_1_6837-7000	-0.82	0.14	0.08	yes	1	2.62
sp|P35637|FUS_HUMAN input_rna_1_6858-6996	-1.06	0.1	0.01	yes	1	2.62
sp|Q8IUH3|RBM45_HUMAN input_rna_1_6865-6992	-1.02	0.1	0	yes	1	2.62
sp|Q9UNW9|NOVA2_HUMAN input_rna_1_6865-6992	-1.02	0.1	0.01	yes	1	2.62
sp|Q8IUH3|RBM45_HUMAN input_rna_1_6870-6991	-1.07	0.1	0	yes	1	2.62
sp|P26368|U2AF2_HUMAN input_rna_1_6874-7032	-1.33	0.1	0	yes	1	2.62
sp|Q8IUH3|RBM45_HUMAN input_rna_1_6885-7019	-1.21	0.1	0	yes	1	2.62
sp|P26368|U2AF2_HUMAN input_rna_1_6888-7019	-1.2	0.1	0	yes	1	2.62
sp|P26599|PTBP1_HUMAN input_rna_1_6888-7019	-1.22	0.1	0	yes	1	2.62
sp|P84103|SRSF3_HUMAN input_rna_1_6888-7019	-1.21	0.1	0	yes	1	2.62
sp|Q9H6T0|ESRP2_HUMAN input_rna_1_6903-7007	-0.76	0.14	0.35	yes	1	2.62
sp|Q8IUH3|RBM45_HUMAN input_rna_1_1003-1104	-0.63	0.17	0.61	yes	1	2.61
sp|P23246|SFPQ_HUMAN input_rna_1_1231-1391	0.24	0.77	0.92	yes	1	2.61
sp|Q01130|SRSF2_HUMAN input_rna_1_1402-1580	-0.53	0.2	0.51	yes	1	2.61
sp|Q96EP5|DAZP1_HUMAN input_rna_1_1402-1580	-0.52	0.2	0.46	yes	1	2.61
sp|Q96EP5|DAZP1_HUMAN input_rna_1_1407-1574	-0.45	0.22	0.68	yes	1	2.61
sp|P23246|SFPQ_HUMAN input_rna_1_1453-1617	-0.66	0.14	0.34	yes	1	2.61
sp|Q01085|TIAR_HUMAN input_rna_1_1540-1704	-0.21	0.42	0.92	yes	1	2.61
sp|Q13242|SRSF9_HUMAN input_rna_1_1559-1696	-0.37	0.28	0.93	yes	1	2.61
sp|P26599|PTBP1_HUMAN input_rna_1_1588-1703	-0.55	0.17	0.57	yes	1	2.61
sp|Q06787|FMR1_HUMAN input_rna_1_2019-2154	-0.44	0.22	0.73	yes	1	2.61
sp|P26599|PTBP1_HUMAN input_rna_1_3257-3429	-0.48	0.2	0.5	yes	1	2.61
sp|Q16629|SRSF7_HUMAN input_rna_1_3257-3429	-0.48	0.22	0.72	yes	1	2.61
sp|P09651|ROA1_HUMAN input_rna_1_3261-3428	-0.42	0.24	0.68	yes	1	2.61
sp|P62995|TRA2B_HUMAN input_rna_1_3261-3428	-0.42	0.24	0.69	yes	1	2.61
sp|Q15366|PCBP2_HUMAN input_rna_1_3261-3428	-0.42	0.24	0.66	yes	1	2.61
sp|Q01130|SRSF2_HUMAN input_rna_1_3305-3439	-0.76	0.14	0.05	yes	1	2.61
sp|Q01085|TIAR_HUMAN input_rna_1_3316-3428	-0.67	0.14	0.26	yes	1	2.61
sp|Q6ZN17|LN28B_HUMAN input_rna_1_3332-3437	-0.65	0.14	0.39	yes	1	2.61
sp|Q06787|FMR1_HUMAN input_rna_1_3717-3839	-0.11	0.5	0.96	yes	1	2.61
sp|P35637|FUS_HUMAN input_rna_1_4180-4366	-0.44	0.22	0.49	yes	1	2.61
sp|Q96EP5|DAZP1_HUMAN input_rna_1_4180-4366	-0.44	0.22	0.59	yes	1	2.61
sp|P09651|ROA1_HUMAN input_rna_1_4190-4357	-0.6	0.17	0.31	yes	1	2.61
sp|Q8IUH3|RBM45_HUMAN input_rna_1_4554-4655	-0.71	0.14	0.46	yes	1	2.61
sp|P35637|FUS_HUMAN input_rna_1_517-710	0.76	0.95	1	yes	1	2.61
sp|O60506|HNRPQ_HUMAN input_rna_1_6814-7005	-0.64	0.17	0.23	yes	1	2.61
sp|O60506|HNRPQ_HUMAN input_rna_1_6816-6995	-0.61	0.17	0.33	yes	1	2.61
sp|P62995|TRA2B_HUMAN input_rna_1_6816-6995	-0.62	0.17	0.29	yes	1	2.61
sp|Q01085|TIAR_HUMAN input_rna_1_6816-6995	-0.62	0.17	0.29	yes	1	2.61
sp|Q16629|SRSF7_HUMAN input_rna_1_6816-6995	-0.63	0.17	0.3	yes	1	2.61
sp|Q15366|PCBP2_HUMAN input_rna_1_6821-6999	-0.61	0.17	0.28	yes	1	2.61
sp|P62995|TRA2B_HUMAN input_rna_1_6828-7019	-1.05	0.1	0	yes	1	2.61
sp|P31483|TIA1_HUMAN input_rna_1_6874-7032	-1.36	0.1	0	yes	1	2.61
sp|Q9UNW9|NOVA2_HUMAN input_rna_1_6888-7019	-1.26	0.1	0	yes	1	2.61
sp|Q16629|SRSF7_HUMAN input_rna_1_6893-7030	-1	0.1	0	yes	1	2.61
sp|O14979|HNRDL_HUMAN input_rna_1_1003-1104	-0.65	0.14	0.26	yes	1	2.6
sp|Q15365|PCBP1_HUMAN input_rna_1_1003-1104	-0.66	0.14	0.17	yes	1	2.6
sp|P26378|ELAV4_HUMAN input_rna_1_1402-1580	-0.53	0.17	0.4	yes	1	2.6
sp|Q07955|SRSF1_HUMAN input_rna_1_1402-1580	-0.54	0.17	0.44	yes	1	2.6
sp|Q13242|SRSF9_HUMAN input_rna_1_1402-1580	-0.54	0.17	0.48	yes	1	2.6
sp|P09651|ROA1_HUMAN input_rna_1_1407-1574	-0.46	0.22	0.6	yes	1	2.6
sp|Q16629|SRSF7_HUMAN input_rna_1_1540-1704	-0.23	0.4	0.98	yes	1	2.6
sp|P09651|ROA1_HUMAN input_rna_1_1559-1696	-0.38	0.26	0.9	yes	1	2.6
sp|Q15366|PCBP2_HUMAN input_rna_1_1565-1702	-0.41	0.24	0.84	yes	1	2.6
sp|O60506|HNRPQ_HUMAN input_rna_1_1573-1697	-0.47	0.22	0.69	yes	1	2.6
sp|P62995|TRA2B_HUMAN input_rna_1_1573-1697	-0.47	0.22	0.81	yes	1	2.6
sp|P26368|U2AF2_HUMAN input_rna_1_2142-2250	-0.65	0.14	0.31	yes	1	2.6
sp|P26599|PTBP1_HUMAN input_rna_1_2142-2250	-0.66	0.14	0.32	yes	1	2.6
sp|Q15366|PCBP2_HUMAN input_rna_1_2142-2250	-0.66	0.14	0.28	yes	1	2.6
sp|O14979|HNRDL_HUMAN input_rna_1_2214-2329	-0.7	0.14	0.13	yes	1	2.6
sp|O75494|SRS10_HUMAN input_rna_1_2214-2329	-0.71	0.14	0.25	yes	1	2.6
sp|O75494|SRS10_HUMAN input_rna_1_3234-3428	-0.48	0.2	0.56	yes	1	2.6
sp|P26599|PTBP1_HUMAN input_rna_1_3261-3428	-0.43	0.24	0.61	yes	1	2.6
sp|Q15366|PCBP2_HUMAN input_rna_1_3278-3445	-0.93	0.1	0.03	yes	1	2.6
sp|Q9UNW9|NOVA2_HUMAN input_rna_1_3302-3430	-0.72	0.14	0.24	yes	1	2.6
sp|P26378|ELAV4_HUMAN input_rna_1_3316-3428	-0.68	0.14	0.24	yes	1	2.6
sp|O14979|HNRDL_HUMAN input_rna_1_3326-3442	-0.67	0.14	0.23	yes	1	2.6
sp|Q96EP5|DAZP1_HUMAN input_rna_1_3326-3442	-0.67	0.14	0.22	yes	1	2.6
sp|Q13242|SRSF9_HUMAN input_rna_1_4180-4366	-0.45	0.22	0.69	yes	1	2.6
sp|P23246|SFPQ_HUMAN input_rna_1_4190-4357	-0.6	0.17	0.36	yes	1	2.6
sp|Q07955|SRSF1_HUMAN input_rna_1_4190-4357	-0.6	0.17	0.36	yes	1	2.6
sp|Q8IUH3|RBM45_HUMAN input_rna_1_4190-4357	-0.6	0.17	0.37	yes	1	2.6
sp|Q15365|PCBP1_HUMAN input_rna_1_4221-4384	-0.61	0.17	0.31	yes	1	2.6
sp|P26599|PTBP1_HUMAN input_rna_1_4323-4518	-0.71	0.14	0.18	yes	1	2.6
sp|Q01130|SRSF2_HUMAN input_rna_1_4323-4518	-0.72	0.14	0.1	yes	1	2.6
sp|P26599|PTBP1_HUMAN input_rna_1_6816-6995	-0.63	0.17	0.28	yes	1	2.6
sp|P23246|SFPQ_HUMAN input_rna_1_6828-7019	-1.07	0.1	0.05	yes	1	2.6
sp|P26599|PTBP1_HUMAN input_rna_1_6832-7019	-1.34	0.1	0	yes	1	2.6
sp|Q9UNW9|NOVA2_HUMAN input_rna_1_6858-6996	-1.12	0.1	0	yes	1	2.6
sp|Q15366|PCBP2_HUMAN input_rna_1_6865-6992	-1.09	0.1	0	yes	1	2.6
sp|Q9UNW9|NOVA2_HUMAN input_rna_1_6885-7019	-1.29	0.1	0	yes	1	2.6
sp|P26368|U2AF2_HUMAN input_rna_1_1003-1104	-0.68	0.14	0.52	yes	1	2.59
sp|O14979|HNRDL_HUMAN input_rna_1_1402-1580	-0.55	0.17	0.46	yes	1	2.59
sp|Q07955|SRSF1_HUMAN input_rna_1_1407-1574	-0.48	0.22	0.62	yes	1	2.59
sp|Q13242|SRSF9_HUMAN input_rna_1_1407-1574	-0.48	0.2	0.67	yes	1	2.59
sp|P26368|U2AF2_HUMAN input_rna_1_1453-1617	-0.67	0.14	0.23	yes	1	2.59
sp|Q01130|SRSF2_HUMAN input_rna_1_1453-1617	-0.67	0.14	0.19	yes	1	2.59
sp|P62995|TRA2B_HUMAN input_rna_1_1565-1702	-0.43	0.24	0.85	yes	1	2.59
sp|P26378|ELAV4_HUMAN input_rna_1_1573-1697	-0.48	0.22	0.76	yes	1	2.59
sp|P26599|PTBP1_HUMAN input_rna_1_1573-1697	-0.48	0.22	0.68	yes	1	2.59
sp|Q15366|PCBP2_HUMAN input_rna_1_1579-1680	-0.53	0.2	0.49	yes	1	2.59
sp|Q07955|SRSF1_HUMAN input_rna_1_1588-1703	-0.56	0.17	0.67	yes	1	2.59
sp|Q06787|FMR1_HUMAN input_rna_1_2048-2230	-0.39	0.26	0.69	yes	1	2.59
sp|Q9UNW9|NOVA2_HUMAN input_rna_1_2048-2230	-0.39	0.26	0.67	yes	1	2.59
sp|Q15365|PCBP1_HUMAN input_rna_1_2072-2222	-0.29	0.35	0.85	yes	1	2.59
sp|Q96EP5|DAZP1_HUMAN input_rna_1_2214-2329	-0.73	0.14	0.11	yes	1	2.59
sp|Q06787|FMR1_HUMAN input_rna_1_3247-3440	-0.72	0.14	0.18	yes	1	2.59
sp|O60506|HNRPQ_HUMAN input_rna_1_3257-3429	-0.5	0.2	0.55	yes	1	2.59
sp|Q8IUH3|RBM45_HUMAN input_rna_1_3261-3428	-0.43	0.22	0.77	yes	1	2.59
sp|P09651|ROA1_HUMAN input_rna_1_3305-3439	-0.77	0.14	0.08	yes	1	2.59
sp|P26599|PTBP1_HUMAN input_rna_1_3305-3439	-0.78	0.14	0.14	yes	1	2.59
sp|Q9UNW9|NOVA2_HUMAN input_rna_1_3305-3439	-0.78	0.14	0.19	yes	1	2.59
sp|P26368|U2AF2_HUMAN input_rna_1_3316-3428	-0.68	0.14	0.26	yes	1	2.59
sp|Q96EP5|DAZP1_HUMAN input_rna_1_3316-3428	-0.68	0.14	0.17	yes	1	2.59
sp|O60506|HNRPQ_HUMAN input_rna_1_4180-4366	-0.45	0.22	0.57	yes	1	2.59
sp|Q01085|TIAR_HUMAN input_rna_1_4188-4359	-0.6	0.17	0.3	yes	1	2.59
sp|P26368|U2AF2_HUMAN input_rna_1_4221-4384	-0.61	0.17	0.36	yes	1	2.59
sp|O60506|HNRPQ_HUMAN input_rna_1_4323-4518	-0.72	0.14	0.17	yes	1	2.59
sp|P26368|U2AF2_HUMAN input_rna_1_4323-4518	-0.73	0.14	0.14	yes	1	2.59
sp|P26599|PTBP1_HUMAN input_rna_1_4554-4655	-0.73	0.14	0.34	yes	1	2.59
sp|O60506|HNRPQ_HUMAN input_rna_1_6811-7008	-0.68	0.14	0.21	yes	1	2.59
sp|O14979|HNRDL_HUMAN input_rna_1_6832-7019	-1.37	0.1	0	yes	1	2.59
sp|P26368|U2AF2_HUMAN input_rna_1_6832-7019	-1.38	0.1	0	yes	1	2.59
sp|Q01130|SRSF2_HUMAN input_rna_1_6832-7019	-1.37	0.1	0	yes	1	2.59
sp|Q14103|HNRPD_HUMAN input_rna_1_6832-7019	-1.37	0.1	0	yes	1	2.59
sp|O60506|HNRPQ_HUMAN input_rna_1_6837-7000	-0.88	0.1	0.04	yes	1	2.59
sp|Q15366|PCBP2_HUMAN input_rna_1_6870-6991	-1.17	0.1	0	yes	1	2.59
sp|P31483|TIA1_HUMAN input_rna_1_6885-7019	-1.33	0.1	0	yes	1	2.59
sp|Q8IUH3|RBM45_HUMAN input_rna_1_6888-7019	-1.35	0.1	0	yes	1	2.59
sp|Q01085|TIAR_HUMAN input_rna_1_6893-7030	-1.08	0.1	0	yes	1	2.59
sp|Q14103|HNRPD_HUMAN input_rna_1_6893-7030	-1.09	0.1	0.01	yes	1	2.59
sp|Q9H6T0|ESRP2_HUMAN input_rna_1_1221-1359	0.03	0.63	0.92	yes	1	2.58
sp|Q8IUH3|RBM45_HUMAN input_rna_1_1402-1580	-0.56	0.17	0.44	yes	1	2.58
sp|Q01130|SRSF2_HUMAN input_rna_1_1407-1574	-0.49	0.2	0.66	yes	1	2.58
sp|P23246|SFPQ_HUMAN input_rna_1_1503-1702	-0.33	0.32	0.51	yes	1	2.58
sp|Q01085|TIAR_HUMAN input_rna_1_1559-1696	-0.4	0.26	0.88	yes	1	2.58
sp|Q15366|PCBP2_HUMAN input_rna_1_1559-1696	-0.4	0.26	0.85	yes	1	2.58
sp|Q96EP5|DAZP1_HUMAN input_rna_1_1573-1697	-0.49	0.2	0.85	yes	1	2.58
sp|Q9H6T0|ESRP2_HUMAN input_rna_1_2072-2222	-0.29	0.35	0.7	yes	1	2.58
sp|Q9H6T0|ESRP2_HUMAN input_rna_1_3247-3440	-0.73	0.14	0.25	yes	1	2.58
sp|Q16629|SRSF7_HUMAN input_rna_1_3261-3428	-0.44	0.22	0.83	yes	1	2.58
sp|P26368|U2AF2_HUMAN input_rna_1_3302-3430	-0.73	0.14	0.14	yes	1	2.58
sp|P26368|U2AF2_HUMAN input_rna_1_3305-3439	-0.79	0.14	0.09	yes	1	2.58
sp|P84103|SRSF3_HUMAN input_rna_1_3305-3439	-0.78	0.14	0.06	yes	1	2.58
sp|P26368|U2AF2_HUMAN input_rna_1_3321-3425	-0.68	0.14	0.28	yes	1	2.58
sp|P62995|TRA2B_HUMAN input_rna_1_3326-3442	-0.68	0.14	0.24	yes	1	2.58
sp|O75494|SRS10_HUMAN input_rna_1_3332-3437	-0.67	0.14	0.35	yes	1	2.58
sp|P23246|SFPQ_HUMAN input_rna_1_3332-3437	-0.67	0.14	0.42	yes	1	2.58
sp|Q96EP5|DAZP1_HUMAN input_rna_1_3332-3437	-0.67	0.14	0.23	yes	1	2.58
sp|P62995|TRA2B_HUMAN input_rna_1_4188-4359	-0.6	0.17	0.3	yes	1	2.58
sp|O60506|HNRPQ_HUMAN input_rna_1_4190-4357	-0.61	0.17	0.34	yes	1	2.58
sp|Q9UNW9|NOVA2_HUMAN input_rna_1_4221-4384	-0.63	0.17	0.32	yes	1	2.58
sp|Q15366|PCBP2_HUMAN input_rna_1_4323-4518	-0.73	0.14	0.12	yes	1	2.58
sp|Q6ZN17|LN28B_HUMAN input_rna_1_4323-4518	-0.73	0.14	0.11	yes	1	2.58
sp|O60506|HNRPQ_HUMAN input_rna_1_517-710	0.69	0.94	1	yes	1	2.58
sp|O75494|SRS10_HUMAN input_rna_1_6821-6999	-0.66	0.14	0.24	yes	1	2.58
sp|O75494|SRS10_HUMAN input_rna_1_6828-7019	-1.11	0.1	0	yes	1	2.58
sp|Q01085|TIAR_HUMAN input_rna_1_6828-7019	-1.12	0.1	0	yes	1	2.58
sp|O14979|HNRDL_HUMAN input_rna_1_6837-7000	-0.9	0.1	0.03	yes	1	2.58
sp|Q9UNW9|NOVA2_HUMAN input_rna_1_6854-7000	-1.11	0.1	0	yes	1	2.58
sp|P26599|PTBP1_HUMAN input_rna_1_6893-7030	-1.13	0.1	0	yes	1	2.58
sp|Q01130|SRSF2_HUMAN input_rna_1_6893-7030	-1.15	0.1	0	yes	1	2.58
sp|Q14103|HNRPD_HUMAN input_rna_1_6899-7019	-1	0.1	0.03	yes	1	2.58
sp|Q9UNW9|NOVA2_HUMAN input_rna_1_6899-7019	-0.98	0.1	0.03	yes	1	2.58
sp|P62995|TRA2B_HUMAN input_rna_1_6903-7007	-0.86	0.1	0.03	yes	1	2.58
sp|Q9H6T0|ESRP2_HUMAN input_rna_1_1231-1391	0.13	0.71	0.92	yes	1	2.57
sp|Q9H6T0|ESRP2_HUMAN input_rna_1_1238-1348	0.03	0.63	0.94	yes	1	2.57
sp|P26368|U2AF2_HUMAN input_rna_1_1402-1580	-0.57	0.17	0.42	yes	1	2.57
sp|P35637|FUS_HUMAN input_rna_1_1402-1580	-0.58	0.17	0.34	yes	1	2.57
sp|Q14103|HNRPD_HUMAN input_rna_1_1453-1617	-0.68	0.14	0.22	yes	1	2.57
sp|P62995|TRA2B_HUMAN input_rna_1_1540-1704	-0.27	0.37	0.87	yes	1	2.57
sp|O60506|HNRPQ_HUMAN input_rna_1_1579-1680	-0.55	0.17	0.84	yes	1	2.57
sp|P26599|PTBP1_HUMAN input_rna_1_1579-1680	-0.56	0.17	0.62	yes	1	2.57
sp|O60506|HNRPQ_HUMAN input_rna_1_1588-1703	-0.59	0.17	0.47	yes	1	2.57
sp|Q01130|SRSF2_HUMAN input_rna_1_1588-1703	-0.59	0.17	0.57	yes	1	2.57
sp|P23246|SFPQ_HUMAN input_rna_1_2078-2222	-0.29	0.35	0.68	yes	1	2.57
sp|O60506|HNRPQ_HUMAN input_rna_1_3234-3428	-0.52	0.2	0.45	yes	1	2.57
sp|Q13242|SRSF9_HUMAN input_rna_1_3247-3440	-0.74	0.14	0.08	yes	1	2.57
sp|Q15365|PCBP1_HUMAN input_rna_1_3261-3428	-0.45	0.22	0.52	yes	1	2.57
sp|Q9UNW9|NOVA2_HUMAN input_rna_1_3278-3445	-0.97	0.1	0.02	yes	1	2.57
sp|P31483|TIA1_HUMAN input_rna_1_4188-4359	-0.61	0.17	0.28	yes	1	2.57
sp|P31483|TIA1_HUMAN input_rna_1_4221-4384	-0.63	0.17	0.27	yes	1	2.57
sp|O14979|HNRDL_HUMAN input_rna_1_4323-4518	-0.74	0.14	0.11	yes	1	2.57
sp|Q16629|SRSF7_HUMAN input_rna_1_6811-7008	-0.73	0.14	0.09	yes	1	2.57
sp|Q16629|SRSF7_HUMAN input_rna_1_6814-7005	-0.71	0.14	0.14	yes	1	2.57
sp|O60506|HNRPQ_HUMAN input_rna_1_6828-7019	-1.15	0.1	0	yes	1	2.57
sp|Q96EP5|DAZP1_HUMAN input_rna_1_6828-7019	-1.14	0.1	0	yes	1	2.57
sp|O60506|HNRPQ_HUMAN input_rna_1_6832-7019	-1.44	0.1	0	yes	1	2.57
sp|P26368|U2AF2_HUMAN input_rna_1_6837-7000	-0.92	0.1	0.01	yes	1	2.57
sp|Q9UNW9|NOVA2_HUMAN input_rna_1_6874-7032	-1.54	0	0	yes	1	2.57
sp|Q15366|PCBP2_HUMAN input_rna_1_6885-7019	-1.4	0.1	0	yes	1	2.57
sp|P09651|ROA1_HUMAN input_rna_1_6893-7030	-1.16	0.1	0	yes	1	2.57
sp|Q16629|SRSF7_HUMAN input_rna_1_6899-7019	-1.03	0.1	0	yes	1	2.57
sp|Q96EP5|DAZP1_HUMAN input_rna_1_6903-7007	-0.88	0.1	0.01	yes	1	2.57
sp|P35637|FUS_HUMAN input_rna_1_1003-1104	-0.73	0.14	0.33	yes	1	2.56
sp|O14979|HNRDL_HUMAN input_rna_1_1407-1574	-0.52	0.2	0.59	yes	1	2.56
sp|P35637|FUS_HUMAN input_rna_1_1407-1574	-0.52	0.2	0.45	yes	1	2.56
sp|Q9H6T0|ESRP2_HUMAN input_rna_1_1503-1702	-0.34	0.32	0.52	yes	1	2.56
sp|P26599|PTBP1_HUMAN input_rna_1_1565-1702	-0.46	0.22	0.7	yes	1	2.56
sp|Q96EP5|DAZP1_HUMAN input_rna_1_1565-1702	-0.46	0.22	0.88	yes	1	2.56
sp|P26368|U2AF2_HUMAN input_rna_1_1579-1680	-0.57	0.17	0.74	yes	1	2.56
sp|Q01130|SRSF2_HUMAN input_rna_1_1579-1680	-0.56	0.17	0.1	yes	1	2.56
sp|Q14103|HNRPD_HUMAN input_rna_1_3234-3428	-0.53	0.2	0.34	yes	1	2.56
sp|Q96EP5|DAZP1_HUMAN input_rna_1_3234-3428	-0.53	0.2	0.4	yes	1	2.56
sp|P09651|ROA1_HUMAN input_rna_1_3247-3440	-0.74	0.14	0.1	yes	1	2.56
sp|Q13242|SRSF9_HUMAN input_rna_1_3302-3430	-0.75	0.14	0.1	yes	1	2.56
sp|Q8IUH3|RBM45_HUMAN input_rna_1_3305-3439	-0.81	0.14	0.08	yes	1	2.56
sp|Q01130|SRSF2_HUMAN input_rna_1_3332-3437	-0.68	0.14	0.23	yes	1	2.56
sp|P23246|SFPQ_HUMAN input_rna_1_4180-4366	-0.47	0.22	0.42	yes	1	2.56
sp|Q15365|PCBP1_HUMAN input_rna_1_4554-4655	-0.77	0.14	0.08	yes	1	2.56
sp|Q9UNW9|NOVA2_HUMAN input_rna_1_4554-4655	-0.77	0.14	0.54	yes	1	2.56
sp|Q15366|PCBP2_HUMAN input_rna_1_517-710	0.63	0.93	1	yes	1	2.56
sp|P23246|SFPQ_HUMAN input_rna_1_6811-7008	-0.74	0.14	0.22	yes	1	2.56
sp|Q01085|TIAR_HUMAN input_rna_1_6814-7005	-0.73	0.14	0.11	yes	1	2.56
sp|Q15366|PCBP2_HUMAN input_rna_1_6816-6995	-0.7	0.14	0.15	yes	1	2.56
sp|Q15366|PCBP2_HUMAN input_rna_1_6874-7032	-1.6	0	0	yes	1	2.56
sp|P26368|U2AF2_HUMAN input_rna_1_6893-7030	-1.21	0.1	0	yes	1	2.56
sp|P84103|SRSF3_HUMAN input_rna_1_6893-7030	-1.21	0.1	0	yes	1	2.56
sp|Q9UNW9|NOVA2_HUMAN input_rna_1_6893-7030	-1.2	0.1	0	yes	1	2.56
sp|Q01130|SRSF2_HUMAN input_rna_1_6899-7019	-1.06	0.1	0	yes	1	2.56
sp|Q15365|PCBP1_HUMAN input_rna_1_1221-1359	-0.05	0.57	0.97	yes	1	2.55
sp|P26368|U2AF2_HUMAN input_rna_1_1407-1574	-0.52	0.2	0.57	yes	1	2.55
sp|Q8IUH3|RBM45_HUMAN input_rna_1_1407-1574	-0.52	0.2	0.56	yes	1	2.55
sp|Q06787|FMR1_HUMAN input_rna_1_1472-1577	-0.42	0.24	0.81	yes	1	2.55
sp|P26599|PTBP1_HUMAN input_rna_1_1559-1696	-0.43	0.24	0.76	yes	1	2.55
sp|P26378|ELAV4_HUMAN input_rna_1_1565-1702	-0.47	0.22	0.76	yes	1	2.55
sp|Q07955|SRSF1_HUMAN input_rna_1_1579-1680	-0.57	0.17	0.02	yes	1	2.55
sp|P26368|U2AF2_HUMAN input_rna_1_1588-1703	-0.6	0.17	0.47	yes	1	2.55
sp|Q15365|PCBP1_HUMAN input_rna_1_3234-3428	-0.54	0.17	0.33	yes	1	2.55
sp|Q15365|PCBP1_HUMAN input_rna_1_3257-3429	-0.53	0.2	0.38	yes	1	2.55
sp|O60506|HNRPQ_HUMAN input_rna_1_3278-3445	-1	0.1	0.02	yes	1	2.55
sp|Q06787|FMR1_HUMAN input_rna_1_3326-3442	-0.71	0.14	0.26	yes	1	2.55
sp|P26368|U2AF2_HUMAN input_rna_1_3332-3437	-0.68	0.14	0.27	yes	1	2.55
sp|O60506|HNRPQ_HUMAN input_rna_1_4188-4359	-0.62	0.17	0.3	yes	1	2.55
sp|Q9H6T0|ESRP2_HUMAN input_rna_1_4188-4359	-0.62	0.17	0.36	yes	1	2.55
sp|P26368|U2AF2_HUMAN input_rna_1_4190-4357	-0.63	0.17	0.32	yes	1	2.55
sp|Q01085|TIAR_HUMAN input_rna_1_4190-4357	-0.62	0.17	0.27	yes	1	2.55
sp|Q06787|FMR1_HUMAN input_rna_1_4190-4357	-0.63	0.17	0.32	yes	1	2.55
sp|Q15366|PCBP2_HUMAN input_rna_1_4554-4655	-0.77	0.14	0.1	yes	1	2.55
sp|Q01085|TIAR_HUMAN input_rna_1_6811-7008	-0.76	0.14	0.09	yes	1	2.55
sp|P23246|SFPQ_HUMAN input_rna_1_6814-7005	-0.75	0.14	0.19	yes	1	2.55
sp|P62995|TRA2B_HUMAN input_rna_1_6814-7005	-0.75	0.14	0.1	yes	1	2.55
sp|Q07955|SRSF1_HUMAN input_rna_1_6821-6999	-0.73	0.14	0.11	yes	1	2.55
sp|P26378|ELAV4_HUMAN input_rna_1_6828-7019	-1.21	0.1	0	yes	1	2.55
sp|Q01130|SRSF2_HUMAN input_rna_1_6837-7000	-0.96	0.1	0.01	yes	1	2.55
sp|Q14103|HNRPD_HUMAN input_rna_1_6837-7000	-0.97	0.1	0.04	yes	1	2.55
sp|Q15365|PCBP1_HUMAN input_rna_1_6858-6996	-1.25	0.1	0	yes	1	2.55
sp|Q15366|PCBP2_HUMAN input_rna_1_6888-7019	-1.52	0.1	0	yes	1	2.55
sp|Q13242|SRSF9_HUMAN input_rna_1_6899-7019	-1.09	0.1	0	yes	1	2.55
sp|Q01130|SRSF2_HUMAN input_rna_1_6903-7007	-0.93	0.1	0.01	yes	1	2.55
sp|Q06787|FMR1_HUMAN input_rna_1_6903-7007	-0.93	0.1	0.06	yes	1	2.55
sp|Q06787|FMR1_HUMAN input_rna_1_1221-1359	-0.07	0.54	0.97	yes	1	2.54
sp|Q15366|PCBP2_HUMAN input_rna_1_1402-1580	-0.62	0.17	0.26	yes	1	2.54
sp|Q15366|PCBP2_HUMAN input_rna_1_1407-1574	-0.54	0.17	0.42	yes	1	2.54
sp|P62995|TRA2B_HUMAN input_rna_1_1453-1617	-0.69	0.14	0.2	yes	1	2.54
sp|O75494|SRS10_HUMAN input_rna_1_1540-1704	-0.32	0.33	0.89	yes	1	2.54
sp|P09651|ROA1_HUMAN input_rna_1_1540-1704	-0.32	0.33	0.83	yes	1	2.54
sp|Q14103|HNRPD_HUMAN input_rna_1_1540-1704	-0.33	0.32	0.68	yes	1	2.54
sp|Q6ZN17|LN28B_HUMAN input_rna_1_1540-1704	-0.33	0.32	0.9	yes	1	2.54
sp|Q8IUH3|RBM45_HUMAN input_rna_1_1540-1704	-0.32	0.33	0.92	yes	1	2.54
sp|Q14103|HNRPD_HUMAN input_rna_1_1573-1697	-0.52	0.2	0.58	yes	1	2.54
sp|O14979|HNRDL_HUMAN input_rna_1_1588-1703	-0.61	0.17	0.56	yes	1	2.54
sp|Q06787|FMR1_HUMAN input_rna_1_2085-2228	-0.24	0.4	0.92	yes	1	2.54
sp|P62995|TRA2B_HUMAN input_rna_1_2214-2329	-0.81	0.14	0.07	yes	1	2.54
sp|Q06787|FMR1_HUMAN input_rna_1_2214-2329	-0.82	0.14	0.14	yes	1	2.54
sp|P09651|ROA1_HUMAN input_rna_1_3302-3430	-0.77	0.14	0.1	yes	1	2.54
sp|Q01085|TIAR_HUMAN input_rna_1_3321-3425	-0.7	0.14	0.21	yes	1	2.54
sp|Q06787|FMR1_HUMAN input_rna_1_3321-3425	-0.7	0.14	0.31	yes	1	2.54
sp|Q01130|SRSF2_HUMAN input_rna_1_3326-3442	-0.71	0.14	0.15	yes	1	2.54
sp|Q9UNW9|NOVA2_HUMAN input_rna_1_3717-3839	-0.29	0.35	0.92	yes	1	2.54
sp|Q06787|FMR1_HUMAN input_rna_1_4180-4366	-0.49	0.2	0.51	yes	1	2.54
sp|O14979|HNRDL_HUMAN input_rna_1_4188-4359	-0.62	0.17	0.34	yes	1	2.54
sp|P26368|U2AF2_HUMAN input_rna_1_4188-4359	-0.62	0.17	0.31	yes	1	2.54
sp|O14979|HNRDL_HUMAN input_rna_1_4190-4357	-0.63	0.17	0.34	yes	1	2.54
sp|P62995|TRA2B_HUMAN input_rna_1_6811-7008	-0.79	0.14	0.06	yes	1	2.54
sp|P26599|PTBP1_HUMAN input_rna_1_6814-7005	-0.77	0.14	0.09	yes	1	2.54
sp|Q96EP5|DAZP1_HUMAN input_rna_1_6814-7005	-0.76	0.14	0.09	yes	1	2.54
sp|P26368|U2AF2_HUMAN input_rna_1_6821-6999	-0.77	0.14	0.08	yes	1	2.54
sp|Q14103|HNRPD_HUMAN input_rna_1_6821-6999	-0.76	0.14	0.12	yes	1	2.54
sp|Q07955|SRSF1_HUMAN input_rna_1_6828-7019	-1.23	0.1	0	yes	1	2.54
sp|Q15366|PCBP2_HUMAN input_rna_1_6832-7019	-1.52	0.1	0	yes	1	2.54
sp|O60506|HNRPQ_HUMAN input_rna_1_6854-7000	-1.2	0.1	0	yes	1	2.54
sp|P35637|FUS_HUMAN input_rna_1_6874-7032	-1.68	0	0	yes	1	2.54
sp|P31483|TIA1_HUMAN input_rna_1_6888-7019	-1.56	0	0	yes	1	2.54
sp|Q8IUH3|RBM45_HUMAN input_rna_1_6893-7030	-1.3	0.1	0	yes	1	2.54
sp|P26368|U2AF2_HUMAN input_rna_1_6899-7019	-1.13	0.1	0	yes	1	2.54
sp|Q01085|TIAR_HUMAN input_rna_1_6899-7019	-1.13	0.1	0	yes	1	2.54
sp|Q14103|HNRPD_HUMAN input_rna_1_6903-7007	-0.94	0.1	0.04	yes	1	2.54
sp|P26599|PTBP1_HUMAN input_rna_1_1003-1104	-0.77	0.14	0.28	yes	1	2.53
sp|Q15366|PCBP2_HUMAN input_rna_1_1003-1104	-0.77	0.14	0.1	yes	1	2.53
sp|Q06787|FMR1_HUMAN input_rna_1_1231-1391	0.03	0.63	0.97	yes	1	2.53
sp|O60506|HNRPQ_HUMAN input_rna_1_1503-1702	-0.37	0.28	0.61	yes	1	2.53
sp|Q16629|SRSF7_HUMAN input_rna_1_1559-1696	-0.44	0.22	0.91	yes	1	2.53
sp|O75494|SRS10_HUMAN input_rna_1_1565-1702	-0.49	0.2	0.8	yes	1	2.53
sp|Q14103|HNRPD_HUMAN input_rna_1_1565-1702	-0.48	0.2	0.62	yes	1	2.53
sp|O75494|SRS10_HUMAN input_rna_1_1573-1697	-0.53	0.2	0.72	yes	1	2.53
sp|O14979|HNRDL_HUMAN input_rna_1_1579-1680	-0.6	0.17	0.39	yes	1	2.53
sp|O60506|HNRPQ_HUMAN input_rna_1_2142-2250	-0.78	0.14	0.15	yes	1	2.53
sp|Q01130|SRSF2_HUMAN input_rna_1_2214-2329	-0.83	0.14	0.05	yes	1	2.53
sp|P26378|ELAV4_HUMAN input_rna_1_3234-3428	-0.57	0.17	0.32	yes	1	2.53
sp|O75494|SRS10_HUMAN input_rna_1_3257-3429	-0.54	0.17	0.52	yes	1	2.53
sp|O60506|HNRPQ_HUMAN input_rna_1_3261-3428	-0.48	0.2	0.56	yes	1	2.53
sp|O75494|SRS10_HUMAN input_rna_1_3261-3428	-0.48	0.2	0.66	yes	1	2.53
sp|Q06787|FMR1_HUMAN input_rna_1_3316-3428	-0.74	0.14	0.26	yes	1	2.53
sp|O14979|HNRDL_HUMAN input_rna_1_3703-3855	-0.73	0.14	0.22	yes	1	2.53
sp|Q9UNW9|NOVA2_HUMAN input_rna_1_4190-4357	-0.63	0.17	0.3	yes	1	2.53
sp|P09651|ROA1_HUMAN input_rna_1_4221-4384	-0.67	0.14	0.22	yes	1	2.53
sp|Q15365|PCBP1_HUMAN input_rna_1_4323-4518	-0.79	0.14	0.09	yes	1	2.53
sp|O75494|SRS10_HUMAN input_rna_1_6816-6995	-0.76	0.14	0.09	yes	1	2.53
sp|P26368|U2AF2_HUMAN input_rna_1_6828-7019	-1.25	0.1	0	yes	1	2.53
sp|P26599|PTBP1_HUMAN input_rna_1_6828-7019	-1.27	0.1	0	yes	1	2.53
sp|Q01130|SRSF2_HUMAN input_rna_1_6828-7019	-1.26	0.1	0	yes	1	2.53
sp|P23246|SFPQ_HUMAN input_rna_1_6832-7019	-1.55	0	0.01	yes	1	2.53
sp|O60506|HNRPQ_HUMAN input_rna_1_6858-6996	-1.31	0.1	0	yes	1	2.53
sp|Q15365|PCBP1_HUMAN input_rna_1_6870-6991	-1.33	0.1	0	yes	1	2.53
sp|P26599|PTBP1_HUMAN input_rna_1_6899-7019	-1.18	0.1	0	yes	1	2.53
sp|P26368|U2AF2_HUMAN input_rna_1_6903-7007	-0.98	0.1	0	yes	1	2.53
sp|O60506|HNRPQ_HUMAN input_rna_1_1238-1348	-0.07	0.54	0.99	yes	1	2.52
sp|Q06787|FMR1_HUMAN input_rna_1_1238-1348	-0.07	0.54	0.98	yes	1	2.52
sp|P26599|PTBP1_HUMAN input_rna_1_1407-1574	-0.57	0.17	0.36	yes	1	2.52
sp|Q13242|SRSF9_HUMAN input_rna_1_1540-1704	-0.35	0.32	0.89	yes	1	2.52
sp|Q15366|PCBP2_HUMAN input_rna_1_1540-1704	-0.35	0.28	0.77	yes	1	2.52
sp|Q06787|FMR1_HUMAN input_rna_1_2072-2222	-0.35	0.32	0.82	yes	1	2.52
sp|Q15366|PCBP2_HUMAN input_rna_1_2078-2222	-0.35	0.28	0.87	yes	1	2.52
sp|O60506|HNRPQ_HUMAN input_rna_1_2085-2228	-0.26	0.37	0.93	yes	1	2.52
sp|P26368|U2AF2_HUMAN input_rna_1_2214-2329	-0.85	0.1	0.04	yes	1	2.52
sp|Q14103|HNRPD_HUMAN input_rna_1_2214-2329	-0.86	0.1	0.08	yes	1	2.52
sp|P26599|PTBP1_HUMAN input_rna_1_3234-3428	-0.59	0.17	0.32	yes	1	2.52
sp|Q15366|PCBP2_HUMAN input_rna_1_3234-3428	-0.58	0.17	0.32	yes	1	2.52
sp|Q14103|HNRPD_HUMAN input_rna_1_3257-3429	-0.55	0.17	0.34	yes	1	2.52
sp|P26599|PTBP1_HUMAN input_rna_1_3302-3430	-0.79	0.14	0.12	yes	1	2.52
sp|Q96EP5|DAZP1_HUMAN input_rna_1_3321-3425	-0.71	0.14	0.11	yes	1	2.52
sp|P26368|U2AF2_HUMAN input_rna_1_3326-3442	-0.73	0.14	0.14	yes	1	2.52
sp|Q14103|HNRPD_HUMAN input_rna_1_3326-3442	-0.73	0.14	0.21	yes	1	2.52
sp|P26599|PTBP1_HUMAN input_rna_1_3332-3437	-0.7	0.14	0.28	yes	1	2.52
sp|P62995|TRA2B_HUMAN input_rna_1_3332-3437	-0.7	0.14	0.21	yes	1	2.52
sp|Q14103|HNRPD_HUMAN input_rna_1_3332-3437	-0.7	0.14	0.26	yes	1	2.52
sp|Q07955|SRSF1_HUMAN input_rna_1_3703-3855	-0.74	0.14	0.41	yes	1	2.52
sp|P09651|ROA1_HUMAN input_rna_1_4180-4366	-0.5	0.2	0.42	yes	1	2.52
sp|Q16629|SRSF7_HUMAN input_rna_1_4188-4359	-0.63	0.17	0.31	yes	1	2.52
sp|P35637|FUS_HUMAN input_rna_1_553-725	0.4	0.85	0.99	yes	1	2.52
sp|Q96EP5|DAZP1_HUMAN input_rna_1_6811-7008	-0.84	0.14	0.05	yes	1	2.52
sp|P26378|ELAV4_HUMAN input_rna_1_6814-7005	-0.8	0.14	0.06	yes	1	2.52
sp|Q15366|PCBP2_HUMAN input_rna_1_6814-7005	-0.82	0.14	0.05	yes	1	2.52
sp|Q01130|SRSF2_HUMAN input_rna_1_6821-6999	-0.8	0.14	0.04	yes	1	2.52
sp|O14979|HNRDL_HUMAN input_rna_1_6828-7019	-1.29	0.1	0	yes	1	2.52
sp|Q06787|FMR1_HUMAN input_rna_1_6832-7019	-1.6	0	0	yes	1	2.52
sp|Q15365|PCBP1_HUMAN input_rna_1_6854-7000	-1.26	0.1	0	yes	1	2.52
sp|Q15365|PCBP1_HUMAN input_rna_1_6865-6992	-1.29	0.1	0	yes	1	2.52
sp|Q15365|PCBP1_HUMAN input_rna_1_1238-1348	-0.1	0.52	0.98	yes	1	2.51
sp|P26599|PTBP1_HUMAN input_rna_1_1402-1580	-0.67	0.14	0.21	yes	1	2.51
sp|Q96EP5|DAZP1_HUMAN input_rna_1_1453-1617	-0.7	0.14	0.18	yes	1	2.51
sp|Q06787|FMR1_HUMAN input_rna_1_1503-1702	-0.38	0.26	0.59	yes	1	2.51
sp|O60506|HNRPQ_HUMAN input_rna_1_1540-1704	-0.37	0.28	0.77	yes	1	2.51
sp|Q01085|TIAR_HUMAN input_rna_1_2078-2222	-0.37	0.28	0.88	yes	1	2.51
sp|P31483|TIA1_HUMAN input_rna_1_3247-3440	-0.79	0.14	0.08	yes	1	2.51
sp|Q14103|HNRPD_HUMAN input_rna_1_3261-3428	-0.5	0.2	0.43	yes	1	2.51
sp|Q6ZN17|LN28B_HUMAN input_rna_1_3261-3428	-0.51	0.2	0.62	yes	1	2.51
sp|Q06787|FMR1_HUMAN input_rna_1_3278-3445	-1.06	0.1	0.01	yes	1	2.51
sp|Q06787|FMR1_HUMAN input_rna_1_3305-3439	-0.85	0.14	0.17	yes	1	2.51
sp|Q15366|PCBP2_HUMAN input_rna_1_3305-3439	-0.85	0.14	0.04	yes	1	2.51
sp|P09651|ROA1_HUMAN input_rna_1_3316-3428	-0.75	0.14	0.12	yes	1	2.51
sp|P26599|PTBP1_HUMAN input_rna_1_3326-3442	-0.73	0.14	0.2	yes	1	2.51
sp|Q13242|SRSF9_HUMAN input_rna_1_3326-3442	-0.73	0.14	0.12	yes	1	2.51
sp|P84103|SRSF3_HUMAN input_rna_1_4180-4366	-0.51	0.2	0.53	yes	1	2.51
sp|Q07955|SRSF1_HUMAN input_rna_1_4180-4366	-0.51	0.2	0.5	yes	1	2.51
sp|Q8IUH3|RBM45_HUMAN input_rna_1_4180-4366	-0.51	0.2	0.52	yes	1	2.51
sp|P62995|TRA2B_HUMAN input_rna_1_4190-4357	-0.65	0.14	0.25	yes	1	2.51
sp|Q13242|SRSF9_HUMAN input_rna_1_4221-4384	-0.69	0.14	0.17	yes	1	2.51
sp|P35637|FUS_HUMAN input_rna_1_4554-4655	-0.82	0.14	0.2	yes	1	2.51
sp|Q01085|TIAR_HUMAN input_rna_1_553-725	0.38	0.84	0.99	yes	1	2.51
sp|Q6ZN17|LN28B_HUMAN input_rna_1_553-725	0.36	0.83	1	yes	1	2.51
sp|Q07955|SRSF1_HUMAN input_rna_1_6816-6995	-0.79	0.14	0.04	yes	1	2.51
sp|Q06787|FMR1_HUMAN input_rna_1_6828-7019	-1.3	0.1	0	yes	1	2.51
sp|Q14103|HNRPD_HUMAN input_rna_1_6828-7019	-1.31	0.1	0	yes	1	2.51
sp|Q06787|FMR1_HUMAN input_rna_1_6837-7000	-1.04	0.1	0.01	yes	1	2.51
sp|Q9H6T0|ESRP2_HUMAN input_rna_1_6837-7000	-1.05	0.1	0.07	yes	1	2.51
sp|P09651|ROA1_HUMAN input_rna_1_6899-7019	-1.25	0.1	0	yes	1	2.51
sp|Q9UNW9|NOVA2_HUMAN input_rna_1_1221-1359	-0.17	0.45	0.97	yes	1	2.5
sp|O60506|HNRPQ_HUMAN input_rna_1_1231-1391	-0.03	0.59	0.97	yes	1	2.5
sp|O60506|HNRPQ_HUMAN input_rna_1_1402-1580	-0.69	0.14	0.2	yes	1	2.5
sp|P26378|ELAV4_HUMAN input_rna_1_1453-1617	-0.7	0.14	0.16	yes	1	2.5
sp|P26368|U2AF2_HUMAN input_rna_1_1565-1702	-0.51	0.2	0.71	yes	1	2.5
sp|Q01130|SRSF2_HUMAN input_rna_1_1565-1702	-0.52	0.2	0.72	yes	1	2.5
sp|P26368|U2AF2_HUMAN input_rna_1_1573-1697	-0.55	0.17	0.62	yes	1	2.5
sp|O14979|HNRDL_HUMAN input_rna_1_2019-2154	-0.57	0.17	0.72	yes	1	2.5
sp|P84103|SRSF3_HUMAN input_rna_1_2078-2222	-0.37	0.28	0.84	yes	1	2.5
sp|Q8IUH3|RBM45_HUMAN input_rna_1_2078-2222	-0.38	0.26	0.91	yes	1	2.5
sp|P26599|PTBP1_HUMAN input_rna_1_2214-2329	-0.89	0.1	0.06	yes	1	2.5
sp|Q01130|SRSF2_HUMAN input_rna_1_3234-3428	-0.6	0.17	0.27	yes	1	2.5
sp|Q07955|SRSF1_HUMAN input_rna_1_3257-3429	-0.57	0.17	0.38	yes	1	2.5
sp|Q07955|SRSF1_HUMAN input_rna_1_3261-3428	-0.51	0.2	0.55	yes	1	2.5
sp|P26378|ELAV4_HUMAN input_rna_1_3321-3425	-0.73	0.14	0.16	yes	1	2.5
sp|Q16629|SRSF7_HUMAN input_rna_1_3326-3442	-0.74	0.14	0.12	yes	1	2.5
sp|O75494|SRS10_HUMAN input_rna_1_4188-4359	-0.64	0.14	0.29	yes	1	2.5
sp|P31483|TIA1_HUMAN input_rna_1_4190-4357	-0.65	0.14	0.24	yes	1	2.5
sp|Q01130|SRSF2_HUMAN input_rna_1_4190-4357	-0.65	0.14	0.2	yes	1	2.5
sp|P26599|PTBP1_HUMAN input_rna_1_4221-4384	-0.7	0.14	0.2	yes	1	2.5
sp|Q01085|TIAR_HUMAN input_rna_1_517-710	0.42	0.87	0.99	yes	1	2.5
sp|P26599|PTBP1_HUMAN input_rna_1_6811-7008	-0.87	0.1	0.06	yes	1	2.5
sp|Q15366|PCBP2_HUMAN input_rna_1_6811-7008	-0.88	0.1	0.03	yes	1	2.5
sp|P26368|U2AF2_HUMAN input_rna_1_6816-6995	-0.81	0.14	0.05	yes	1	2.5
sp|O14979|HNRDL_HUMAN input_rna_1_6821-6999	-0.85	0.14	0.05	yes	1	2.5
sp|Q9UNW9|NOVA2_HUMAN input_rna_1_6832-7019	-1.65	0	0	yes	1	2.5
sp|P23246|SFPQ_HUMAN input_rna_1_6837-7000	-1.06	0.1	0.06	yes	1	2.5
sp|P35637|FUS_HUMAN input_rna_1_6865-6992	-1.35	0.1	0	yes	1	2.5
sp|Q06787|FMR1_HUMAN input_rna_1_6865-6992	-1.36	0.1	0	yes	1	2.5
sp|P35637|FUS_HUMAN input_rna_1_6870-6991	-1.43	0.1	0	yes	1	2.5
sp|Q06787|FMR1_HUMAN input_rna_1_6870-6991	-1.41	0.1	0	yes	1	2.5
sp|Q06787|FMR1_HUMAN input_rna_1_6874-7032	-1.84	0	0	yes	1	2.5
sp|P35637|FUS_HUMAN input_rna_1_6885-7019	-1.71	0	0	yes	1	2.5
sp|Q06787|FMR1_HUMAN input_rna_1_6885-7019	-1.69	0	0	yes	1	2.5
sp|Q06787|FMR1_HUMAN input_rna_1_6888-7019	-1.72	0	0	yes	1	2.5
sp|Q15366|PCBP2_HUMAN input_rna_1_6893-7030	-1.45	0.1	0	yes	1	2.5
sp|O60506|HNRPQ_HUMAN input_rna_1_1003-1104	-0.85	0.1	0.38	yes	1	2.49
sp|Q9UNW9|NOVA2_HUMAN input_rna_1_1231-1391	-0.07	0.54	0.96	yes	1	2.49
sp|O60506|HNRPQ_HUMAN input_rna_1_1407-1574	-0.6	0.17	0.35	yes	1	2.49
sp|Q16629|SRSF7_HUMAN input_rna_1_1453-1617	-0.71	0.14	0.17	yes	1	2.49
sp|Q01130|SRSF2_HUMAN input_rna_1_1573-1697	-0.56	0.17	0.63	yes	1	2.49
sp|O60506|HNRPQ_HUMAN input_rna_1_2072-2222	-0.38	0.26	0.81	yes	1	2.49
sp|Q06787|FMR1_HUMAN input_rna_1_2078-2222	-0.39	0.26	0.77	yes	1	2.49
sp|Q14103|HNRPD_HUMAN input_rna_1_2078-2222	-0.39	0.26	0.72	yes	1	2.49
sp|P26368|U2AF2_HUMAN input_rna_1_3234-3428	-0.62	0.17	0.32	yes	1	2.49
sp|Q07955|SRSF1_HUMAN input_rna_1_3234-3428	-0.62	0.17	0.23	yes	1	2.49
sp|Q6ZN17|LN28B_HUMAN input_rna_1_3234-3428	-0.62	0.17	0.28	yes	1	2.49
sp|P26368|U2AF2_HUMAN input_rna_1_3257-3429	-0.58	0.17	0.42	yes	1	2.49
sp|P84103|SRSF3_HUMAN input_rna_1_3302-3430	-0.82	0.14	0.13	yes	1	2.49
sp|Q13242|SRSF9_HUMAN input_rna_1_3316-3428	-0.77	0.14	0.08	yes	1	2.49
sp|Q01130|SRSF2_HUMAN input_rna_1_3703-3855	-0.78	0.14	0.33	yes	1	2.49
sp|Q15365|PCBP1_HUMAN input_rna_1_4180-4366	-0.52	0.2	0.34	yes	1	2.49
sp|Q9UNW9|NOVA2_HUMAN input_rna_1_4188-4359	-0.65	0.14	0.26	yes	1	2.49
sp|Q16629|SRSF7_HUMAN input_rna_1_4190-4357	-0.66	0.14	0.27	yes	1	2.49
sp|Q15366|PCBP2_HUMAN input_rna_1_4221-4384	-0.71	0.14	0.17	yes	1	2.49
sp|Q16629|SRSF7_HUMAN input_rna_1_553-725	0.3	0.8	1	yes	1	2.49
sp|O75494|SRS10_HUMAN input_rna_1_6811-7008	-0.89	0.1	0.02	yes	1	2.49
sp|P26378|ELAV4_HUMAN input_rna_1_6811-7008	-0.9	0.1	0.03	yes	1	2.49
sp|O75494|SRS10_HUMAN input_rna_1_6814-7005	-0.87	0.1	0.04	yes	1	2.49
sp|P26368|U2AF2_HUMAN input_rna_1_6814-7005	-0.88	0.1	0.02	yes	1	2.49
sp|P23246|SFPQ_HUMAN input_rna_1_6816-6995	-0.82	0.14	0.22	yes	1	2.49
sp|Q15366|PCBP2_HUMAN input_rna_1_6828-7019	-1.37	0.1	0	yes	1	2.49
sp|Q9UNW9|NOVA2_HUMAN input_rna_1_6837-7000	-1.09	0.1	0	yes	1	2.49
sp|Q06787|FMR1_HUMAN input_rna_1_6854-7000	-1.34	0.1	0	yes	1	2.49
sp|Q06787|FMR1_HUMAN input_rna_1_6858-6996	-1.43	0.1	0	yes	1	2.49
sp|Q16629|SRSF7_HUMAN input_rna_1_6903-7007	-1.07	0.1	0	yes	1	2.49
sp|Q9UNW9|NOVA2_HUMAN input_rna_1_1003-1104	-0.87	0.1	0.37	yes	1	2.48
sp|O60506|HNRPQ_HUMAN input_rna_1_1472-1577	-0.47	0.22	0.78	yes	1	2.48
sp|Q01130|SRSF2_HUMAN input_rna_1_1540-1704	-0.41	0.24	0.81	yes	1	2.48
sp|Q96EP5|DAZP1_HUMAN input_rna_1_1540-1704	-0.41	0.24	0.77	yes	1	2.48
sp|Q96EP5|DAZP1_HUMAN input_rna_1_1559-1696	-0.48	0.2	0.85	yes	1	2.48
sp|Q6ZN17|LN28B_HUMAN input_rna_1_1565-1702	-0.54	0.17	0.75	yes	1	2.48
sp|P09651|ROA1_HUMAN input_rna_1_2078-2222	-0.4	0.26	0.84	yes	1	2.48
sp|P26368|U2AF2_HUMAN input_rna_1_2078-2222	-0.4	0.24	0.89	yes	1	2.48
sp|Q16629|SRSF7_HUMAN input_rna_1_2078-2222	-0.41	0.24	0.94	yes	1	2.48
sp|P35637|FUS_HUMAN input_rna_1_2085-2228	-0.32	0.33	0.89	yes	1	2.48
sp|Q01130|SRSF2_HUMAN input_rna_1_3257-3429	-0.59	0.17	0.35	yes	1	2.48
sp|Q15365|PCBP1_HUMAN input_rna_1_3278-3445	-1.09	0.1	0.01	yes	1	2.48
sp|Q15365|PCBP1_HUMAN input_rna_1_3316-3428	-0.78	0.14	0.15	yes	1	2.48
sp|Q13242|SRSF9_HUMAN input_rna_1_3332-3437	-0.72	0.14	0.14	yes	1	2.48
sp|P26368|U2AF2_HUMAN input_rna_1_3703-3855	-0.79	0.14	0.06	yes	1	2.48
sp|Q01130|SRSF2_HUMAN input_rna_1_4188-4359	-0.65	0.14	0.21	yes	1	2.48
sp|Q14103|HNRPD_HUMAN input_rna_1_4188-4359	-0.65	0.14	0.21	yes	1	2.48
sp|P84103|SRSF3_HUMAN input_rna_1_4221-4384	-0.71	0.14	0.18	yes	1	2.48
sp|Q6ZN17|LN28B_HUMAN input_rna_1_517-710	0.36	0.84	1	yes	1	2.48
sp|P84103|SRSF3_HUMAN input_rna_1_553-725	0.27	0.79	0.99	yes	1	2.48
sp|P26368|U2AF2_HUMAN input_rna_1_6811-7008	-0.91	0.1	0.02	yes	1	2.48
sp|Q01130|SRSF2_HUMAN input_rna_1_6816-6995	-0.84	0.14	0.01	yes	1	2.48
sp|Q14103|HNRPD_HUMAN input_rna_1_6816-6995	-0.84	0.14	0.06	yes	1	2.48
sp|Q15365|PCBP1_HUMAN input_rna_1_6821-6999	-0.88	0.1	0.04	yes	1	2.48
sp|O60506|HNRPQ_HUMAN input_rna_1_6865-6992	-1.43	0.1	0	yes	1	2.48
sp|Q06787|FMR1_HUMAN input_rna_1_6893-7030	-1.54	0.1	0	yes	1	2.48
sp|Q9H6T0|ESRP2_HUMAN input_rna_1_6899-7019	-1.34	0.1	0.04	yes	1	2.48
sp|Q15366|PCBP2_HUMAN input_rna_1_1503-1702	-0.42	0.24	0.47	yes	1	2.47
sp|P62995|TRA2B_HUMAN input_rna_1_1559-1696	-0.49	0.2	0.75	yes	1	2.47
sp|O14979|HNRDL_HUMAN input_rna_1_1573-1697	-0.58	0.17	0.69	yes	1	2.47
sp|Q6ZN17|LN28B_HUMAN input_rna_1_1573-1697	-0.58	0.17	0.63	yes	1	2.47
sp|Q07955|SRSF1_HUMAN input_rna_1_2019-2154	-0.6	0.17	0.52	yes	1	2.47
sp|Q9UNW9|NOVA2_HUMAN input_rna_1_2072-2222	-0.4	0.26	0.79	yes	1	2.47
sp|Q9UNW9|NOVA2_HUMAN input_rna_1_2142-2250	-0.87	0.1	0.07	yes	1	2.47
sp|Q13242|SRSF9_HUMAN input_rna_1_2214-2329	-0.94	0.1	0.01	yes	1	2.47
sp|Q16629|SRSF7_HUMAN input_rna_1_2214-2329	-0.95	0.1	0	yes	1	2.47
sp|P26368|U2AF2_HUMAN input_rna_1_3247-3440	-0.82	0.14	0.05	yes	1	2.47
sp|Q9UNW9|NOVA2_HUMAN input_rna_1_3247-3440	-0.82	0.14	0.07	yes	1	2.47
sp|P26368|U2AF2_HUMAN input_rna_1_3261-3428	-0.54	0.17	0.54	yes	1	2.47
sp|Q9H6T0|ESRP2_HUMAN input_rna_1_3305-3439	-0.88	0.1	0.31	yes	1	2.47
sp|Q8IUH3|RBM45_HUMAN input_rna_1_3316-3428	-0.79	0.14	0.09	yes	1	2.47
sp|P09651|ROA1_HUMAN input_rna_1_3321-3425	-0.75	0.14	0.12	yes	1	2.47
sp|Q9H6T0|ESRP2_HUMAN input_rna_1_3321-3425	-0.75	0.14	0.37	yes	1	2.47
sp|P09651|ROA1_HUMAN input_rna_1_3332-3437	-0.73	0.14	0.15	yes	1	2.47
sp|Q16629|SRSF7_HUMAN input_rna_1_3332-3437	-0.73	0.14	0.13	yes	1	2.47
sp|O75494|SRS10_HUMAN input_rna_1_4190-4357	-0.67	0.14	0.27	yes	1	2.47
sp|O60506|HNRPQ_HUMAN input_rna_1_4554-4655	-0.87	0.1	0.35	yes	1	2.47
sp|P26599|PTBP1_HUMAN input_rna_1_517-710	0.35	0.83	0.99	yes	1	2.47
sp|P84103|SRSF3_HUMAN input_rna_1_517-710	0.33	0.81	0.99	yes	1	2.47
sp|O60506|HNRPQ_HUMAN input_rna_1_553-725	0.24	0.77	0.99	yes	1	2.47
sp|Q14103|HNRPD_HUMAN input_rna_1_553-725	0.24	0.77	0.98	yes	1	2.47
sp|Q15366|PCBP2_HUMAN input_rna_1_553-725	0.22	0.76	0.99	yes	1	2.47
sp|Q01130|SRSF2_HUMAN input_rna_1_6811-7008	-0.93	0.1	0	yes	1	2.47
sp|Q01130|SRSF2_HUMAN input_rna_1_6814-7005	-0.92	0.1	0.01	yes	1	2.47
sp|Q06787|FMR1_HUMAN input_rna_1_6814-7005	-0.92	0.1	0.03	yes	1	2.47
sp|Q9UNW9|NOVA2_HUMAN input_rna_1_6828-7019	-1.43	0.1	0	yes	1	2.47
sp|Q6ZN17|LN28B_HUMAN input_rna_1_6832-7019	-1.77	0	0	yes	1	2.47
sp|Q6ZN17|LN28B_HUMAN input_rna_1_6837-7000	-1.13	0.1	0	yes	1	2.47
sp|O60506|HNRPQ_HUMAN input_rna_1_6870-6991	-1.52	0.1	0	yes	1	2.47
sp|O60506|HNRPQ_HUMAN input_rna_1_6874-7032	-1.97	0	0	yes	1	2.47
sp|Q06787|FMR1_HUMAN input_rna_1_6899-7019	-1.37	0.1	0	yes	1	2.47
sp|O60506|HNRPQ_HUMAN input_rna_1_1221-1359	-0.25	0.37	0.92	yes	1	2.46
sp|P35637|FUS_HUMAN input_rna_1_1238-1348	-0.19	0.45	0.98	yes	1	2.46
sp|Q9UNW9|NOVA2_HUMAN input_rna_1_1402-1580	-0.74	0.14	0.13	yes	1	2.46
sp|P26368|U2AF2_HUMAN input_rna_1_1540-1704	-0.44	0.22	0.78	yes	1	2.46
sp|P26599|PTBP1_HUMAN input_rna_1_1540-1704	-0.45	0.22	0.6	yes	1	2.46
sp|P26378|ELAV4_HUMAN input_rna_1_1559-1696	-0.5	0.2	0.69	yes	1	2.46
sp|Q07955|SRSF1_HUMAN input_rna_1_1573-1697	-0.58	0.17	0.58	yes	1	2.46
sp|P26368|U2AF2_HUMAN input_rna_1_2019-2154	-0.61	0.17	0.43	yes	1	2.46
sp|P26599|PTBP1_HUMAN input_rna_1_2019-2154	-0.62	0.17	0.4	yes	1	2.46
sp|Q01130|SRSF2_HUMAN input_rna_1_2019-2154	-0.62	0.17	0.39	yes	1	2.46
sp|Q15366|PCBP2_HUMAN input_rna_1_2019-2154	-0.62	0.17	0.37	yes	1	2.46
sp|Q01130|SRSF2_HUMAN input_rna_1_2078-2222	-0.42	0.24	0.87	yes	1	2.46
sp|Q16629|SRSF7_HUMAN input_rna_1_3247-3440	-0.83	0.14	0.02	yes	1	2.46
sp|Q01130|SRSF2_HUMAN input_rna_1_3261-3428	-0.55	0.17	0.49	yes	1	2.46
sp|Q06787|FMR1_HUMAN input_rna_1_3302-3430	-0.84	0.14	0.11	yes	1	2.46
sp|Q15366|PCBP2_HUMAN input_rna_1_3302-3430	-0.84	0.14	0.06	yes	1	2.46
sp|Q8IUH3|RBM45_HUMAN input_rna_1_3302-3430	-0.84	0.14	0.04	yes	1	2.46
sp|P26599|PTBP1_HUMAN input_rna_1_3316-3428	-0.79	0.14	0.13	yes	1	2.46
sp|Q15365|PCBP1_HUMAN input_rna_1_3321-3425	-0.76	0.14	0.18	yes	1	2.46
sp|P09651|ROA1_HUMAN input_rna_1_3326-3442	-0.77	0.14	0.09	yes	1	2.46
sp|Q01085|TIAR_HUMAN input_rna_1_3326-3442	-0.77	0.14	0.09	yes	1	2.46
sp|P26599|PTBP1_HUMAN input_rna_1_3703-3855	-0.81	0.14	0.07	yes	1	2.46
sp|O60506|HNRPQ_HUMAN input_rna_1_3717-3839	-0.47	0.22	0.7	yes	1	2.46
sp|P26368|U2AF2_HUMAN input_rna_1_4180-4366	-0.54	0.17	0.45	yes	1	2.46
sp|Q6ZN17|LN28B_HUMAN input_rna_1_4188-4359	-0.66	0.14	0.28	yes	1	2.46
sp|Q14103|HNRPD_HUMAN input_rna_1_4190-4357	-0.67	0.14	0.23	yes	1	2.46
sp|Q14103|HNRPD_HUMAN input_rna_1_517-710	0.3	0.8	0.99	yes	1	2.46
sp|Q06787|FMR1_HUMAN input_rna_1_6811-7008	-0.95	0.1	0.02	yes	1	2.46
sp|Q14103|HNRPD_HUMAN input_rna_1_6811-7008	-0.95	0.1	0.02	yes	1	2.46
sp|Q07955|SRSF1_HUMAN input_rna_1_6814-7005	-0.93	0.1	0.01	yes	1	2.46
sp|Q14103|HNRPD_HUMAN input_rna_1_6814-7005	-0.93	0.1	0.02	yes	1	2.46
sp|O60506|HNRPQ_HUMAN input_rna_1_6885-7019	-1.87	0	0	yes	1	2.46
sp|Q9H6T0|ESRP2_HUMAN input_rna_1_6893-7030	-1.59	0	0.01	yes	1	2.46
sp|P26599|PTBP1_HUMAN input_rna_1_6903-7007	-1.14	0.1	0	yes	1	2.46
sp|P26599|PTBP1_HUMAN input_rna_1_1453-1617	-0.73	0.14	0.16	yes	1	2.45
sp|P35637|FUS_HUMAN input_rna_1_1503-1702	-0.43	0.22	0.42	yes	1	2.45
sp|P26378|ELAV4_HUMAN input_rna_1_1540-1704	-0.45	0.22	0.61	yes	1	2.45
sp|Q14103|HNRPD_HUMAN input_rna_1_1559-1696	-0.51	0.2	0.57	yes	1	2.45
sp|O14979|HNRDL_HUMAN input_rna_1_1565-1702	-0.57	0.17	0.72	yes	1	2.45
sp|Q07955|SRSF1_HUMAN input_rna_1_1565-1702	-0.56	0.17	0.64	yes	1	2.45
sp|Q6ZN17|LN28B_HUMAN input_rna_1_2019-2154	-0.63	0.17	0.46	yes	1	2.45
sp|P23246|SFPQ_HUMAN input_rna_1_2214-2329	-0.99	0.1	0.16	yes	1	2.45
sp|O14979|HNRDL_HUMAN input_rna_1_3234-3428	-0.67	0.14	0.21	yes	1	2.45
sp|Q01130|SRSF2_HUMAN input_rna_1_3247-3440	-0.85	0.14	0.02	yes	1	2.45
sp|O14979|HNRDL_HUMAN input_rna_1_3257-3429	-0.61	0.17	0.35	yes	1	2.45
sp|Q6ZN17|LN28B_HUMAN input_rna_1_3257-3429	-0.62	0.17	0.35	yes	1	2.45
sp|P31483|TIA1_HUMAN input_rna_1_3305-3439	-0.9	0.1	0.02	yes	1	2.45
sp|P31483|TIA1_HUMAN input_rna_1_3316-3428	-0.8	0.14	0.09	yes	1	2.45
sp|Q13242|SRSF9_HUMAN input_rna_1_3321-3425	-0.77	0.14	0.09	yes	1	2.45
sp|P23246|SFPQ_HUMAN input_rna_1_3326-3442	-0.78	0.14	0.26	yes	1	2.45
sp|Q15366|PCBP2_HUMAN input_rna_1_3332-3437	-0.74	0.14	0.16	yes	1	2.45
sp|O60506|HNRPQ_HUMAN input_rna_1_3703-3855	-0.83	0.14	0.01	yes	1	2.45
sp|P31483|TIA1_HUMAN input_rna_1_4180-4366	-0.55	0.17	0.33	yes	1	2.45
sp|Q01085|TIAR_HUMAN input_rna_1_4180-4366	-0.55	0.17	0.34	yes	1	2.45
sp|Q06787|FMR1_HUMAN input_rna_1_4188-4359	-0.66	0.14	0.25	yes	1	2.45
sp|Q06787|FMR1_HUMAN input_rna_1_4323-4518	-0.88	0.1	0.06	yes	1	2.45
sp|Q9UNW9|NOVA2_HUMAN input_rna_1_4323-4518	-0.88	0.1	0.06	yes	1	2.45
sp|Q06787|FMR1_HUMAN input_rna_1_4554-4655	-0.9	0.1	0.46	yes	1	2.45
sp|P62995|TRA2B_HUMAN input_rna_1_553-725	0.16	0.73	0.99	yes	1	2.45
sp|Q07955|SRSF1_HUMAN input_rna_1_6811-7008	-0.98	0.1	0	yes	1	2.45
sp|O14979|HNRDL_HUMAN input_rna_1_6816-6995	-0.89	0.1	0.03	yes	1	2.45
sp|Q06787|FMR1_HUMAN input_rna_1_6816-6995	-0.91	0.1	0.04	yes	1	2.45
sp|Q15365|PCBP1_HUMAN input_rna_1_6885-7019	-1.9	0	0	yes	1	2.45
sp|P35637|FUS_HUMAN input_rna_1_6888-7019	-1.94	0	0	yes	1	2.45
sp|Q15366|PCBP2_HUMAN input_rna_1_6899-7019	-1.46	0.1	0	yes	1	2.45
sp|Q8IUH3|RBM45_HUMAN input_rna_1_6899-7019	-1.45	0.1	0	yes	1	2.45
sp|Q01085|TIAR_HUMAN input_rna_1_6903-7007	-1.17	0.1	0	yes	1	2.45
sp|P26368|U2AF2_HUMAN input_rna_1_1559-1696	-0.51	0.2	0.71	yes	1	2.44
sp|O14979|HNRDL_HUMAN input_rna_1_2048-2230	-0.54	0.17	0.43	yes	1	2.44
sp|Q15365|PCBP1_HUMAN input_rna_1_2048-2230	-0.54	0.17	0.32	yes	1	2.44
sp|P26599|PTBP1_HUMAN input_rna_1_2078-2222	-0.44	0.22	0.7	yes	1	2.44
sp|Q6ZN17|LN28B_HUMAN input_rna_1_2078-2222	-0.45	0.22	0.88	yes	1	2.44
sp|Q15365|PCBP1_HUMAN input_rna_1_2085-2228	-0.39	0.26	0.77	yes	1	2.44
sp|P09651|ROA1_HUMAN input_rna_1_2214-2329	-1	0.1	0.01	yes	1	2.44
sp|Q01085|TIAR_HUMAN input_rna_1_2214-2329	-1	0.1	0.01	yes	1	2.44
sp|P26599|PTBP1_HUMAN input_rna_1_3247-3440	-0.85	0.14	0.06	yes	1	2.44
sp|O14979|HNRDL_HUMAN input_rna_1_3261-3428	-0.56	0.17	0.49	yes	1	2.44
sp|P31483|TIA1_HUMAN input_rna_1_3302-3430	-0.85	0.1	0.07	yes	1	2.44
sp|P84103|SRSF3_HUMAN input_rna_1_3316-3428	-0.81	0.14	0.12	yes	1	2.44
sp|Q8IUH3|RBM45_HUMAN input_rna_1_3326-3442	-0.79	0.14	0.08	yes	1	2.44
sp|Q01085|TIAR_HUMAN input_rna_1_3332-3437	-0.75	0.14	0.12	yes	1	2.44
sp|O14979|HNRDL_HUMAN input_rna_1_4180-4366	-0.55	0.17	0.4	yes	1	2.44
sp|Q9UNW9|NOVA2_HUMAN input_rna_1_4180-4366	-0.55	0.17	0.36	yes	1	2.44
sp|P23246|SFPQ_HUMAN input_rna_1_4188-4359	-0.67	0.14	0.29	yes	1	2.44
sp|Q6ZN17|LN28B_HUMAN input_rna_1_4190-4357	-0.68	0.14	0.25	yes	1	2.44
sp|Q8IUH3|RBM45_HUMAN input_rna_1_4221-4384	-0.75	0.14	0.1	yes	1	2.44
sp|P09651|ROA1_HUMAN input_rna_1_517-710	0.26	0.77	0.99	yes	1	2.44
sp|P26368|U2AF2_HUMAN input_rna_1_517-710	0.23	0.77	0.99	yes	1	2.44
sp|Q16629|SRSF7_HUMAN input_rna_1_517-710	0.24	0.77	1	yes	1	2.44
sp|O14979|HNRDL_HUMAN input_rna_1_6811-7008	-1	0.1	0.01	yes	1	2.44
sp|O14979|HNRDL_HUMAN input_rna_1_6814-7005	-0.98	0.1	0.01	yes	1	2.44
sp|O60506|HNRPQ_HUMAN input_rna_1_6888-7019	-2.01	0	0	yes	1	2.44
sp|Q9H6T0|ESRP2_HUMAN input_rna_1_6888-7019	-1.97	0	0	yes	1	2.44
sp|P31483|TIA1_HUMAN input_rna_1_6893-7030	-1.68	0	0	yes	1	2.44
sp|P84103|SRSF3_HUMAN input_rna_1_6899-7019	-1.47	0.1	0	yes	1	2.44
sp|Q13242|SRSF9_HUMAN input_rna_1_6903-7007	-1.19	0.1	0	yes	1	2.44
sp|P26368|U2AF2_HUMAN input_rna_1_1231-1391	-0.23	0.4	0.96	yes	1	2.43
sp|Q01130|SRSF2_HUMAN input_rna_1_1231-1391	-0.22	0.42	0.96	yes	1	2.43
sp|Q15366|PCBP2_HUMAN input_rna_1_1231-1391	-0.22	0.4	0.91	yes	1	2.43
sp|Q9UNW9|NOVA2_HUMAN input_rna_1_1407-1574	-0.68	0.14	0.24	yes	1	2.43
sp|P31483|TIA1_HUMAN input_rna_1_1503-1702	-0.45	0.22	0.42	yes	1	2.43
sp|Q9UNW9|NOVA2_HUMAN input_rna_1_1503-1702	-0.45	0.22	0.46	yes	1	2.43
sp|O60506|HNRPQ_HUMAN input_rna_1_2019-2154	-0.65	0.14	0.35	yes	1	2.43
sp|P26378|ELAV4_HUMAN input_rna_1_2019-2154	-0.65	0.14	0.31	yes	1	2.43
sp|Q9H6T0|ESRP2_HUMAN input_rna_1_2078-2222	-0.46	0.22	0.57	yes	1	2.43
sp|Q9UNW9|NOVA2_HUMAN input_rna_1_2078-2222	-0.46	0.22	0.69	yes	1	2.43
sp|Q15366|PCBP2_HUMAN input_rna_1_2214-2329	-1.03	0.1	0.01	yes	1	2.43
sp|Q15365|PCBP1_HUMAN input_rna_1_3302-3430	-0.86	0.1	0.07	yes	1	2.43
sp|Q15366|PCBP2_HUMAN input_rna_1_3326-3442	-0.79	0.14	0.09	yes	1	2.43
sp|Q14103|HNRPD_HUMAN input_rna_1_3703-3855	-0.86	0.1	0.1	yes	1	2.43
sp|Q96EP5|DAZP1_HUMAN input_rna_1_3703-3855	-0.86	0.1	0.09	yes	1	2.43
sp|P26599|PTBP1_HUMAN input_rna_1_3717-3839	-0.53	0.2	0.59	yes	1	2.43
sp|Q01130|SRSF2_HUMAN input_rna_1_4180-4366	-0.56	0.17	0.39	yes	1	2.43
sp|Q01130|SRSF2_HUMAN input_rna_1_517-710	0.21	0.76	1	yes	1	2.43
sp|Q8IUH3|RBM45_HUMAN input_rna_1_517-710	0.2	0.75	0.99	yes	1	2.43
sp|O75494|SRS10_HUMAN input_rna_1_553-725	0.11	0.69	0.99	yes	1	2.43
sp|P09651|ROA1_HUMAN input_rna_1_553-725	0.1	0.69	0.99	yes	1	2.43
sp|P23246|SFPQ_HUMAN input_rna_1_6821-6999	-1	0.1	0.09	yes	1	2.43
sp|Q06787|FMR1_HUMAN input_rna_1_6821-6999	-0.99	0.1	0.01	yes	1	2.43
sp|Q9H6T0|ESRP2_HUMAN input_rna_1_6885-7019	-1.99	0	0	yes	1	2.43
sp|Q15365|PCBP1_HUMAN input_rna_1_6888-7019	-2.01	0	0	yes	1	2.43
sp|Q14103|HNRPD_HUMAN input_rna_1_1231-1391	-0.25	0.37	0.8	yes	1	2.42
sp|Q6ZN17|LN28B_HUMAN input_rna_1_1231-1391	-0.24	0.4	0.96	yes	1	2.42
sp|Q01085|TIAR_HUMAN input_rna_1_1453-1617	-0.74	0.14	0.12	yes	1	2.42
sp|Q15365|PCBP1_HUMAN input_rna_1_1472-1577	-0.52	0.2	0.68	yes	1	2.42
sp|Q9UNW9|NOVA2_HUMAN input_rna_1_1472-1577	-0.52	0.2	0.69	yes	1	2.42
sp|O14979|HNRDL_HUMAN input_rna_1_1540-1704	-0.5	0.2	0.66	yes	1	2.42
sp|Q07955|SRSF1_HUMAN input_rna_1_1540-1704	-0.51	0.2	0.59	yes	1	2.42
sp|P23246|SFPQ_HUMAN input_rna_1_1559-1696	-0.52	0.2	0.51	yes	1	2.42
sp|P26368|U2AF2_HUMAN input_rna_1_2048-2230	-0.56	0.17	0.45	yes	1	2.42
sp|Q01130|SRSF2_HUMAN input_rna_1_2048-2230	-0.56	0.17	0.38	yes	1	2.42
sp|Q6ZN17|LN28B_HUMAN input_rna_1_2048-2230	-0.56	0.17	0.41	yes	1	2.42
sp|Q15366|PCBP2_HUMAN input_rna_1_2085-2228	-0.41	0.24	0.83	yes	1	2.42
sp|Q9UNW9|NOVA2_HUMAN input_rna_1_2085-2228	-0.41	0.24	0.8	yes	1	2.42
sp|Q15366|PCBP2_HUMAN input_rna_1_3247-3440	-0.87	0.1	0.03	yes	1	2.42
sp|Q15366|PCBP2_HUMAN input_rna_1_3316-3428	-0.83	0.14	0.06	yes	1	2.42
sp|P26599|PTBP1_HUMAN input_rna_1_3321-3425	-0.79	0.14	0.14	yes	1	2.42
sp|Q8IUH3|RBM45_HUMAN input_rna_1_3321-3425	-0.79	0.14	0.09	yes	1	2.42
sp|P26378|ELAV4_HUMAN input_rna_1_3703-3855	-0.87	0.1	0.09	yes	1	2.42
sp|Q15366|PCBP2_HUMAN input_rna_1_3703-3855	-0.87	0.1	0.08	yes	1	2.42
sp|Q8IUH3|RBM45_HUMAN input_rna_1_3703-3855	-0.87	0.1	0.03	yes	1	2.42
sp|Q15366|PCBP2_HUMAN input_rna_1_3717-3839	-0.55	0.17	0.57	yes	1	2.42
sp|Q15365|PCBP1_HUMAN input_rna_1_4188-4359	-0.68	0.14	0.18	yes	1	2.42
sp|Q06787|FMR1_HUMAN input_rna_1_4221-4384	-0.78	0.14	0.13	yes	1	2.42
sp|Q01130|SRSF2_HUMAN input_rna_1_553-725	0.07	0.66	0.99	yes	1	2.42
sp|Q6ZN17|LN28B_HUMAN input_rna_1_6821-6999	-1.02	0.1	0	yes	1	2.42
sp|Q15365|PCBP1_HUMAN input_rna_1_6874-7032	-2.2	0	0	yes	1	2.42
sp|P09651|ROA1_HUMAN input_rna_1_6903-7007	-1.24	0.1	0	yes	1	2.42
sp|P23246|SFPQ_HUMAN input_rna_1_6903-7007	-1.24	0.1	0.05	yes	1	2.42
sp|Q01130|SRSF2_HUMAN input_rna_1_1221-1359	-0.36	0.28	0.93	yes	1	2.41
sp|Q9UNW9|NOVA2_HUMAN input_rna_1_1238-1348	-0.31	0.33	0.93	yes	1	2.41
sp|Q15366|PCBP2_HUMAN input_rna_1_1453-1617	-0.74	0.14	0.12	yes	1	2.41
sp|Q01130|SRSF2_HUMAN input_rna_1_1503-1702	-0.47	0.22	0.58	yes	1	2.41
sp|Q01130|SRSF2_HUMAN input_rna_1_1559-1696	-0.53	0.2	0.68	yes	1	2.41
sp|Q14103|HNRPD_HUMAN input_rna_1_2019-2154	-0.68	0.14	0.29	yes	1	2.41
sp|Q15365|PCBP1_HUMAN input_rna_1_2019-2154	-0.67	0.14	0.29	yes	1	2.41
sp|Q96EP5|DAZP1_HUMAN input_rna_1_2019-2154	-0.67	0.14	0.25	yes	1	2.41
sp|Q15366|PCBP2_HUMAN input_rna_1_2072-2222	-0.46	0.22	0.71	yes	1	2.41
sp|O14979|HNRDL_HUMAN input_rna_1_2078-2222	-0.48	0.2	0.88	yes	1	2.41
sp|Q13242|SRSF9_HUMAN input_rna_1_2078-2222	-0.49	0.2	0.75	yes	1	2.41
sp|O14979|HNRDL_HUMAN input_rna_1_3247-3440	-0.88	0.1	0.03	yes	1	2.41
sp|Q01085|TIAR_HUMAN input_rna_1_3247-3440	-0.88	0.1	0.03	yes	1	2.41
sp|Q9H6T0|ESRP2_HUMAN input_rna_1_3302-3430	-0.89	0.1	0.23	yes	1	2.41
sp|P35637|FUS_HUMAN input_rna_1_3305-3439	-0.95	0.1	0.02	yes	1	2.41
sp|Q9H6T0|ESRP2_HUMAN input_rna_1_3316-3428	-0.84	0.14	0.28	yes	1	2.41
sp|Q8IUH3|RBM45_HUMAN input_rna_1_3332-3437	-0.77	0.14	0.1	yes	1	2.41
sp|O75494|SRS10_HUMAN input_rna_1_3703-3855	-0.89	0.1	0.4	yes	1	2.41
sp|Q13242|SRSF9_HUMAN input_rna_1_3703-3855	-0.89	0.1	0.13	yes	1	2.41
sp|Q6ZN17|LN28B_HUMAN input_rna_1_3703-3855	-0.89	0.1	0.17	yes	1	2.41
sp|P62995|TRA2B_HUMAN input_rna_1_4180-4366	-0.58	0.17	0.35	yes	1	2.41
sp|Q14103|HNRPD_HUMAN input_rna_1_4180-4366	-0.58	0.17	0.28	yes	1	2.41
sp|Q6ZN17|LN28B_HUMAN input_rna_1_4180-4366	-0.58	0.17	0.41	yes	1	2.41
sp|Q15365|PCBP1_HUMAN input_rna_1_4190-4357	-0.7	0.14	0.2	yes	1	2.41
sp|P23246|SFPQ_HUMAN input_rna_1_517-710	0.16	0.73	0.87	yes	1	2.41
sp|P26368|U2AF2_HUMAN input_rna_1_553-725	0.03	0.63	0.99	yes	1	2.41
sp|Q9H6T0|ESRP2_HUMAN input_rna_1_6828-7019	-1.57	0	0.01	yes	1	2.41
sp|Q9H6T0|ESRP2_HUMAN input_rna_1_6832-7019	-1.96	0	0	yes	1	2.41
sp|Q9H6T0|ESRP2_HUMAN input_rna_1_6865-6992	-1.62	0	0	yes	1	2.41
sp|Q9H6T0|ESRP2_HUMAN input_rna_1_6874-7032	-2.25	0	0	yes	1	2.41
sp|P26368|U2AF2_HUMAN input_rna_1_1221-1359	-0.39	0.26	0.91	yes	1	2.4
sp|P31483|TIA1_HUMAN input_rna_1_1231-1391	-0.29	0.35	0.86	yes	1	2.4
sp|P35637|FUS_HUMAN input_rna_1_1231-1391	-0.29	0.35	0.84	yes	1	2.4
sp|P09651|ROA1_HUMAN input_rna_1_1453-1617	-0.74	0.14	0.11	yes	1	2.4
sp|Q8IUH3|RBM45_HUMAN input_rna_1_1453-1617	-0.74	0.14	0.1	yes	1	2.4
sp|Q14103|HNRPD_HUMAN input_rna_1_1503-1702	-0.47	0.22	0.35	yes	1	2.4
sp|Q9UNW9|NOVA2_HUMAN input_rna_1_1579-1680	-0.74	0.14	0.6	yes	1	2.4
sp|Q9UNW9|NOVA2_HUMAN input_rna_1_1588-1703	-0.74	0.14	0.21	yes	1	2.4
sp|P26368|U2AF2_HUMAN input_rna_1_2072-2222	-0.47	0.22	0.79	yes	1	2.4
sp|P62995|TRA2B_HUMAN input_rna_1_2078-2222	-0.49	0.2	0.66	yes	1	2.4
sp|Q06787|FMR1_HUMAN input_rna_1_3234-3428	-0.74	0.14	0.18	yes	1	2.4
sp|P23246|SFPQ_HUMAN input_rna_1_3321-3425	-0.8	0.14	0.29	yes	1	2.4
sp|P09651|ROA1_HUMAN input_rna_1_3703-3855	-0.9	0.1	0.04	yes	1	2.4
sp|O14979|HNRDL_HUMAN input_rna_1_3717-3839	-0.61	0.17	0.54	yes	1	2.4
sp|P26368|U2AF2_HUMAN input_rna_1_3717-3839	-0.6	0.17	0.47	yes	1	2.4
sp|Q06787|FMR1_HUMAN input_rna_1_517-710	0.11	0.69	0.97	yes	1	2.4
sp|Q13242|SRSF9_HUMAN input_rna_1_517-710	0.12	0.69	0.99	yes	1	2.4
sp|Q8IUH3|RBM45_HUMAN input_rna_1_553-725	0.01	0.61	0.99	yes	1	2.4
sp|Q15365|PCBP1_HUMAN input_rna_1_6816-6995	-0.99	0.1	0	yes	1	2.4
sp|Q9H6T0|ESRP2_HUMAN input_rna_1_6854-7000	-1.59	0	0.01	yes	1	2.4
sp|Q9H6T0|ESRP2_HUMAN input_rna_1_6870-6991	-1.72	0	0	yes	1	2.4
sp|P35637|FUS_HUMAN input_rna_1_6893-7030	-1.82	0	0	yes	1	2.4
sp|Q14103|HNRPD_HUMAN input_rna_1_1221-1359	-0.41	0.24	0.75	yes	1	2.39
sp|O14979|HNRDL_HUMAN input_rna_1_1231-1391	-0.31	0.33	0.95	yes	1	2.39
sp|Q15366|PCBP2_HUMAN input_rna_1_1238-1348	-0.34	0.32	0.94	yes	1	2.39
sp|Q13242|SRSF9_HUMAN input_rna_1_1453-1617	-0.75	0.14	0.08	yes	1	2.39
sp|P26368|U2AF2_HUMAN input_rna_1_1503-1702	-0.48	0.22	0.51	yes	1	2.39
sp|Q6ZN17|LN28B_HUMAN input_rna_1_1503-1702	-0.48	0.2	0.52	yes	1	2.39
sp|O75494|SRS10_HUMAN input_rna_1_1559-1696	-0.55	0.17	0.66	yes	1	2.39
sp|O60506|HNRPQ_HUMAN input_rna_1_2048-2230	-0.59	0.17	0.34	yes	1	2.39
sp|Q01130|SRSF2_HUMAN input_rna_1_2072-2222	-0.47	0.22	0.79	yes	1	2.39
sp|O75494|SRS10_HUMAN input_rna_1_2078-2222	-0.51	0.2	0.72	yes	1	2.39
sp|P26599|PTBP1_HUMAN input_rna_1_2085-2228	-0.45	0.22	0.7	yes	1	2.39
sp|Q8IUH3|RBM45_HUMAN input_rna_1_2085-2228	-0.46	0.22	0.8	yes	1	2.39
sp|Q06787|FMR1_HUMAN input_rna_1_2142-2250	-1	0.1	0.04	yes	1	2.39
sp|Q96EP5|DAZP1_HUMAN input_rna_1_3247-3440	-0.89	0.1	0.02	yes	1	2.39
sp|O60506|HNRPQ_HUMAN input_rna_1_3305-3439	-0.96	0.1	0.06	yes	1	2.39
sp|Q15366|PCBP2_HUMAN input_rna_1_3321-3425	-0.81	0.14	0.08	yes	1	2.39
sp|O60506|HNRPQ_HUMAN input_rna_1_3332-3437	-0.78	0.14	0.15	yes	1	2.39
sp|O60506|HNRPQ_HUMAN input_rna_1_4221-4384	-0.8	0.14	0.09	yes	1	2.39
sp|P62995|TRA2B_HUMAN input_rna_1_517-710	0.08	0.67	0.99	yes	1	2.39
sp|P26599|PTBP1_HUMAN input_rna_1_553-725	-0.05	0.57	0.95	yes	1	2.39
sp|Q15365|PCBP1_HUMAN input_rna_1_6811-7008	-1.1	0.1	0	yes	1	2.39
sp|Q15365|PCBP1_HUMAN input_rna_1_6814-7005	-1.08	0.1	0	yes	1	2.39
sp|Q9H6T0|ESRP2_HUMAN input_rna_1_6858-6996	-1.74	0	0	yes	1	2.39
sp|O60506|HNRPQ_HUMAN input_rna_1_6893-7030	-1.89	0	0	yes	1	2.39
sp|Q15366|PCBP2_HUMAN input_rna_1_6903-7007	-1.31	0.1	0	yes	1	2.39
sp|Q06787|FMR1_HUMAN input_rna_1_1003-1104	-1.03	0.1	0.24	yes	1	2.38
sp|O14979|HNRDL_HUMAN input_rna_1_1221-1359	-0.43	0.22	0.95	yes	1	2.38
sp|Q6ZN17|LN28B_HUMAN input_rna_1_1221-1359	-0.42	0.24	0.91	yes	1	2.38
sp|P31483|TIA1_HUMAN input_rna_1_1238-1348	-0.37	0.28	0.9	yes	1	2.38
sp|Q8IUH3|RBM45_HUMAN input_rna_1_1238-1348	-0.35	0.28	0.95	yes	1	2.38
sp|P35637|FUS_HUMAN input_rna_1_1472-1577	-0.54	0.17	0.62	yes	1	2.38
sp|Q14103|HNRPD_HUMAN input_rna_1_2048-2230	-0.6	0.17	0.26	yes	1	2.38
sp|P35637|FUS_HUMAN input_rna_1_2072-2222	-0.49	0.2	0.62	yes	1	2.38
sp|Q8IUH3|RBM45_HUMAN input_rna_1_2214-2329	-1.12	0.1	0	yes	1	2.38
sp|P23246|SFPQ_HUMAN input_rna_1_3278-3445	-1.24	0.1	0.04	yes	1	2.38
sp|O60506|HNRPQ_HUMAN input_rna_1_3316-3428	-0.86	0.1	0.08	yes	1	2.38
sp|P84103|SRSF3_HUMAN input_rna_1_3321-3425	-0.82	0.14	0.12	yes	1	2.38
sp|P84103|SRSF3_HUMAN input_rna_1_3326-3442	-0.83	0.14	0.11	yes	1	2.38
sp|Q01130|SRSF2_HUMAN input_rna_1_3717-3839	-0.66	0.14	0.23	yes	1	2.38
sp|P23246|SFPQ_HUMAN input_rna_1_4323-4518	-0.95	0.1	0.12	yes	1	2.38
sp|Q96EP5|DAZP1_HUMAN input_rna_1_517-710	0.06	0.66	0.98	yes	1	2.38
sp|Q13242|SRSF9_HUMAN input_rna_1_553-725	-0.06	0.57	0.99	yes	1	2.38
sp|Q9UNW9|NOVA2_HUMAN input_rna_1_6811-7008	-1.12	0.1	0	yes	1	2.38
sp|Q9UNW9|NOVA2_HUMAN input_rna_1_6821-6999	-1.1	0.1	0	yes	1	2.38
sp|Q15365|PCBP1_HUMAN input_rna_1_6837-7000	-1.32	0.1	0	yes	1	2.38
sp|Q15365|PCBP1_HUMAN input_rna_1_1453-1617	-0.76	0.14	0.13	yes	1	2.37
sp|O14979|HNRDL_HUMAN input_rna_1_1503-1702	-0.5	0.2	0.44	yes	1	2.37
sp|P26599|PTBP1_HUMAN input_rna_1_1503-1702	-0.5	0.2	0.35	yes	1	2.37
sp|Q06787|FMR1_HUMAN input_rna_1_1559-1696	-0.57	0.17	0.5	yes	1	2.37
sp|Q07955|SRSF1_HUMAN input_rna_1_2048-2230	-0.61	0.17	0.24	yes	1	2.37
sp|Q15366|PCBP2_HUMAN input_rna_1_2048-2230	-0.61	0.17	0.25	yes	1	2.37
sp|Q14103|HNRPD_HUMAN input_rna_1_2072-2222	-0.5	0.2	0.54	yes	1	2.37
sp|Q07955|SRSF1_HUMAN input_rna_1_3247-3440	-0.91	0.1	0.01	yes	1	2.37
sp|P31483|TIA1_HUMAN input_rna_1_3321-3425	-0.82	0.14	0.08	yes	1	2.37
sp|P62995|TRA2B_HUMAN input_rna_1_3703-3855	-0.94	0.1	0.06	yes	1	2.37
sp|Q16629|SRSF7_HUMAN input_rna_1_4180-4366	-0.6	0.17	0.37	yes	1	2.37
sp|O14979|HNRDL_HUMAN input_rna_1_517-710	0.04	0.63	0.99	yes	1	2.37
sp|O14979|HNRDL_HUMAN input_rna_1_553-725	-0.12	0.5	0.99	yes	1	2.37
sp|Q96EP5|DAZP1_HUMAN input_rna_1_553-725	-0.11	0.52	0.97	yes	1	2.37
sp|Q9UNW9|NOVA2_HUMAN input_rna_1_6814-7005	-1.11	0.1	0	yes	1	2.37
sp|Q15365|PCBP1_HUMAN input_rna_1_6832-7019	-2.09	0	0	yes	1	2.37
sp|P23246|SFPQ_HUMAN input_rna_1_6874-7032	-2.44	0	0	yes	1	2.37
sp|Q15366|PCBP2_HUMAN input_rna_1_1221-1359	-0.47	0.22	0.73	yes	1	2.36
sp|P26368|U2AF2_HUMAN input_rna_1_1238-1348	-0.4	0.26	0.92	yes	1	2.36
sp|O60506|HNRPQ_HUMAN input_rna_1_1453-1617	-0.76	0.14	0.11	yes	1	2.36
sp|Q06787|FMR1_HUMAN input_rna_1_1579-1680	-0.78	0.14	0.66	yes	1	2.36
sp|P09651|ROA1_HUMAN input_rna_1_2019-2154	-0.73	0.14	0.15	yes	1	2.36
sp|O14979|HNRDL_HUMAN input_rna_1_2072-2222	-0.5	0.2	0.8	yes	1	2.36
sp|P26368|U2AF2_HUMAN input_rna_1_2085-2228	-0.5	0.2	0.74	yes	1	2.36
sp|O75494|SRS10_HUMAN input_rna_1_3247-3440	-0.92	0.1	0.01	yes	1	2.36
sp|P62995|TRA2B_HUMAN input_rna_1_3247-3440	-0.93	0.1	0.02	yes	1	2.36
sp|P23246|SFPQ_HUMAN input_rna_1_3305-3439	-0.99	0.1	0.24	yes	1	2.36
sp|Q15365|PCBP1_HUMAN input_rna_1_3305-3439	-0.99	0.1	0.01	yes	1	2.36
sp|P23246|SFPQ_HUMAN input_rna_1_3316-3428	-0.87	0.1	0.25	yes	1	2.36
sp|Q16629|SRSF7_HUMAN input_rna_1_3703-3855	-0.96	0.1	0.08	yes	1	2.36
sp|P35637|FUS_HUMAN input_rna_1_3717-3839	-0.7	0.14	0.25	yes	1	2.36
sp|Q07955|SRSF1_HUMAN input_rna_1_3717-3839	-0.7	0.14	0.19	yes	1	2.36
sp|P35637|FUS_HUMAN input_rna_1_4221-4384	-0.83	0.14	0.08	yes	1	2.36
sp|Q9H6T0|ESRP2_HUMAN input_rna_1_517-710	0.01	0.61	0.81	yes	1	2.36
sp|Q9UNW9|NOVA2_HUMAN input_rna_1_517-710	0	0.61	0.95	yes	1	2.36
sp|Q9H6T0|ESRP2_HUMAN input_rna_1_6811-7008	-1.17	0.1	0.05	yes	1	2.36
sp|Q9H6T0|ESRP2_HUMAN input_rna_1_6814-7005	-1.14	0.1	0.05	yes	1	2.36
sp|Q9UNW9|NOVA2_HUMAN input_rna_1_6816-6995	-1.07	0.1	0	yes	1	2.36
sp|P26599|PTBP1_HUMAN input_rna_1_1231-1391	-0.41	0.24	0.68	yes	1	2.35
sp|Q01085|TIAR_HUMAN input_rna_1_1231-1391	-0.42	0.24	0.73	yes	1	2.35
sp|Q16629|SRSF7_HUMAN input_rna_1_1231-1391	-0.42	0.24	0.88	yes	1	2.35
sp|Q06787|FMR1_HUMAN input_rna_1_1402-1580	-0.9	0.1	0.04	yes	1	2.35
sp|Q15366|PCBP2_HUMAN input_rna_1_1472-1577	-0.57	0.17	0.58	yes	1	2.35
sp|Q01085|TIAR_HUMAN input_rna_1_1503-1702	-0.52	0.2	0.34	yes	1	2.35
sp|Q8IUH3|RBM45_HUMAN input_rna_1_1503-1702	-0.52	0.2	0.44	yes	1	2.35
sp|O14979|HNRDL_HUMAN input_rna_1_1559-1696	-0.58	0.17	0.66	yes	1	2.35
sp|Q07955|SRSF1_HUMAN input_rna_1_1559-1696	-0.59	0.17	0.57	yes	1	2.35
sp|Q06787|FMR1_HUMAN input_rna_1_1565-1702	-0.67	0.14	0.32	yes	1	2.35
sp|O75494|SRS10_HUMAN input_rna_1_2019-2154	-0.74	0.14	0.17	yes	1	2.35
sp|Q13242|SRSF9_HUMAN input_rna_1_2019-2154	-0.74	0.14	0.1	yes	1	2.35
sp|P31483|TIA1_HUMAN input_rna_1_2072-2222	-0.52	0.2	0.57	yes	1	2.35
sp|Q6ZN17|LN28B_HUMAN input_rna_1_2072-2222	-0.51	0.2	0.76	yes	1	2.35
sp|Q96EP5|DAZP1_HUMAN input_rna_1_2078-2222	-0.56	0.17	0.62	yes	1	2.35
sp|P23246|SFPQ_HUMAN input_rna_1_3234-3428	-0.8	0.14	0.19	yes	1	2.35
sp|Q14103|HNRPD_HUMAN input_rna_1_3247-3440	-0.93	0.1	0.02	yes	1	2.35
sp|O60506|HNRPQ_HUMAN input_rna_1_3321-3425	-0.84	0.14	0.09	yes	1	2.35
sp|O60506|HNRPQ_HUMAN input_rna_1_3326-3442	-0.85	0.14	0.09	yes	1	2.35
sp|Q15365|PCBP1_HUMAN input_rna_1_3717-3839	-0.73	0.14	0.18	yes	1	2.35
sp|Q8IUH3|RBM45_HUMAN input_rna_1_3717-3839	-0.73	0.14	0.16	yes	1	2.35
sp|O75494|SRS10_HUMAN input_rna_1_517-710	-0.05	0.57	0.98	yes	1	2.35
sp|Q8IUH3|RBM45_HUMAN input_rna_1_6903-7007	-1.39	0.1	0	yes	1	2.35
sp|P09651|ROA1_HUMAN input_rna_1_1231-1391	-0.45	0.22	0.68	yes	1	2.34
sp|Q8IUH3|RBM45_HUMAN input_rna_1_1231-1391	-0.45	0.22	0.76	yes	1	2.34
sp|Q01130|SRSF2_HUMAN input_rna_1_1238-1348	-0.43	0.22	0.9	yes	1	2.34
sp|P26368|U2AF2_HUMAN input_rna_1_1472-1577	-0.57	0.17	0.59	yes	1	2.34
sp|P09651|ROA1_HUMAN input_rna_1_1503-1702	-0.53	0.2	0.33	yes	1	2.34
sp|Q9UNW9|NOVA2_HUMAN input_rna_1_1565-1702	-0.68	0.14	0.3	yes	1	2.34
sp|Q06787|FMR1_HUMAN input_rna_1_1573-1697	-0.68	0.14	0.33	yes	1	2.34
sp|Q9UNW9|NOVA2_HUMAN input_rna_1_1573-1697	-0.68	0.14	0.33	yes	1	2.34
sp|Q06787|FMR1_HUMAN input_rna_1_1588-1703	-0.79	0.14	0.17	yes	1	2.34
sp|P09651|ROA1_HUMAN input_rna_1_2085-2228	-0.54	0.17	0.57	yes	1	2.34
sp|Q9H6T0|ESRP2_HUMAN input_rna_1_3278-3445	-1.29	0.1	0.04	yes	1	2.34
sp|O60506|HNRPQ_HUMAN input_rna_1_3302-3430	-0.94	0.1	0.03	yes	1	2.34
sp|P26378|ELAV4_HUMAN input_rna_1_517-710	-0.06	0.57	0.93	yes	1	2.34
sp|Q9H6T0|ESRP2_HUMAN input_rna_1_6816-6995	-1.09	0.1	0.08	yes	1	2.34
sp|P23246|SFPQ_HUMAN input_rna_1_6854-7000	-1.75	0	0	yes	1	2.34
sp|P23246|SFPQ_HUMAN input_rna_1_6885-7019	-2.39	0	0	yes	1	2.34
sp|P23246|SFPQ_HUMAN input_rna_1_6888-7019	-2.43	0	0	yes	1	2.34
sp|P23246|SFPQ_HUMAN input_rna_1_6893-7030	-2.08	0	0	yes	1	2.34
sp|Q15365|PCBP1_HUMAN input_rna_1_6893-7030	-2.07	0	0	yes	1	2.34
sp|P09651|ROA1_HUMAN input_rna_1_1238-1348	-0.47	0.22	0.82	yes	1	2.33
sp|P26599|PTBP1_HUMAN input_rna_1_1238-1348	-0.47	0.22	0.74	yes	1	2.33
sp|Q01130|SRSF2_HUMAN input_rna_1_1472-1577	-0.59	0.17	0.58	yes	1	2.33
sp|Q8IUH3|RBM45_HUMAN input_rna_1_1472-1577	-0.58	0.17	0.56	yes	1	2.33
sp|Q16629|SRSF7_HUMAN input_rna_1_1503-1702	-0.53	0.2	0.51	yes	1	2.33
sp|P26599|PTBP1_HUMAN input_rna_1_2048-2230	-0.65	0.14	0.22	yes	1	2.33
sp|P26599|PTBP1_HUMAN input_rna_1_2072-2222	-0.54	0.17	0.52	yes	1	2.33
sp|Q07955|SRSF1_HUMAN input_rna_1_2078-2222	-0.58	0.17	0.49	yes	1	2.33
sp|Q01130|SRSF2_HUMAN input_rna_1_2085-2228	-0.55	0.17	0.6	yes	1	2.33
sp|Q9UNW9|NOVA2_HUMAN input_rna_1_3234-3428	-0.83	0.14	0.08	yes	1	2.33
sp|Q06787|FMR1_HUMAN input_rna_1_3257-3429	-0.71	0.14	0.19	yes	1	2.33
sp|Q01085|TIAR_HUMAN input_rna_1_3703-3855	-1	0.1	0.02	yes	1	2.33
sp|P09651|ROA1_HUMAN input_rna_1_3717-3839	-0.77	0.14	0.1	yes	1	2.33
sp|P26378|ELAV4_HUMAN input_rna_1_3717-3839	-0.78	0.14	0.1	yes	1	2.33
sp|Q13242|SRSF9_HUMAN input_rna_1_3717-3839	-0.77	0.14	0.09	yes	1	2.33
sp|Q96EP5|DAZP1_HUMAN input_rna_1_3717-3839	-0.77	0.14	0.06	yes	1	2.33
sp|O75494|SRS10_HUMAN input_rna_1_4180-4366	-0.64	0.17	0.27	yes	1	2.33
sp|P26378|ELAV4_HUMAN input_rna_1_553-725	-0.24	0.4	0.88	yes	1	2.33
sp|Q07955|SRSF1_HUMAN input_rna_1_553-725	-0.24	0.4	0.94	yes	1	2.33
sp|Q15365|PCBP1_HUMAN input_rna_1_6828-7019	-1.79	0	0	yes	1	2.33
sp|Q6ZN17|LN28B_HUMAN input_rna_1_6828-7019	-1.81	0	0	yes	1	2.33
sp|P31483|TIA1_HUMAN input_rna_1_6899-7019	-1.86	0	0	yes	1	2.33
sp|P35637|FUS_HUMAN input_rna_1_1221-1359	-0.56	0.17	0.48	yes	1	2.32
sp|P84103|SRSF3_HUMAN input_rna_1_1238-1348	-0.49	0.2	0.69	yes	1	2.32
sp|Q06787|FMR1_HUMAN input_rna_1_1407-1574	-0.81	0.14	0.1	yes	1	2.32
sp|P23246|SFPQ_HUMAN input_rna_1_1565-1702	-0.7	0.14	0.36	yes	1	2.32
sp|Q01085|TIAR_HUMAN input_rna_1_2019-2154	-0.77	0.14	0.1	yes	1	2.32
sp|Q16629|SRSF7_HUMAN input_rna_1_2019-2154	-0.78	0.14	0.06	yes	1	2.32
sp|Q8IUH3|RBM45_HUMAN input_rna_1_2019-2154	-0.78	0.14	0.09	yes	1	2.32
sp|P26378|ELAV4_HUMAN input_rna_1_3247-3440	-0.96	0.1	0.01	yes	1	2.32
sp|P84103|SRSF3_HUMAN input_rna_1_3332-3437	-0.82	0.14	0.12	yes	1	2.32
sp|P35637|FUS_HUMAN input_rna_1_3703-3855	-1.01	0.1	0.01	yes	1	2.32
sp|Q07955|SRSF1_HUMAN input_rna_1_517-710	-0.13	0.5	0.96	yes	1	2.32
sp|Q6ZN17|LN28B_HUMAN input_rna_1_6816-6995	-1.12	0.1	0	yes	1	2.32
sp|P23246|SFPQ_HUMAN input_rna_1_6858-6996	-1.93	0	0	yes	1	2.32
sp|P23246|SFPQ_HUMAN input_rna_1_6865-6992	-1.87	0	0	yes	1	2.32
sp|P23246|SFPQ_HUMAN input_rna_1_6870-6991	-1.96	0	0	yes	1	2.32
sp|O60506|HNRPQ_HUMAN input_rna_1_6899-7019	-1.89	0	0	yes	1	2.32
sp|Q16629|SRSF7_HUMAN input_rna_1_1221-1359	-0.58	0.17	0.63	yes	1	2.31
sp|O75494|SRS10_HUMAN input_rna_1_1231-1391	-0.52	0.2	0.66	yes	1	2.31
sp|Q14103|HNRPD_HUMAN input_rna_1_1238-1348	-0.5	0.2	0.69	yes	1	2.31
sp|O14979|HNRDL_HUMAN input_rna_1_1472-1577	-0.6	0.17	0.59	yes	1	2.31
sp|P26599|PTBP1_HUMAN input_rna_1_1472-1577	-0.6	0.17	0.48	yes	1	2.31
sp|Q9UNW9|NOVA2_HUMAN input_rna_1_1540-1704	-0.67	0.14	0.25	yes	1	2.31
sp|Q6ZN17|LN28B_HUMAN input_rna_1_1559-1696	-0.62	0.17	0.52	yes	1	2.31
sp|P23246|SFPQ_HUMAN input_rna_1_1573-1697	-0.7	0.14	0.37	yes	1	2.31
sp|P62995|TRA2B_HUMAN input_rna_1_2019-2154	-0.79	0.14	0.08	yes	1	2.31
sp|Q8IUH3|RBM45_HUMAN input_rna_1_2072-2222	-0.56	0.17	0.57	yes	1	2.31
sp|O14979|HNRDL_HUMAN input_rna_1_2085-2228	-0.57	0.17	0.66	yes	1	2.31
sp|P31483|TIA1_HUMAN input_rna_1_2085-2228	-0.58	0.17	0.44	yes	1	2.31
sp|P84103|SRSF3_HUMAN input_rna_1_2085-2228	-0.58	0.17	0.42	yes	1	2.31
sp|Q13242|SRSF9_HUMAN input_rna_1_2085-2228	-0.57	0.17	0.52	yes	1	2.31
sp|O60506|HNRPQ_HUMAN input_rna_1_2214-2329	-1.24	0.1	0	yes	1	2.31
sp|P84103|SRSF3_HUMAN input_rna_1_2214-2329	-1.24	0.1	0	yes	1	2.31
sp|Q9UNW9|NOVA2_HUMAN input_rna_1_3257-3429	-0.73	0.14	0.17	yes	1	2.31
sp|Q9UNW9|NOVA2_HUMAN input_rna_1_3261-3428	-0.68	0.14	0.23	yes	1	2.31
sp|Q15365|PCBP1_HUMAN input_rna_1_3332-3437	-0.83	0.14	0.1	yes	1	2.31
sp|Q15365|PCBP1_HUMAN input_rna_1_3703-3855	-1.02	0.1	0.03	yes	1	2.31
sp|Q9H6T0|ESRP2_HUMAN input_rna_1_4554-4655	-1.06	0.1	0.93	yes	1	2.31
sp|Q9UNW9|NOVA2_HUMAN input_rna_1_553-725	-0.31	0.33	0.83	yes	1	2.31
sp|P23246|SFPQ_HUMAN input_rna_1_6899-7019	-1.93	0	0	yes	1	2.31
sp|Q15365|PCBP1_HUMAN input_rna_1_6899-7019	-1.92	0	0	yes	1	2.31
sp|P31483|TIA1_HUMAN input_rna_1_1221-1359	-0.6	0.17	0.4	yes	1	2.3
sp|Q8IUH3|RBM45_HUMAN input_rna_1_1221-1359	-0.61	0.17	0.41	yes	1	2.3
sp|Q07955|SRSF1_HUMAN input_rna_1_1231-1391	-0.54	0.17	0.52	yes	1	2.3
sp|O14979|HNRDL_HUMAN input_rna_1_1238-1348	-0.52	0.2	0.88	yes	1	2.3
sp|P84103|SRSF3_HUMAN input_rna_1_1503-1702	-0.56	0.17	0.41	yes	1	2.3
sp|P35637|FUS_HUMAN input_rna_1_2019-2154	-0.8	0.14	0.1	yes	1	2.3
sp|O75494|SRS10_HUMAN input_rna_1_2048-2230	-0.68	0.14	0.19	yes	1	2.3
sp|P09651|ROA1_HUMAN input_rna_1_2072-2222	-0.56	0.17	0.49	yes	1	2.3
sp|Q01085|TIAR_HUMAN input_rna_1_2072-2222	-0.56	0.17	0.48	yes	1	2.3
sp|P23246|SFPQ_HUMAN input_rna_1_3302-3430	-0.98	0.1	0.17	yes	1	2.3
sp|P35637|FUS_HUMAN input_rna_1_3302-3430	-0.98	0.1	0.02	yes	1	2.3
sp|Q14103|HNRPD_HUMAN input_rna_1_3717-3839	-0.83	0.14	0.09	yes	1	2.3
sp|Q9H6T0|ESRP2_HUMAN input_rna_1_6821-6999	-1.28	0.1	0.04	yes	1	2.3
sp|O75494|SRS10_HUMAN input_rna_1_1221-1359	-0.63	0.17	0.44	yes	1	2.29
sp|P09651|ROA1_HUMAN input_rna_1_1221-1359	-0.62	0.17	0.35	yes	1	2.29
sp|P26599|PTBP1_HUMAN input_rna_1_1221-1359	-0.62	0.17	0.37	yes	1	2.29
sp|Q01085|TIAR_HUMAN input_rna_1_1221-1359	-0.62	0.17	0.36	yes	1	2.29
sp|Q07955|SRSF1_HUMAN input_rna_1_1503-1702	-0.57	0.17	0.31	yes	1	2.29
sp|Q13242|SRSF9_HUMAN input_rna_1_1503-1702	-0.56	0.17	0.35	yes	1	2.29
sp|Q06787|FMR1_HUMAN input_rna_1_1540-1704	-0.7	0.14	0.22	yes	1	2.29
sp|Q16629|SRSF7_HUMAN input_rna_1_2072-2222	-0.57	0.17	0.65	yes	1	2.29
sp|Q15365|PCBP1_HUMAN input_rna_1_2214-2329	-1.28	0.1	0	yes	1	2.29
sp|Q06787|FMR1_HUMAN input_rna_1_3261-3428	-0.7	0.14	0.22	yes	1	2.29
sp|P84103|SRSF3_HUMAN input_rna_1_3703-3855	-1.04	0.1	0.16	yes	1	2.29
sp|Q9H6T0|ESRP2_HUMAN input_rna_1_4221-4384	-0.9	0.1	0.16	yes	1	2.29
sp|Q15365|PCBP1_HUMAN input_rna_1_6903-7007	-1.55	0	0	yes	1	2.29
sp|Q07955|SRSF1_HUMAN input_rna_1_1221-1359	-0.65	0.14	0.35	yes	1	2.28
sp|Q01085|TIAR_HUMAN input_rna_1_1238-1348	-0.57	0.17	0.58	yes	1	2.28
sp|P09651|ROA1_HUMAN input_rna_1_1472-1577	-0.62	0.17	0.44	yes	1	2.28
sp|Q14103|HNRPD_HUMAN input_rna_1_1472-1577	-0.62	0.17	0.44	yes	1	2.28
sp|Q9UNW9|NOVA2_HUMAN input_rna_1_1559-1696	-0.64	0.17	0.36	yes	1	2.28
sp|P09651|ROA1_HUMAN input_rna_1_2048-2230	-0.71	0.14	0.15	yes	1	2.28
sp|Q96EP5|DAZP1_HUMAN input_rna_1_2048-2230	-0.71	0.14	0.16	yes	1	2.28
sp|P26378|ELAV4_HUMAN input_rna_1_2078-2222	-0.64	0.14	0.29	yes	1	2.28
sp|Q14103|HNRPD_HUMAN input_rna_1_2085-2228	-0.63	0.17	0.33	yes	1	2.28
sp|Q15365|PCBP1_HUMAN input_rna_1_3247-3440	-1	0.1	0.01	yes	1	2.28
sp|P23246|SFPQ_HUMAN input_rna_1_3257-3429	-0.75	0.14	0.25	yes	1	2.28
sp|P35637|FUS_HUMAN input_rna_1_3316-3428	-0.95	0.1	0.03	yes	1	2.28
sp|Q06787|FMR1_HUMAN input_rna_1_553-725	-0.42	0.24	0.69	yes	1	2.28
sp|P35637|FUS_HUMAN input_rna_1_6899-7019	-2.02	0	0	yes	1	2.28
sp|O60506|HNRPQ_HUMAN input_rna_1_6903-7007	-1.58	0	0	yes	1	2.28
sp|P84103|SRSF3_HUMAN input_rna_1_6903-7007	-1.57	0	0	yes	1	2.28
sp|P62995|TRA2B_HUMAN input_rna_1_1231-1391	-0.6	0.17	0.36	yes	1	2.27
sp|P84103|SRSF3_HUMAN input_rna_1_1231-1391	-0.62	0.17	0.34	yes	1	2.27
sp|Q13242|SRSF9_HUMAN input_rna_1_1238-1348	-0.58	0.17	0.61	yes	1	2.27
sp|Q16629|SRSF7_HUMAN input_rna_1_1238-1348	-0.58	0.17	0.65	yes	1	2.27
sp|O75494|SRS10_HUMAN input_rna_1_1503-1702	-0.58	0.17	0.35	yes	1	2.27
sp|P62995|TRA2B_HUMAN input_rna_1_1503-1702	-0.58	0.17	0.29	yes	1	2.27
sp|Q96EP5|DAZP1_HUMAN input_rna_1_1503-1702	-0.58	0.17	0.29	yes	1	2.27
sp|P23246|SFPQ_HUMAN input_rna_1_1579-1680	-0.88	0.1	0.93	yes	1	2.27
sp|Q16629|SRSF7_HUMAN input_rna_1_2048-2230	-0.72	0.14	0.11	yes	1	2.27
sp|Q15365|PCBP1_HUMAN input_rna_1_3326-3442	-0.91	0.1	0.04	yes	1	2.27
sp|P23246|SFPQ_HUMAN input_rna_1_4554-4655	-1.1	0.1	0.77	yes	1	2.27
sp|Q6ZN17|LN28B_HUMAN input_rna_1_6811-7008	-1.35	0.1	0	yes	1	2.27
sp|Q6ZN17|LN28B_HUMAN input_rna_1_6814-7005	-1.31	0.1	0	yes	1	2.27
sp|Q13242|SRSF9_HUMAN input_rna_1_1231-1391	-0.64	0.17	0.25	yes	1	2.26
sp|P23246|SFPQ_HUMAN input_rna_1_1588-1703	-0.86	0.1	0.21	yes	1	2.26
sp|Q01085|TIAR_HUMAN input_rna_1_2048-2230	-0.73	0.14	0.13	yes	1	2.26
sp|Q07955|SRSF1_HUMAN input_rna_1_2072-2222	-0.61	0.17	0.43	yes	1	2.26
sp|Q01085|TIAR_HUMAN input_rna_1_2085-2228	-0.66	0.14	0.28	yes	1	2.26
sp|Q96EP5|DAZP1_HUMAN input_rna_1_2085-2228	-0.66	0.14	0.28	yes	1	2.26
sp|Q6ZN17|LN28B_HUMAN input_rna_1_3717-3839	-0.92	0.1	0.01	yes	1	2.26
sp|Q9H6T0|ESRP2_HUMAN input_rna_1_4323-4518	-1.09	0.1	0.08	yes	1	2.26
sp|Q96EP5|DAZP1_HUMAN input_rna_1_1231-1391	-0.67	0.14	0.23	yes	1	2.25
sp|P31483|TIA1_HUMAN input_rna_1_1472-1577	-0.64	0.14	0.39	yes	1	2.25
sp|Q9H6T0|ESRP2_HUMAN input_rna_1_1559-1696	-0.66	0.14	0.42	yes	1	2.25
sp|O75494|SRS10_HUMAN input_rna_1_2072-2222	-0.61	0.17	0.48	yes	1	2.25
sp|P23246|SFPQ_HUMAN input_rna_1_2142-2250	-1.24	0.1	0.07	yes	1	2.25
sp|P35637|FUS_HUMAN input_rna_1_3326-3442	-0.92	0.1	0.04	yes	1	2.25
sp|P35637|FUS_HUMAN input_rna_1_3332-3437	-0.86	0.1	0.07	yes	1	2.25
sp|P62995|TRA2B_HUMAN input_rna_1_1221-1359	-0.74	0.14	0.16	yes	1	2.24
sp|P84103|SRSF3_HUMAN input_rna_1_1453-1617	-0.81	0.14	0.08	yes	1	2.24
sp|P84103|SRSF3_HUMAN input_rna_1_1472-1577	-0.65	0.14	0.38	yes	1	2.24
sp|Q13242|SRSF9_HUMAN input_rna_1_1472-1577	-0.65	0.14	0.31	yes	1	2.24
sp|P26378|ELAV4_HUMAN input_rna_1_2048-2230	-0.74	0.14	0.12	yes	1	2.24
sp|Q8IUH3|RBM45_HUMAN input_rna_1_2048-2230	-0.74	0.14	0.12	yes	1	2.24
sp|Q07955|SRSF1_HUMAN input_rna_1_2085-2228	-0.68	0.14	0.27	yes	1	2.24
sp|Q01085|TIAR_HUMAN input_rna_1_3717-3839	-0.97	0.1	0.01	yes	1	2.24
sp|P23246|SFPQ_HUMAN input_rna_1_553-725	-0.55	0.17	0.38	yes	1	2.24
sp|P23246|SFPQ_HUMAN input_rna_1_1003-1104	-1.31	0.1	0.5	yes	1	2.23
sp|P62995|TRA2B_HUMAN input_rna_1_2048-2230	-0.75	0.14	0.08	yes	1	2.23
sp|P84103|SRSF3_HUMAN input_rna_1_2072-2222	-0.63	0.17	0.33	yes	1	2.23
sp|Q13242|SRSF9_HUMAN input_rna_1_2072-2222	-0.63	0.17	0.29	yes	1	2.23
sp|Q16629|SRSF7_HUMAN input_rna_1_2085-2228	-0.69	0.14	0.22	yes	1	2.23
sp|P35637|FUS_HUMAN input_rna_1_3321-3425	-0.92	0.1	0.03	yes	1	2.23
sp|P84103|SRSF3_HUMAN input_rna_1_3717-3839	-0.99	0.1	0.04	yes	1	2.23
sp|Q16629|SRSF7_HUMAN input_rna_1_3717-3839	-1	0.1	0	yes	1	2.23
sp|P23246|SFPQ_HUMAN input_rna_1_4221-4384	-0.95	0.1	0.12	yes	1	2.23
sp|Q01085|TIAR_HUMAN input_rna_1_1472-1577	-0.67	0.14	0.3	yes	1	2.22
sp|Q07955|SRSF1_HUMAN input_rna_1_1472-1577	-0.67	0.14	0.28	yes	1	2.22
sp|Q16629|SRSF7_HUMAN input_rna_1_1472-1577	-0.67	0.14	0.29	yes	1	2.22
sp|P23246|SFPQ_HUMAN input_rna_1_1540-1704	-0.8	0.14	0.22	yes	1	2.22
sp|Q9H6T0|ESRP2_HUMAN input_rna_1_1573-1697	-0.77	0.14	0.32	yes	1	2.22
sp|P84103|SRSF3_HUMAN input_rna_1_2019-2154	-0.9	0.1	0.07	yes	1	2.22
sp|Q13242|SRSF9_HUMAN input_rna_1_2048-2230	-0.76	0.14	0.05	yes	1	2.22
sp|P35637|FUS_HUMAN input_rna_1_2214-2329	-1.41	0.1	0	yes	1	2.22
sp|Q9H6T0|ESRP2_HUMAN input_rna_1_3257-3429	-0.81	0.14	0.23	yes	1	2.22
sp|P31483|TIA1_HUMAN input_rna_1_3326-3442	-0.94	0.1	0.03	yes	1	2.22
sp|P84103|SRSF3_HUMAN input_rna_1_1221-1359	-0.81	0.14	0.11	yes	1	2.21
sp|Q13242|SRSF9_HUMAN input_rna_1_1221-1359	-0.8	0.14	0.05	yes	1	2.21
sp|Q07955|SRSF1_HUMAN input_rna_1_1238-1348	-0.71	0.14	0.16	yes	1	2.21
sp|Q6ZN17|LN28B_HUMAN input_rna_1_1238-1348	-0.7	0.14	0.23	yes	1	2.21
sp|P35637|FUS_HUMAN input_rna_1_2048-2230	-0.78	0.14	0.11	yes	1	2.21
sp|P62995|TRA2B_HUMAN input_rna_1_2072-2222	-0.65	0.14	0.31	yes	1	2.21
sp|Q96EP5|DAZP1_HUMAN input_rna_1_2072-2222	-0.65	0.14	0.3	yes	1	2.21
sp|O75494|SRS10_HUMAN input_rna_1_3717-3839	-1.04	0.1	0	yes	1	2.21
sp|Q96EP5|DAZP1_HUMAN input_rna_1_1221-1359	-0.82	0.14	0.03	yes	1	2.2
sp|Q96EP5|DAZP1_HUMAN input_rna_1_1238-1348	-0.73	0.14	0.07	yes	1	2.2
sp|P23246|SFPQ_HUMAN input_rna_1_1402-1580	-1.12	0.1	0.05	yes	1	2.2
sp|P26378|ELAV4_HUMAN input_rna_1_2085-2228	-0.74	0.14	0.15	yes	1	2.2
sp|Q9H6T0|ESRP2_HUMAN input_rna_1_2142-2250	-1.32	0.1	0.05	yes	1	2.2
sp|P23246|SFPQ_HUMAN input_rna_1_3261-3428	-0.78	0.14	0.26	yes	1	2.2
sp|Q9H6T0|ESRP2_HUMAN input_rna_1_3261-3428	-0.78	0.14	0.28	yes	1	2.2
sp|P62995|TRA2B_HUMAN input_rna_1_3717-3839	-1.07	0.1	0	yes	1	2.2
sp|Q6ZN17|LN28B_HUMAN input_rna_1_1472-1577	-0.69	0.14	0.24	yes	1	2.19
sp|Q96EP5|DAZP1_HUMAN input_rna_1_1472-1577	-0.69	0.14	0.16	yes	1	2.19
sp|Q9H6T0|ESRP2_HUMAN input_rna_1_1565-1702	-0.83	0.14	0.27	yes	1	2.19
sp|Q9H6T0|ESRP2_HUMAN input_rna_1_1588-1703	-0.92	0.1	0.19	yes	1	2.19
sp|O75494|SRS10_HUMAN input_rna_1_1238-1348	-0.75	0.14	0.14	yes	1	2.18
sp|P62995|TRA2B_HUMAN input_rna_1_1238-1348	-0.75	0.14	0.09	yes	1	2.18
sp|P26378|ELAV4_HUMAN input_rna_1_1503-1702	-0.65	0.14	0.2	yes	1	2.18
sp|Q6ZN17|LN28B_HUMAN input_rna_1_2085-2228	-0.77	0.14	0.12	yes	1	2.18
sp|P31483|TIA1_HUMAN input_rna_1_2214-2329	-1.47	0.1	0	yes	1	2.18
sp|Q9H6T0|ESRP2_HUMAN input_rna_1_3234-3428	-1.02	0.1	0.1	yes	1	2.18
sp|P31483|TIA1_HUMAN input_rna_1_3332-3437	-0.9	0.1	0.03	yes	1	2.18
sp|Q9H6T0|ESRP2_HUMAN input_rna_1_1003-1104	-1.4	0.1	0.53	yes	1	2.17
sp|P26378|ELAV4_HUMAN input_rna_1_1231-1391	-0.89	0.1	0.05	yes	1	2.16
sp|P23246|SFPQ_HUMAN input_rna_1_1407-1574	-1.02	0.1	0.1	yes	1	2.16
sp|P35637|FUS_HUMAN input_rna_1_1453-1617	-0.84	0.14	0.06	yes	1	2.16
sp|O75494|SRS10_HUMAN input_rna_1_1472-1577	-0.71	0.14	0.23	yes	1	2.16
sp|P62995|TRA2B_HUMAN input_rna_1_1472-1577	-0.72	0.14	0.17	yes	1	2.16
sp|P31483|TIA1_HUMAN input_rna_1_2019-2154	-0.96	0.1	0.02	yes	1	2.16
sp|P62995|TRA2B_HUMAN input_rna_1_2085-2228	-0.8	0.14	0.11	yes	1	2.16
sp|Q9H6T0|ESRP2_HUMAN input_rna_1_553-725	-0.84	0.14	0.21	yes	1	2.16
sp|P31483|TIA1_HUMAN input_rna_1_6903-7007	-1.85	0	0	yes	1	2.16
sp|Q9H6T0|ESRP2_HUMAN input_rna_1_1579-1680	-1	0.1	0.96	yes	1	2.15
sp|O75494|SRS10_HUMAN input_rna_1_2085-2228	-0.82	0.14	0.08	yes	1	2.15
sp|P35637|FUS_HUMAN input_rna_1_6903-7007	-1.88	0	0	yes	1	2.15
sp|P31483|TIA1_HUMAN input_rna_1_1453-1617	-0.85	0.14	0.06	yes	1	2.14
sp|P31483|TIA1_HUMAN input_rna_1_3703-3855	-1.25	0.1	0	yes	1	2.14
sp|P31483|TIA1_HUMAN input_rna_1_3717-3839	-1.2	0.1	0	yes	1	2.14
sp|Q9H6T0|ESRP2_HUMAN input_rna_1_1402-1580	-1.22	0.1	0.04	yes	1	2.13
sp|P31483|TIA1_HUMAN input_rna_1_2048-2230	-0.86	0.1	0.04	yes	1	2.13
sp|P26378|ELAV4_HUMAN input_rna_1_2072-2222	-0.73	0.14	0.15	yes	1	2.13
sp|Q9H6T0|ESRP2_HUMAN input_rna_1_1407-1574	-1.09	0.1	0.08	yes	1	2.11
sp|P26378|ELAV4_HUMAN input_rna_1_1472-1577	-0.75	0.14	0.12	yes	1	2.11
sp|Q9H6T0|ESRP2_HUMAN input_rna_1_1540-1704	-0.97	0.1	0.1	yes	1	2.11
sp|P84103|SRSF3_HUMAN input_rna_1_2048-2230	-0.88	0.1	0.04	yes	1	2.11
sp|P26378|ELAV4_HUMAN input_rna_1_1221-1359	-1.05	0.1	0	yes	1	2.1
sp|P26378|ELAV4_HUMAN input_rna_1_1238-1348	-0.93	0.1	0.01	yes	1	2.1
sp|Q6ZN17|LN28B_HUMAN input_rna_1_3247-3440	-1.16	0.1	0	yes	1	2.09
sp|Q86V81|THOC4_HUMAN input_rna_1_1003-1104	0.04	0.63	0.99	yes	1	2
sp|O15226|NKRF_HUMAN input_rna_1_1221-1359	0.95	0.97	1	yes	1	2
sp|O15226|NKRF_HUMAN input_rna_1_1231-1391	1.21	0.98	1	yes	1	2
sp|Q92945|FUBP2_HUMAN input_rna_1_1238-1348	0.9	0.96	1	yes	1	2
sp|P04083|ANXA1_HUMAN input_rna_1_1402-1580	0.04	0.63	0.87	yes	1	2
sp|P04083|ANXA1_HUMAN input_rna_1_1407-1574	0.04	0.63	0.9	yes	1	2
sp|Q86V81|THOC4_HUMAN input_rna_1_1407-1574	0.04	0.63	0.99	yes	1	2
sp|P19338|NUCL_HUMAN input_rna_1_1453-1617	-0.5	0.2	0.45	yes	1	2
sp|Q92945|FUBP2_HUMAN input_rna_1_1472-1577	-0.07	0.54	0.89	yes	1	2
sp|Q12996|CSTF3_HUMAN input_rna_1_1503-1702	0.01	0.61	0.69	yes	1	2
sp|P04083|ANXA1_HUMAN input_rna_1_1540-1704	0.37	0.84	0.98	yes	1	2
sp|Q13901|C1D_HUMAN input_rna_1_1559-1696	-0.06	0.54	0.94	yes	1	2
sp|Q13901|C1D_HUMAN input_rna_1_1565-1702	-0.01	0.59	0.95	yes	1	2
sp|Q9Y221|NIP7_HUMAN input_rna_1_1573-1697	-0.16	0.47	0.93	yes	1	2
sp|Q13901|C1D_HUMAN input_rna_1_1579-1680	-0.09	0.52	0.58	yes	1	2
sp|Q9HC52|CBX8_HUMAN input_rna_1_1588-1703	-0.21	0.42	0.97	yes	1	2
sp|P19338|NUCL_HUMAN input_rna_1_2019-2154	0.01	0.61	0.89	yes	1	2
sp|Q05823|RN5A_HUMAN input_rna_1_2048-2230	0.03	0.63	0.87	yes	1	2
sp|Q92945|FUBP2_HUMAN input_rna_1_2072-2222	0.11	0.69	0.92	yes	1	2
sp|P05198|IF2A_HUMAN input_rna_1_2078-2222	0.23	0.77	0.99	yes	1	2
sp|Q92945|FUBP2_HUMAN input_rna_1_2085-2228	0.46	0.88	0.99	yes	1	2
sp|Q86V81|THOC4_HUMAN input_rna_1_2142-2250	0	0.61	1	yes	1	2
sp|Q13283|G3BP1_HUMAN input_rna_1_2214-2329	0.03	0.63	1	yes	1	2
sp|A6NGQ2|OOEP_HUMAN input_rna_1_3234-3428	0.02	0.63	0.97	yes	1	2
sp|Q13901|C1D_HUMAN input_rna_1_3234-3428	0.03	0.63	0.94	yes	1	2
sp|P47813|IF1AX_HUMAN input_rna_1_3247-3440	-0.35	0.32	0.67	yes	1	2
sp|Q9HC52|CBX8_HUMAN input_rna_1_3257-3429	-0.15	0.47	0.93	yes	1	2
sp|Q9HC52|CBX8_HUMAN input_rna_1_3261-3428	-0.06	0.54	0.96	yes	1	2
sp|Q9P013|CWC15_HUMAN input_rna_1_3278-3445	-0.37	0.28	0.92	yes	1	2
sp|Q15056|IF4H_HUMAN input_rna_1_3302-3430	-0.37	0.28	0.96	yes	1	2
sp|Q07666|KHDR1_HUMAN input_rna_1_3305-3439	-0.39	0.26	0.94	yes	1	2
sp|Q9UN86|G3BP2_HUMAN input_rna_1_3305-3439	-0.39	0.26	0.85	yes	1	2
sp|Q15056|IF4H_HUMAN input_rna_1_3316-3428	-0.35	0.32	0.97	yes	1	2
sp|O60812|HNRCL_HUMAN input_rna_1_3321-3425	-0.38	0.26	0.94	yes	1	2
sp|Q13283|G3BP1_HUMAN input_rna_1_3326-3442	-0.38	0.26	0.96	yes	1	2
sp|Q13283|G3BP1_HUMAN input_rna_1_3332-3437	-0.42	0.24	0.95	yes	1	2
sp|Q9NXZ2|DDX43_HUMAN input_rna_1_3703-3855	-0.09	0.52	0.36	yes	1	2
sp|Q05823|RN5A_HUMAN input_rna_1_3717-3839	0.78	0.95	0.99	yes	1	2
sp|P51003|PAPOA_HUMAN input_rna_1_4180-4366	-0.16	0.47	0.73	yes	1	2
sp|Q9UN86|G3BP2_HUMAN input_rna_1_4188-4359	-0.4	0.24	0.76	yes	1	2
sp|C9JE40|PATL2_HUMAN input_rna_1_4190-4357	-0.41	0.24	0.7	yes	1	2
sp|Q9UN86|G3BP2_HUMAN input_rna_1_4190-4357	-0.41	0.24	0.75	yes	1	2
sp|O95931|CBX7_HUMAN input_rna_1_4221-4384	-0.23	0.4	0.96	yes	1	2
sp|P62249|RS16_HUMAN input_rna_1_4323-4518	-0.26	0.37	0.78	yes	1	2
sp|Q86V81|THOC4_HUMAN input_rna_1_4554-4655	-0.25	0.37	0.71	yes	1	2
sp|P04083|ANXA1_HUMAN input_rna_1_517-710	2	0.99	1	yes	1	2
sp|P04083|ANXA1_HUMAN input_rna_1_553-725	2.06	0.99	1	yes	1	2
sp|P39019|RS19_HUMAN input_rna_1_6811-7008	0.17	0.73	0.98	yes	1	2
sp|P39019|RS19_HUMAN input_rna_1_6814-7005	0.15	0.73	0.99	yes	1	2
sp|P39019|RS19_HUMAN input_rna_1_6816-6995	0.06	0.66	0.96	yes	1	2
sp|Q99547|MPH6_HUMAN input_rna_1_6816-6995	0.06	0.66	0.98	yes	1	2
sp|Q99547|MPH6_HUMAN input_rna_1_6821-6999	0.23	0.77	0.99	yes	1	2
sp|Q9NY12|GAR1_HUMAN input_rna_1_6828-7019	0.01	0.61	0.99	yes	1	2
sp|Q9NY12|GAR1_HUMAN input_rna_1_6832-7019	-0.03	0.59	0.99	yes	1	2
sp|Q9UN86|G3BP2_HUMAN input_rna_1_6837-7000	-0.03	0.59	0.98	yes	1	2
sp|Q9UN86|G3BP2_HUMAN input_rna_1_6854-7000	0.03	0.63	0.99	yes	1	2
sp|Q86V81|THOC4_HUMAN input_rna_1_6858-6996	0.07	0.66	0.99	yes	1	2
sp|P82675|RT05_HUMAN input_rna_1_6865-6992	0.04	0.63	1	yes	1	2
sp|P82675|RT05_HUMAN input_rna_1_6870-6991	0.07	0.67	1	yes	1	2
sp|Q15056|IF4H_HUMAN input_rna_1_6870-6991	0.08	0.67	0.99	yes	1	2
sp|Q07666|KHDR1_HUMAN input_rna_1_6874-7032	0.32	0.81	1	yes	1	2
sp|Q07666|KHDR1_HUMAN input_rna_1_6885-7019	0.37	0.84	1	yes	1	2
sp|Q07666|KHDR1_HUMAN input_rna_1_6888-7019	0.43	0.87	1	yes	1	2
sp|Q9UN86|G3BP2_HUMAN input_rna_1_6893-7030	0.49	0.89	0.99	yes	1	2
sp|Q13283|G3BP1_HUMAN input_rna_1_6899-7019	0.44	0.88	1	yes	1	2
sp|P82675|RT05_HUMAN input_rna_1_6903-7007	0.16	0.73	1	yes	1	2
sp|P39019|RS19_HUMAN input_rna_1_1559-1696	-0.07	0.54	0.94	yes	1	1.99
sp|P55769|NH2L1_HUMAN input_rna_1_1559-1696	-0.07	0.54	0.95	yes	1	1.99
sp|Q9Y221|NIP7_HUMAN input_rna_1_1559-1696	-0.07	0.54	0.97	yes	1	1.99
sp|P55769|NH2L1_HUMAN input_rna_1_1565-1702	-0.03	0.59	0.95	yes	1	1.99
sp|Q13901|C1D_HUMAN input_rna_1_1573-1697	-0.17	0.45	0.9	yes	1	1.99
sp|A6NGQ2|OOEP_HUMAN input_rna_1_1579-1680	-0.11	0.52	0.66	yes	1	1.99
sp|P62244|RS15A_HUMAN input_rna_1_1579-1680	-0.1	0.52	0.61	yes	1	1.99
sp|O15226|NKRF_HUMAN input_rna_1_2072-2222	0.09	0.67	0.93	yes	1	1.99
sp|P04083|ANXA1_HUMAN input_rna_1_2078-2222	0.22	0.76	0.99	yes	1	1.99
sp|Q96SI9|STRBP_HUMAN input_rna_1_3247-3440	-0.36	0.28	0.62	yes	1	1.99
sp|Q9UKF6|CPSF3_HUMAN input_rna_1_3247-3440	-0.36	0.28	0.55	yes	1	1.99
sp|Q07666|KHDR1_HUMAN input_rna_1_3278-3445	-0.39	0.26	0.91	yes	1	1.99
sp|Q13283|G3BP1_HUMAN input_rna_1_3305-3439	-0.39	0.26	0.95	yes	1	1.99
sp|O60930|RNH1_HUMAN input_rna_1_3316-3428	-0.35	0.28	0.95	yes	1	1.99
sp|P19338|NUCL_HUMAN input_rna_1_3703-3855	-0.11	0.52	0.08	yes	1	1.99
sp|O60930|RNH1_HUMAN input_rna_1_4221-4384	-0.24	0.4	0.9	yes	1	1.99
sp|A6NGQ2|OOEP_HUMAN input_rna_1_4323-4518	-0.26	0.37	0.8	yes	1	1.99
sp|P39019|RS19_HUMAN input_rna_1_6821-6999	0.22	0.76	0.98	yes	1	1.99
sp|Q9NVV4|PAPD1_HUMAN input_rna_1_6854-7000	0	0.61	0.99	yes	1	1.99
sp|Q07666|KHDR1_HUMAN input_rna_1_6865-6992	0.01	0.61	1	yes	1	1.99
sp|Q15056|IF4H_HUMAN input_rna_1_6865-6992	0.01	0.61	0.99	yes	1	1.99
sp|Q86V81|THOC4_HUMAN input_rna_1_6865-6992	0.01	0.61	1	yes	1	1.99
sp|Q86V81|THOC4_HUMAN input_rna_1_6870-6991	0.06	0.66	0.99	yes	1	1.99
sp|Q9UN86|G3BP2_HUMAN input_rna_1_6885-7019	0.32	0.81	0.99	yes	1	1.99
sp|P82675|RT05_HUMAN input_rna_1_6888-7019	0.41	0.85	1	yes	1	1.99
sp|P82675|RT05_HUMAN input_rna_1_6899-7019	0.41	0.85	1	yes	1	1.99
sp|Q13283|G3BP1_HUMAN input_rna_1_6903-7007	0.14	0.71	1	yes	1	1.99
sp|Q12996|CSTF3_HUMAN input_rna_1_1231-1391	1.16	0.98	0.99	yes	1	1.98
sp|P06748|NPM_HUMAN input_rna_1_1402-1580	0.01	0.61	0.98	yes	1	1.98
sp|Q86V81|THOC4_HUMAN input_rna_1_1402-1580	0.02	0.61	0.99	yes	1	1.98
sp|A6NGQ2|OOEP_HUMAN input_rna_1_1559-1696	-0.08	0.54	0.95	yes	1	1.98
sp|Q9Y221|NIP7_HUMAN input_rna_1_1565-1702	-0.03	0.59	0.97	yes	1	1.98
sp|P55769|NH2L1_HUMAN input_rna_1_1573-1697	-0.18	0.45	0.91	yes	1	1.98
sp|P37108|SRP14_HUMAN input_rna_1_1579-1680	-0.11	0.5	0.54	yes	1	1.98
sp|P19338|NUCL_HUMAN input_rna_1_2048-2230	0.01	0.61	0.81	yes	1	1.98
sp|Q12996|CSTF3_HUMAN input_rna_1_2072-2222	0.09	0.67	0.91	yes	1	1.98
sp|P62249|RS16_HUMAN input_rna_1_3234-3428	0	0.61	0.94	yes	1	1.98
sp|Q9Y221|NIP7_HUMAN input_rna_1_3257-3429	-0.17	0.45	0.92	yes	1	1.98
sp|P82675|RT05_HUMAN input_rna_1_3302-3430	-0.39	0.26	0.98	yes	1	1.98
sp|P82675|RT05_HUMAN input_rna_1_3305-3439	-0.41	0.24	0.95	yes	1	1.98
sp|O60812|HNRCL_HUMAN input_rna_1_3316-3428	-0.36	0.28	0.95	yes	1	1.98
sp|Q86SE5|RALYL_HUMAN input_rna_1_3321-3425	-0.4	0.26	0.93	yes	1	1.98
sp|P61326|MGN_HUMAN input_rna_1_4323-4518	-0.28	0.35	0.76	yes	1	1.98
sp|O95931|CBX7_HUMAN input_rna_1_4554-4655	-0.28	0.35	0.73	yes	1	1.98
sp|P62249|RS16_HUMAN input_rna_1_6821-6999	0.18	0.75	0.97	yes	1	1.98
sp|Q99547|MPH6_HUMAN input_rna_1_6832-7019	-0.11	0.52	0.97	yes	1	1.98
sp|Q9P013|CWC15_HUMAN input_rna_1_6832-7019	-0.08	0.54	0.99	yes	1	1.98
sp|Q07666|KHDR1_HUMAN input_rna_1_6854-7000	-0.02	0.59	0.99	yes	1	1.98
sp|Q07666|KHDR1_HUMAN input_rna_1_6858-6996	0	0.61	0.99	yes	1	1.98
sp|Q9NVV4|PAPD1_HUMAN input_rna_1_6858-6996	0.01	0.61	0.99	yes	1	1.98
sp|O95931|CBX7_HUMAN input_rna_1_6870-6991	0.02	0.61	1	yes	1	1.98
sp|Q07666|KHDR1_HUMAN input_rna_1_6870-6991	0.02	0.63	1	yes	1	1.98
sp|P82675|RT05_HUMAN input_rna_1_6885-7019	0.28	0.79	1	yes	1	1.98
sp|Q13283|G3BP1_HUMAN input_rna_1_6885-7019	0.28	0.79	1	yes	1	1.98
sp|Q13283|G3BP1_HUMAN input_rna_1_6888-7019	0.37	0.84	1	yes	1	1.98
sp|Q9UN86|G3BP2_HUMAN input_rna_1_6888-7019	0.36	0.83	0.99	yes	1	1.98
sp|Q13283|G3BP1_HUMAN input_rna_1_6893-7030	0.43	0.87	1	yes	1	1.98
sp|P37108|SRP14_HUMAN input_rna_1_1402-1580	-0.01	0.59	0.93	yes	1	1.97
sp|Q01081|U2AF1_HUMAN input_rna_1_1402-1580	-0.01	0.59	0.99	yes	1	1.97
sp|O95931|CBX7_HUMAN input_rna_1_1407-1574	0	0.61	0.99	yes	1	1.97
sp|P06748|NPM_HUMAN input_rna_1_1407-1574	0.01	0.61	0.98	yes	1	1.97
sp|Q92945|FUBP2_HUMAN input_rna_1_1503-1702	-0.01	0.59	0.69	yes	1	1.97
sp|P61326|MGN_HUMAN input_rna_1_1559-1696	-0.09	0.52	0.94	yes	1	1.97
sp|A6NGQ2|OOEP_HUMAN input_rna_1_1565-1702	-0.04	0.57	0.96	yes	1	1.97
sp|P62244|RS15A_HUMAN input_rna_1_1565-1702	-0.04	0.57	0.95	yes	1	1.97
sp|A6NGQ2|OOEP_HUMAN input_rna_1_1573-1697	-0.18	0.45	0.91	yes	1	1.97
sp|Q9HC52|CBX8_HUMAN input_rna_1_1573-1697	-0.19	0.45	0.96	yes	1	1.97
sp|P55769|NH2L1_HUMAN input_rna_1_1579-1680	-0.12	0.5	0.61	yes	1	1.97
sp|P62249|RS16_HUMAN input_rna_1_1579-1680	-0.13	0.5	0.59	yes	1	1.97
sp|Q9Y221|NIP7_HUMAN input_rna_1_1588-1703	-0.23	0.4	0.91	yes	1	1.97
sp|Q92499|DDX1_HUMAN input_rna_1_2019-2154	-0.03	0.59	0.92	yes	1	1.97
sp|O15226|NKRF_HUMAN input_rna_1_2048-2230	0	0.61	0.84	yes	1	1.97
sp|Q92499|DDX1_HUMAN input_rna_1_2048-2230	0	0.61	0.85	yes	1	1.97
sp|P37108|SRP14_HUMAN input_rna_1_3234-3428	-0.01	0.59	0.92	yes	1	1.97
sp|P55769|NH2L1_HUMAN input_rna_1_3234-3428	-0.01	0.59	0.95	yes	1	1.97
sp|P61326|MGN_HUMAN input_rna_1_3234-3428	-0.01	0.59	0.94	yes	1	1.97
sp|Q9NY12|GAR1_HUMAN input_rna_1_3247-3440	-0.38	0.26	0.75	yes	1	1.97
sp|P22087|FBRL_HUMAN input_rna_1_3321-3425	-0.4	0.26	0.91	yes	1	1.97
sp|Q9UN86|G3BP2_HUMAN input_rna_1_3326-3442	-0.4	0.26	0.86	yes	1	1.97
sp|Q05823|RN5A_HUMAN input_rna_1_3703-3855	-0.13	0.5	0.03	yes	1	1.97
sp|Q92499|DDX1_HUMAN input_rna_1_3717-3839	0.71	0.95	1	yes	1	1.97
sp|C9JE40|PATL2_HUMAN input_rna_1_4188-4359	-0.42	0.24	0.68	yes	1	1.97
sp|P36578|RL4_HUMAN input_rna_1_4190-4357	-0.42	0.24	0.83	yes	1	1.97
sp|Q86V81|THOC4_HUMAN input_rna_1_4221-4384	-0.26	0.37	0.95	yes	1	1.97
sp|Q13901|C1D_HUMAN input_rna_1_4323-4518	-0.3	0.35	0.7	yes	1	1.97
sp|Q16540|RM23_HUMAN input_rna_1_4323-4518	-0.29	0.35	0.82	yes	1	1.97
sp|Q9GZV4|IF5A2_HUMAN input_rna_1_4323-4518	-0.29	0.35	0.81	yes	1	1.97
sp|P39019|RS19_HUMAN input_rna_1_6828-7019	-0.07	0.54	0.92	yes	1	1.97
sp|Q9Y534|CSDC2_HUMAN input_rna_1_6828-7019	-0.07	0.54	0.96	yes	1	1.97
sp|Q9BTD8|RBM42_HUMAN input_rna_1_6837-7000	-0.1	0.52	0.98	yes	1	1.97
sp|Q6XE24|RBMS3_HUMAN input_rna_1_6854-7000	-0.06	0.57	0.99	yes	1	1.97
sp|O95931|CBX7_HUMAN input_rna_1_6865-6992	-0.04	0.57	1	yes	1	1.97
sp|Q9NQT4|EXOS5_HUMAN input_rna_1_6865-6992	-0.05	0.57	1	yes	1	1.97
sp|Q9NQT4|EXOS5_HUMAN input_rna_1_6870-6991	0.01	0.61	0.99	yes	1	1.97
sp|Q9UN86|G3BP2_HUMAN input_rna_1_6874-7032	0.17	0.73	0.99	yes	1	1.97
sp|Q07666|KHDR1_HUMAN input_rna_1_6893-7030	0.38	0.84	1	yes	1	1.97
sp|Q9UN86|G3BP2_HUMAN input_rna_1_6899-7019	0.35	0.83	0.99	yes	1	1.97
sp|O95931|CBX7_HUMAN input_rna_1_1003-1104	-0.04	0.57	0.99	yes	1	1.96
sp|Q86U42|PABP2_HUMAN input_rna_1_1003-1104	-0.04	0.57	0.93	yes	1	1.96
sp|P62244|RS15A_HUMAN input_rna_1_1402-1580	-0.01	0.59	0.94	yes	1	1.96
sp|Q01081|U2AF1_HUMAN input_rna_1_1407-1574	-0.01	0.61	0.99	yes	1	1.96
sp|P22087|FBRL_HUMAN input_rna_1_1453-1617	-0.52	0.2	0.45	yes	1	1.96
sp|P82675|RT05_HUMAN input_rna_1_1453-1617	-0.52	0.2	0.67	yes	1	1.96
sp|Q13901|C1D_HUMAN input_rna_1_1540-1704	0.31	0.8	0.98	yes	1	1.96
sp|P62249|RS16_HUMAN input_rna_1_1559-1696	-0.09	0.52	0.94	yes	1	1.96
sp|P62249|RS16_HUMAN input_rna_1_1565-1702	-0.06	0.57	0.95	yes	1	1.96
sp|P62244|RS15A_HUMAN input_rna_1_1573-1697	-0.19	0.42	0.9	yes	1	1.96
sp|P62249|RS16_HUMAN input_rna_1_1573-1697	-0.19	0.45	0.9	yes	1	1.96
sp|Q9Y221|NIP7_HUMAN input_rna_1_1579-1680	-0.13	0.5	0.7	yes	1	1.96
sp|P82675|RT05_HUMAN input_rna_1_2214-2329	-0.05	0.57	1	yes	1	1.96
sp|P62244|RS15A_HUMAN input_rna_1_3234-3428	-0.02	0.59	0.93	yes	1	1.96
sp|P39019|RS19_HUMAN input_rna_1_3247-3440	-0.38	0.26	0.63	yes	1	1.96
sp|P33240|CSTF2_HUMAN input_rna_1_3278-3445	-0.42	0.24	0.84	yes	1	1.96
sp|Q86U42|PABP2_HUMAN input_rna_1_3278-3445	-0.43	0.24	0.56	yes	1	1.96
sp|Q9BRP8|WIBG_HUMAN input_rna_1_3278-3445	-0.43	0.22	0.68	yes	1	1.96
sp|Q9NVV4|PAPD1_HUMAN input_rna_1_3278-3445	-0.43	0.24	0.84	yes	1	1.96
sp|Q9NQT4|EXOS5_HUMAN input_rna_1_3302-3430	-0.4	0.24	0.96	yes	1	1.96
sp|Q9NQT4|EXOS5_HUMAN input_rna_1_3316-3428	-0.38	0.28	0.96	yes	1	1.96
sp|O60930|RNH1_HUMAN input_rna_1_3321-3425	-0.41	0.24	0.92	yes	1	1.96
sp|Q15056|IF4H_HUMAN input_rna_1_3321-3425	-0.41	0.24	0.93	yes	1	1.96
sp|O00571|DDX3X_HUMAN input_rna_1_4190-4357	-0.43	0.24	0.62	yes	1	1.96
sp|Q15056|IF4H_HUMAN input_rna_1_4221-4384	-0.26	0.37	0.93	yes	1	1.96
sp|P37108|SRP14_HUMAN input_rna_1_4323-4518	-0.3	0.33	0.68	yes	1	1.96
sp|P39019|RS19_HUMAN input_rna_1_4323-4518	-0.31	0.33	0.72	yes	1	1.96
sp|P63241|IF5A1_HUMAN input_rna_1_4323-4518	-0.3	0.33	0.81	yes	1	1.96
sp|Q6IS14|IF5AL_HUMAN input_rna_1_4323-4518	-0.3	0.33	0.81	yes	1	1.96
sp|Q99547|MPH6_HUMAN input_rna_1_4323-4518	-0.3	0.33	0.84	yes	1	1.96
sp|Q9Y2V2|CHSP1_HUMAN input_rna_1_4323-4518	-0.31	0.33	0.73	yes	1	1.96
sp|P61326|MGN_HUMAN input_rna_1_6821-6999	0.15	0.71	0.97	yes	1	1.96
sp|Q16540|RM23_HUMAN input_rna_1_6821-6999	0.14	0.71	0.98	yes	1	1.96
sp|Q9Y221|NIP7_HUMAN input_rna_1_6821-6999	0.15	0.71	0.98	yes	1	1.96
sp|P47813|IF1AX_HUMAN input_rna_1_6828-7019	-0.11	0.5	0.9	yes	1	1.96
sp|Q9GZV4|IF5A2_HUMAN input_rna_1_6828-7019	-0.11	0.52	0.95	yes	1	1.96
sp|P63241|IF5A1_HUMAN input_rna_1_6832-7019	-0.17	0.45	0.93	yes	1	1.96
sp|Q9GZV4|IF5A2_HUMAN input_rna_1_6832-7019	-0.16	0.47	0.94	yes	1	1.96
sp|Q9Y534|CSDC2_HUMAN input_rna_1_6832-7019	-0.14	0.47	0.94	yes	1	1.96
sp|Q86V81|THOC4_HUMAN input_rna_1_6854-7000	-0.06	0.54	0.99	yes	1	1.96
sp|P82675|RT05_HUMAN input_rna_1_6858-6996	-0.07	0.54	0.99	yes	1	1.96
sp|Q9UN86|G3BP2_HUMAN input_rna_1_6858-6996	-0.04	0.57	0.99	yes	1	1.96
sp|Q9NVV4|PAPD1_HUMAN input_rna_1_6865-6992	-0.08	0.54	0.99	yes	1	1.96
sp|Q9NVV4|PAPD1_HUMAN input_rna_1_6870-6991	-0.05	0.57	0.99	yes	1	1.96
sp|Q07666|KHDR1_HUMAN input_rna_1_6899-7019	0.32	0.81	1	yes	1	1.96
sp|Q01081|U2AF1_HUMAN input_rna_1_1003-1104	-0.04	0.57	0.99	yes	1	1.95
sp|Q92945|FUBP2_HUMAN input_rna_1_1221-1359	0.83	0.96	1	yes	1	1.95
sp|Q92945|FUBP2_HUMAN input_rna_1_1231-1391	1.09	0.97	0.99	yes	1	1.95
sp|O60930|RNH1_HUMAN input_rna_1_1402-1580	-0.03	0.59	0.98	yes	1	1.95
sp|O95931|CBX7_HUMAN input_rna_1_1402-1580	-0.03	0.59	0.99	yes	1	1.95
sp|O15226|NKRF_HUMAN input_rna_1_1503-1702	-0.02	0.59	0.73	yes	1	1.95
sp|P62244|RS15A_HUMAN input_rna_1_1540-1704	0.29	0.8	0.98	yes	1	1.95
sp|P61326|MGN_HUMAN input_rna_1_1565-1702	-0.07	0.54	0.94	yes	1	1.95
sp|P61326|MGN_HUMAN input_rna_1_1573-1697	-0.2	0.42	0.9	yes	1	1.95
sp|P82979|SARNP_HUMAN input_rna_1_1579-1680	-0.14	0.47	0.72	yes	1	1.95
sp|Q05823|RN5A_HUMAN input_rna_1_2019-2154	-0.04	0.57	0.88	yes	1	1.95
sp|Q13825|AUHM_HUMAN input_rna_1_2078-2222	0.17	0.73	0.98	yes	1	1.95
sp|Q86U42|PABP2_HUMAN input_rna_1_2142-2250	-0.09	0.52	0.99	yes	1	1.95
sp|Q9UN86|G3BP2_HUMAN input_rna_1_2214-2329	-0.06	0.57	0.99	yes	1	1.95
sp|Q9Y221|NIP7_HUMAN input_rna_1_3234-3428	-0.03	0.59	0.96	yes	1	1.95
sp|Q8WY41|NANO1_HUMAN input_rna_1_3278-3445	-0.44	0.22	0.65	yes	1	1.95
sp|Q9Y3B2|EXOS1_HUMAN input_rna_1_3278-3445	-0.45	0.22	0.66	yes	1	1.95
sp|Q86SE5|RALYL_HUMAN input_rna_1_3316-3428	-0.39	0.26	0.94	yes	1	1.95
sp|Q9UN86|G3BP2_HUMAN input_rna_1_3332-3437	-0.45	0.22	0.82	yes	1	1.95
sp|Q13769|THOC5_HUMAN input_rna_1_4180-4366	-0.19	0.42	0.73	yes	1	1.95
sp|Q9BWT3|PAPOG_HUMAN input_rna_1_4180-4366	-0.2	0.42	0.72	yes	1	1.95
sp|P36578|RL4_HUMAN input_rna_1_4188-4359	-0.43	0.24	0.78	yes	1	1.95
sp|P55769|NH2L1_HUMAN input_rna_1_4323-4518	-0.32	0.33	0.65	yes	1	1.95
sp|P62269|RS18_HUMAN input_rna_1_4323-4518	-0.31	0.33	0.78	yes	1	1.95
sp|Q96A72|MGN2_HUMAN input_rna_1_4323-4518	-0.31	0.33	0.74	yes	1	1.95
sp|P05198|IF2A_HUMAN input_rna_1_517-710	1.85	0.99	1	yes	1	1.95
sp|P62249|RS16_HUMAN input_rna_1_6811-7008	0.06	0.66	0.95	yes	1	1.95
sp|Q16540|RM23_HUMAN input_rna_1_6811-7008	0.06	0.66	0.98	yes	1	1.95
sp|Q16540|RM23_HUMAN input_rna_1_6814-7005	0.05	0.63	0.98	yes	1	1.95
sp|Q99547|MPH6_HUMAN input_rna_1_6814-7005	0.06	0.66	0.99	yes	1	1.95
sp|P62249|RS16_HUMAN input_rna_1_6816-6995	-0.02	0.59	0.94	yes	1	1.95
sp|Q16540|RM23_HUMAN input_rna_1_6816-6995	-0.03	0.59	0.97	yes	1	1.95
sp|Q9H875|PKRI1_HUMAN input_rna_1_6816-6995	-0.03	0.59	0.97	yes	1	1.95
sp|Q9Y6M1|IF2B2_HUMAN input_rna_1_6816-6995	-0.03	0.59	0.99	yes	1	1.95
sp|A6NGQ2|OOEP_HUMAN input_rna_1_6821-6999	0.13	0.71	0.97	yes	1	1.95
sp|P83731|RL24_HUMAN input_rna_1_6828-7019	-0.12	0.5	0.96	yes	1	1.95
sp|Q16540|RM23_HUMAN input_rna_1_6828-7019	-0.12	0.5	0.95	yes	1	1.95
sp|Q99547|MPH6_HUMAN input_rna_1_6828-7019	-0.14	0.5	0.96	yes	1	1.95
sp|P33240|CSTF2_HUMAN input_rna_1_6832-7019	-0.19	0.45	0.97	yes	1	1.95
sp|P83731|RL24_HUMAN input_rna_1_6832-7019	-0.2	0.42	0.93	yes	1	1.95
sp|Q6IS14|IF5AL_HUMAN input_rna_1_6832-7019	-0.17	0.45	0.93	yes	1	1.95
sp|P55795|HNRH2_HUMAN input_rna_1_6854-7000	-0.11	0.5	0.99	yes	1	1.95
sp|O95931|CBX7_HUMAN input_rna_1_6858-6996	-0.09	0.52	0.99	yes	1	1.95
sp|P09661|RU2A_HUMAN input_rna_1_6858-6996	-0.09	0.52	0.99	yes	1	1.95
sp|Q6XE24|RBMS3_HUMAN input_rna_1_6858-6996	-0.08	0.54	0.99	yes	1	1.95
sp|P09661|RU2A_HUMAN input_rna_1_6865-6992	-0.1	0.52	0.99	yes	1	1.95
sp|Q13283|G3BP1_HUMAN input_rna_1_6865-6992	-0.09	0.52	0.99	yes	1	1.95
sp|Q9NRX1|PNO1_HUMAN input_rna_1_6865-6992	-0.1	0.52	0.99	yes	1	1.95
sp|Q9NRX1|PNO1_HUMAN input_rna_1_6870-6991	-0.08	0.54	0.99	yes	1	1.95
sp|Q6XE24|RBMS3_HUMAN input_rna_1_6885-7019	0.14	0.71	1	yes	1	1.95
sp|P82675|RT05_HUMAN input_rna_1_6893-7030	0.29	0.8	1	yes	1	1.95
sp|Q12996|CSTF3_HUMAN input_rna_1_1221-1359	0.81	0.96	0.99	yes	1	1.94
sp|Q12996|CSTF3_HUMAN input_rna_1_1238-1348	0.78	0.95	1	yes	1	1.94
sp|Q13901|C1D_HUMAN input_rna_1_1402-1580	-0.04	0.57	0.92	yes	1	1.94
sp|Q86U42|PABP2_HUMAN input_rna_1_1402-1580	-0.04	0.57	0.92	yes	1	1.94
sp|P62244|RS15A_HUMAN input_rna_1_1407-1574	-0.03	0.59	0.92	yes	1	1.94
sp|P82979|SARNP_HUMAN input_rna_1_1407-1574	-0.04	0.57	0.97	yes	1	1.94
sp|P37108|SRP14_HUMAN input_rna_1_1565-1702	-0.08	0.54	0.93	yes	1	1.94
sp|Q9HC52|CBX8_HUMAN input_rna_1_1565-1702	-0.07	0.54	0.98	yes	1	1.94
sp|P39019|RS19_HUMAN input_rna_1_1573-1697	-0.21	0.42	0.89	yes	1	1.94
sp|P04083|ANXA1_HUMAN input_rna_1_1579-1680	-0.15	0.47	0.86	yes	1	1.94
sp|P61326|MGN_HUMAN input_rna_1_1579-1680	-0.15	0.47	0.56	yes	1	1.94
sp|Q9HC52|CBX8_HUMAN input_rna_1_1579-1680	-0.15	0.47	0.88	yes	1	1.94
sp|A6NGQ2|OOEP_HUMAN input_rna_1_1588-1703	-0.26	0.37	0.86	yes	1	1.94
sp|P62244|RS15A_HUMAN input_rna_1_1588-1703	-0.26	0.37	0.85	yes	1	1.94
sp|P82979|SARNP_HUMAN input_rna_1_1588-1703	-0.26	0.37	0.92	yes	1	1.94
sp|Q13901|C1D_HUMAN input_rna_1_1588-1703	-0.26	0.37	0.84	yes	1	1.94
sp|O95931|CBX7_HUMAN input_rna_1_2142-2250	-0.1	0.52	1	yes	1	1.94
sp|P37108|SRP14_HUMAN input_rna_1_2142-2250	-0.1	0.52	0.95	yes	1	1.94
sp|P62244|RS15A_HUMAN input_rna_1_2142-2250	-0.09	0.52	0.96	yes	1	1.94
sp|Q01081|U2AF1_HUMAN input_rna_1_2142-2250	-0.11	0.52	1	yes	1	1.94
sp|Q9HC52|CBX8_HUMAN input_rna_1_2142-2250	-0.1	0.52	0.99	yes	1	1.94
sp|P39019|RS19_HUMAN input_rna_1_3234-3428	-0.04	0.57	0.92	yes	1	1.94
sp|Q86V81|THOC4_HUMAN input_rna_1_3278-3445	-0.45	0.22	0.73	yes	1	1.94
sp|P15880|RS2_HUMAN input_rna_1_3316-3428	-0.4	0.26	0.93	yes	1	1.94
sp|P07910|HNRPC_HUMAN input_rna_1_3321-3425	-0.42	0.24	0.86	yes	1	1.94
sp|P82675|RT05_HUMAN input_rna_1_3326-3442	-0.43	0.24	0.96	yes	1	1.94
sp|P19338|NUCL_HUMAN input_rna_1_3332-3437	-0.45	0.22	0.64	yes	1	1.94
sp|Q13769|THOC5_HUMAN input_rna_1_3717-3839	0.64	0.93	1	yes	1	1.94
sp|Q92945|FUBP2_HUMAN input_rna_1_3717-3839	0.64	0.93	1	yes	1	1.94
sp|Q96EY7|PTCD3_HUMAN input_rna_1_3717-3839	0.65	0.93	1	yes	1	1.94
sp|Q9BTD8|RBM42_HUMAN input_rna_1_4188-4359	-0.43	0.22	0.74	yes	1	1.94
sp|P09132|SRP19_HUMAN input_rna_1_4323-4518	-0.33	0.32	0.68	yes	1	1.94
sp|P61254|RL26_HUMAN input_rna_1_4323-4518	-0.32	0.32	0.69	yes	1	1.94
sp|Q9Y3B2|EXOS1_HUMAN input_rna_1_4323-4518	-0.33	0.32	0.74	yes	1	1.94
sp|Q15056|IF4H_HUMAN input_rna_1_4554-4655	-0.32	0.33	0.57	yes	1	1.94
sp|P47813|IF1AX_HUMAN input_rna_1_6811-7008	0.05	0.66	0.94	yes	1	1.94
sp|P61326|MGN_HUMAN input_rna_1_6811-7008	0.05	0.66	0.95	yes	1	1.94
sp|P61326|MGN_HUMAN input_rna_1_6814-7005	0.03	0.63	0.96	yes	1	1.94
sp|P62249|RS16_HUMAN input_rna_1_6814-7005	0.04	0.63	0.97	yes	1	1.94
sp|P61326|MGN_HUMAN input_rna_1_6816-6995	-0.04	0.57	0.94	yes	1	1.94
sp|P63241|IF5A1_HUMAN input_rna_1_6816-6995	-0.05	0.57	0.96	yes	1	1.94
sp|Q6IS14|IF5AL_HUMAN input_rna_1_6816-6995	-0.05	0.57	0.96	yes	1	1.94
sp|P62269|RS18_HUMAN input_rna_1_6821-6999	0.1	0.69	0.98	yes	1	1.94
sp|P63241|IF5A1_HUMAN input_rna_1_6821-6999	0.1	0.69	0.98	yes	1	1.94
sp|Q13243|SRSF5_HUMAN input_rna_1_6821-6999	0.11	0.69	0.99	yes	1	1.94
sp|Q6IS14|IF5AL_HUMAN input_rna_1_6821-6999	0.11	0.69	0.98	yes	1	1.94
sp|Q9H875|PKRI1_HUMAN input_rna_1_6821-6999	0.11	0.69	0.98	yes	1	1.94
sp|Q9Y2V2|CHSP1_HUMAN input_rna_1_6828-7019	-0.15	0.47	0.9	yes	1	1.94
sp|Q16540|RM23_HUMAN input_rna_1_6832-7019	-0.22	0.42	0.91	yes	1	1.94
sp|O75616|ERAL1_HUMAN input_rna_1_6837-7000	-0.15	0.47	0.99	yes	1	1.94
sp|P33240|CSTF2_HUMAN input_rna_1_6837-7000	-0.16	0.47	0.99	yes	1	1.94
sp|P36578|RL4_HUMAN input_rna_1_6837-7000	-0.16	0.47	0.99	yes	1	1.94
sp|O95793|STAU1_HUMAN input_rna_1_6854-7000	-0.14	0.47	0.99	yes	1	1.94
sp|P31943|HNRH1_HUMAN input_rna_1_6854-7000	-0.12	0.5	0.99	yes	1	1.94
sp|Q13283|G3BP1_HUMAN input_rna_1_6854-7000	-0.12	0.5	0.99	yes	1	1.94
sp|Q9NRX1|PNO1_HUMAN input_rna_1_6858-6996	-0.12	0.5	0.99	yes	1	1.94
sp|Q9UN86|G3BP2_HUMAN input_rna_1_6865-6992	-0.13	0.5	0.98	yes	1	1.94
sp|P09661|RU2A_HUMAN input_rna_1_6870-6991	-0.09	0.52	0.99	yes	1	1.94
sp|Q13283|G3BP1_HUMAN input_rna_1_6870-6991	-0.1	0.52	0.99	yes	1	1.94
sp|Q6XE24|RBMS3_HUMAN input_rna_1_6874-7032	0.06	0.66	0.99	yes	1	1.94
sp|Q9NVV4|PAPD1_HUMAN input_rna_1_6874-7032	0.04	0.63	0.99	yes	1	1.94
sp|Q9NVV4|PAPD1_HUMAN input_rna_1_6885-7019	0.13	0.71	0.99	yes	1	1.94
sp|P06748|NPM_HUMAN input_rna_1_1003-1104	-0.08	0.54	0.94	yes	1	1.93
sp|A6NGQ2|OOEP_HUMAN input_rna_1_1402-1580	-0.07	0.54	0.94	yes	1	1.93
sp|P82979|SARNP_HUMAN input_rna_1_1402-1580	-0.05	0.57	0.97	yes	1	1.93
sp|Q9NVM6|DJC17_HUMAN input_rna_1_1402-1580	-0.06	0.57	0.93	yes	1	1.93
sp|P37108|SRP14_HUMAN input_rna_1_1407-1574	-0.05	0.57	0.9	yes	1	1.93
sp|Q86SE5|RALYL_HUMAN input_rna_1_1453-1617	-0.53	0.2	0.51	yes	1	1.93
sp|Q96AE4|FUBP1_HUMAN input_rna_1_1453-1617	-0.53	0.2	0.52	yes	1	1.93
sp|P55769|NH2L1_HUMAN input_rna_1_1540-1704	0.26	0.79	0.98	yes	1	1.93
sp|P62244|RS15A_HUMAN input_rna_1_1559-1696	-0.12	0.5	0.93	yes	1	1.93
sp|P39019|RS19_HUMAN input_rna_1_1565-1702	-0.08	0.54	0.94	yes	1	1.93
sp|P82979|SARNP_HUMAN input_rna_1_1565-1702	-0.09	0.52	0.97	yes	1	1.93
sp|P37108|SRP14_HUMAN input_rna_1_1573-1697	-0.22	0.4	0.88	yes	1	1.93
sp|Q9Y5S9|RBM8A_HUMAN input_rna_1_1573-1697	-0.22	0.4	0.92	yes	1	1.93
sp|Q9Y5S9|RBM8A_HUMAN input_rna_1_1579-1680	-0.17	0.45	0.66	yes	1	1.93
sp|P55769|NH2L1_HUMAN input_rna_1_1588-1703	-0.27	0.37	0.85	yes	1	1.93
sp|P62249|RS16_HUMAN input_rna_1_1588-1703	-0.27	0.37	0.84	yes	1	1.93
sp|A6NGQ2|OOEP_HUMAN input_rna_1_2142-2250	-0.11	0.52	0.96	yes	1	1.93
sp|P82979|SARNP_HUMAN input_rna_1_2142-2250	-0.11	0.52	0.98	yes	1	1.93
sp|Q13901|C1D_HUMAN input_rna_1_2142-2250	-0.12	0.5	0.94	yes	1	1.93
sp|Q9BUL9|RPP25_HUMAN input_rna_1_2142-2250	-0.11	0.5	0.98	yes	1	1.93
sp|Q16540|RM23_HUMAN input_rna_1_3234-3428	-0.07	0.54	0.96	yes	1	1.93
sp|Q9Y5S9|RBM8A_HUMAN input_rna_1_3234-3428	-0.06	0.54	0.96	yes	1	1.93
sp|Q9H814|PHAX_HUMAN input_rna_1_3257-3429	-0.21	0.42	0.91	yes	1	1.93
sp|Q14493|SLBP_HUMAN input_rna_1_3278-3445	-0.47	0.22	0.62	yes	1	1.93
sp|Q5JQF8|PAP1M_HUMAN input_rna_1_3278-3445	-0.47	0.22	0.61	yes	1	1.93
sp|Q6XE24|RBMS3_HUMAN input_rna_1_3278-3445	-0.47	0.22	0.78	yes	1	1.93
sp|Q07666|KHDR1_HUMAN input_rna_1_3302-3430	-0.43	0.22	0.96	yes	1	1.93
sp|O75792|RNH2A_HUMAN input_rna_1_3316-3428	-0.4	0.26	0.91	yes	1	1.93
sp|P82675|RT05_HUMAN input_rna_1_3332-3437	-0.46	0.22	0.95	yes	1	1.93
sp|P19338|NUCL_HUMAN input_rna_1_3717-3839	0.62	0.92	0.99	yes	1	1.93
sp|C9JE40|PATL2_HUMAN input_rna_1_4180-4366	-0.21	0.42	0.88	yes	1	1.93
sp|O15523|DDX3Y_HUMAN input_rna_1_4190-4357	-0.44	0.22	0.61	yes	1	1.93
sp|Q9BTD8|RBM42_HUMAN input_rna_1_4190-4357	-0.44	0.22	0.72	yes	1	1.93
sp|Q9BTF0|THUM2_HUMAN input_rna_1_4190-4357	-0.44	0.22	0.67	yes	1	1.93
sp|P46776|RL27A_HUMAN input_rna_1_4323-4518	-0.34	0.32	0.7	yes	1	1.93
sp|P61313|RL15_HUMAN input_rna_1_4323-4518	-0.34	0.32	0.74	yes	1	1.93
sp|P62244|RS15A_HUMAN input_rna_1_4323-4518	-0.33	0.32	0.63	yes	1	1.93
sp|Q9Y221|NIP7_HUMAN input_rna_1_4323-4518	-0.33	0.32	0.71	yes	1	1.93
sp|Q96A72|MGN2_HUMAN input_rna_1_6811-7008	0.02	0.61	0.95	yes	1	1.93
sp|Q99547|MPH6_HUMAN input_rna_1_6811-7008	0.03	0.63	0.98	yes	1	1.93
sp|Q9GZV4|IF5A2_HUMAN input_rna_1_6811-7008	0.02	0.61	0.97	yes	1	1.93
sp|Q9GZV4|IF5A2_HUMAN input_rna_1_6814-7005	0	0.61	0.98	yes	1	1.93
sp|Q9H875|PKRI1_HUMAN input_rna_1_6814-7005	0.01	0.61	0.99	yes	1	1.93
sp|Q9GZV4|IF5A2_HUMAN input_rna_1_6816-6995	-0.06	0.57	0.96	yes	1	1.93
sp|P55769|NH2L1_HUMAN input_rna_1_6821-6999	0.08	0.67	0.96	yes	1	1.93
sp|Q13901|C1D_HUMAN input_rna_1_6821-6999	0.08	0.67	0.95	yes	1	1.93
sp|Q8N9N8|EIF1A_HUMAN input_rna_1_6821-6999	0.08	0.67	0.98	yes	1	1.93
sp|Q96A72|MGN2_HUMAN input_rna_1_6821-6999	0.08	0.67	0.97	yes	1	1.93
sp|Q9GZV4|IF5A2_HUMAN input_rna_1_6821-6999	0.09	0.67	0.98	yes	1	1.93
sp|P62249|RS16_HUMAN input_rna_1_6828-7019	-0.19	0.42	0.87	yes	1	1.93
sp|P63241|IF5A1_HUMAN input_rna_1_6828-7019	-0.17	0.45	0.93	yes	1	1.93
sp|Q6IS14|IF5AL_HUMAN input_rna_1_6828-7019	-0.18	0.45	0.93	yes	1	1.93
sp|Q9H875|PKRI1_HUMAN input_rna_1_6828-7019	-0.19	0.45	0.9	yes	1	1.93
sp|P39019|RS19_HUMAN input_rna_1_6832-7019	-0.26	0.37	0.8	yes	1	1.93
sp|Q7Z5Q1|CPEB2_HUMAN input_rna_1_6832-7019	-0.27	0.37	0.94	yes	1	1.93
sp|Q9Y2V2|CHSP1_HUMAN input_rna_1_6832-7019	-0.27	0.37	0.82	yes	1	1.93
sp|Q96M93|ADAD1_HUMAN input_rna_1_6837-7000	-0.18	0.45	0.98	yes	1	1.93
sp|P09661|RU2A_HUMAN input_rna_1_6854-7000	-0.16	0.47	0.99	yes	1	1.93
sp|P33240|CSTF2_HUMAN input_rna_1_6854-7000	-0.16	0.47	0.99	yes	1	1.93
sp|P82675|RT05_HUMAN input_rna_1_6854-7000	-0.16	0.47	0.99	yes	1	1.93
sp|Q9HC52|CBX8_HUMAN input_rna_1_6854-7000	-0.17	0.45	0.97	yes	1	1.93
sp|Q13283|G3BP1_HUMAN input_rna_1_6858-6996	-0.13	0.5	0.99	yes	1	1.93
sp|Q15056|IF4H_HUMAN input_rna_1_6858-6996	-0.15	0.47	0.99	yes	1	1.93
sp|Q8TD47|RS4Y2_HUMAN input_rna_1_6858-6996	-0.15	0.47	0.99	yes	1	1.93
sp|O00584|RNT2_HUMAN input_rna_1_6865-6992	-0.15	0.47	0.99	yes	1	1.93
sp|Q6XE24|RBMS3_HUMAN input_rna_1_6865-6992	-0.16	0.47	0.99	yes	1	1.93
sp|Q92979|NEP1_HUMAN input_rna_1_6865-6992	-0.16	0.47	0.99	yes	1	1.93
sp|O00584|RNT2_HUMAN input_rna_1_6870-6991	-0.12	0.5	0.99	yes	1	1.93
sp|Q92979|NEP1_HUMAN input_rna_1_6870-6991	-0.12	0.5	0.99	yes	1	1.93
sp|Q13283|G3BP1_HUMAN input_rna_1_6874-7032	0.01	0.61	0.99	yes	1	1.93
sp|Q9P013|CWC15_HUMAN input_rna_1_6874-7032	0	0.61	0.99	yes	1	1.93
sp|Q15056|IF4H_HUMAN input_rna_1_6888-7019	0.14	0.71	0.99	yes	1	1.93
sp|Q6XE24|RBMS3_HUMAN input_rna_1_6888-7019	0.15	0.71	1	yes	1	1.93
sp|Q9NVV4|PAPD1_HUMAN input_rna_1_6888-7019	0.14	0.71	0.99	yes	1	1.93
sp|Q9BUL9|RPP25_HUMAN input_rna_1_1003-1104	-0.1	0.52	0.7	yes	1	1.92
sp|Q9BUL9|RPP25_HUMAN input_rna_1_1402-1580	-0.08	0.54	0.96	yes	1	1.92
sp|O60930|RNH1_HUMAN input_rna_1_1407-1574	-0.06	0.54	0.97	yes	1	1.92
sp|Q96J01|THOC3_HUMAN input_rna_1_1407-1574	-0.06	0.57	0.88	yes	1	1.92
sp|Q13283|G3BP1_HUMAN input_rna_1_1453-1617	-0.53	0.2	0.63	yes	1	1.92
sp|Q9NXZ2|DDX43_HUMAN input_rna_1_1453-1617	-0.54	0.17	0.52	yes	1	1.92
sp|A6NGQ2|OOEP_HUMAN input_rna_1_1540-1704	0.25	0.77	0.98	yes	1	1.92
sp|P37108|SRP14_HUMAN input_rna_1_1540-1704	0.26	0.79	0.98	yes	1	1.92
sp|Q9Y5S9|RBM8A_HUMAN input_rna_1_1559-1696	-0.13	0.5	0.96	yes	1	1.92
sp|P04083|ANXA1_HUMAN input_rna_1_1565-1702	-0.09	0.52	0.95	yes	1	1.92
sp|Q9Y5S9|RBM8A_HUMAN input_rna_1_1565-1702	-0.09	0.52	0.96	yes	1	1.92
sp|P82979|SARNP_HUMAN input_rna_1_1573-1697	-0.22	0.4	0.94	yes	1	1.92
sp|O15116|LSM1_HUMAN input_rna_1_1579-1680	-0.18	0.45	0.48	yes	1	1.92
sp|O95059|RPP14_HUMAN input_rna_1_1579-1680	-0.18	0.45	0.59	yes	1	1.92
sp|P35268|RL22_HUMAN input_rna_1_1579-1680	-0.18	0.45	0.53	yes	1	1.92
sp|P62899|RL31_HUMAN input_rna_1_1579-1680	-0.17	0.45	0.58	yes	1	1.92
sp|P37108|SRP14_HUMAN input_rna_1_1588-1703	-0.28	0.35	0.83	yes	1	1.92
sp|Q92945|FUBP2_HUMAN input_rna_1_2048-2230	-0.05	0.57	0.78	yes	1	1.92
sp|P67809|YBOX1_HUMAN input_rna_1_2078-2222	0.14	0.71	0.99	yes	1	1.92
sp|Q9H9Y2|RPF1_HUMAN input_rna_1_2078-2222	0.14	0.71	0.98	yes	1	1.92
sp|Q96FV9|THOC1_HUMAN input_rna_1_2085-2228	0.33	0.81	0.99	yes	1	1.92
sp|P62249|RS16_HUMAN input_rna_1_2142-2250	-0.14	0.5	0.95	yes	1	1.92
sp|Q9BRP8|WIBG_HUMAN input_rna_1_2142-2250	-0.13	0.5	0.98	yes	1	1.92
sp|O15116|LSM1_HUMAN input_rna_1_3234-3428	-0.08	0.54	0.89	yes	1	1.92
sp|P62269|RS18_HUMAN input_rna_1_3234-3428	-0.08	0.54	0.95	yes	1	1.92
sp|Q96A72|MGN2_HUMAN input_rna_1_3234-3428	-0.07	0.54	0.93	yes	1	1.92
sp|Q96FV9|THOC1_HUMAN input_rna_1_3247-3440	-0.42	0.24	0.55	yes	1	1.92
sp|Q9Y534|CSDC2_HUMAN input_rna_1_3247-3440	-0.42	0.24	0.65	yes	1	1.92
sp|P46781|RS9_HUMAN input_rna_1_3278-3445	-0.49	0.2	0.56	yes	1	1.92
sp|P61313|RL15_HUMAN input_rna_1_3278-3445	-0.49	0.2	0.56	yes	1	1.92
sp|P63241|IF5A1_HUMAN input_rna_1_3278-3445	-0.48	0.2	0.55	yes	1	1.92
sp|Q6IS14|IF5AL_HUMAN input_rna_1_3278-3445	-0.48	0.2	0.56	yes	1	1.92
sp|Q99547|MPH6_HUMAN input_rna_1_3278-3445	-0.48	0.2	0.61	yes	1	1.92
sp|Q9NY12|GAR1_HUMAN input_rna_1_3278-3445	-0.48	0.2	0.6	yes	1	1.92
sp|Q6XE24|RBMS3_HUMAN input_rna_1_3305-3439	-0.46	0.22	0.9	yes	1	1.92
sp|O95931|CBX7_HUMAN input_rna_1_3316-3428	-0.41	0.24	0.93	yes	1	1.92
sp|P60900|PSA6_HUMAN input_rna_1_3316-3428	-0.41	0.24	0.94	yes	1	1.92
sp|Q07666|KHDR1_HUMAN input_rna_1_3326-3442	-0.44	0.22	0.95	yes	1	1.92
sp|P51003|PAPOA_HUMAN input_rna_1_4190-4357	-0.45	0.22	0.54	yes	1	1.92
sp|P06748|NPM_HUMAN input_rna_1_4221-4384	-0.31	0.33	0.84	yes	1	1.92
sp|P46779|RL28_HUMAN input_rna_1_4323-4518	-0.35	0.32	0.62	yes	1	1.92
sp|Q5JQF8|PAP1M_HUMAN input_rna_1_4323-4518	-0.35	0.32	0.72	yes	1	1.92
sp|Q9Y534|CSDC2_HUMAN input_rna_1_4323-4518	-0.35	0.32	0.75	yes	1	1.92
sp|Q9Y5S9|RBM8A_HUMAN input_rna_1_4323-4518	-0.35	0.28	0.72	yes	1	1.92
[truncated: 32,741 more rows]

## Sheet: AC020915.2-related proteins
# Protein ID Transcript ID	Z-score	Discriminative Power	Interaction Strength	Motif Reference	Domain Presence	Domain Score	Star Rating Score
sp|P19338|NUCL_HUMAN input_rna_1	0.11	0.69	0.97	NO	yes	1	2
sp|Q05823|RN5A_HUMAN input_rna_1	0.08	0.67	0.85	NO	yes	1	1.98
sp|Q92499|DDX1_HUMAN input_rna_1	0.02	0.63	0.92	NO	yes	1	1.94
sp|Q9NXZ2|DDX43_HUMAN input_rna_1	-0.02	0.59	0.98	NO	yes	1	1.91
sp|P78563|RED1_HUMAN input_rna_1	-0.07	0.54	0.78	NO	yes	1	1.88
sp|Q96EY7|PTCD3_HUMAN input_rna_1	-0.08	0.54	0.91	NO	yes	1	1.87
sp|Q9NS39|RED2_HUMAN input_rna_1	-0.09	0.52	0.87	NO	yes	1	1.86
sp|Q9H0K6|PUS7L_HUMAN input_rna_1	-0.12	0.5	0.92	NO	yes	1	1.84
sp|Q9H6T0|ESRP2_HUMAN input_rna_1	-0.13	0.5	0.87	NO	yes	1	1.84
sp|Q13769|THOC5_HUMAN input_rna_1	-0.14	0.47	0.87	NO	yes	1	1.83
sp|Q92841|DDX17_HUMAN input_rna_1	-0.15	0.47	0.85	NO	yes	1	1.82
sp|Q92945|FUBP2_HUMAN input_rna_1	-0.15	0.47	0.89	NO	yes	1	1.82
sp|Q96BT7|ALKB8_HUMAN input_rna_1	-0.15	0.47	0.92	NO	yes	1	1.82
sp|Q96PZ0|PUS7_HUMAN input_rna_1	-0.15	0.47	0.92	NO	yes	1	1.82
sp|P51003|PAPOA_HUMAN input_rna_1	-0.16	0.47	0.81	NO	yes	1	1.81
sp|Q6PJT7|ZC3HE_HUMAN input_rna_1	-0.17	0.45	0.83	NO	yes	1	1.81
sp|O15226|NKRF_HUMAN input_rna_1	-0.19	0.45	0.85	NO	yes	1	1.8
sp|Q13049|TRI32_HUMAN input_rna_1	-0.19	0.45	0.91	NO	yes	1	1.8
sp|Q7Z2T5|TRM1L_HUMAN input_rna_1	-0.18	0.45	0.83	NO	yes	1	1.8
sp|Q9NQZ3|DAZ1_HUMAN input_rna_1	-0.19	0.45	0.8	NO	yes	1	1.8
sp|P29728|OAS2_HUMAN input_rna_1	-0.2	0.42	0.83	NO	yes	1	1.79
sp|Q13310|PABP4_HUMAN input_rna_1	-0.2	0.42	0.95	NO	yes	1	1.79
sp|Q7Z417|NUFP2_HUMAN input_rna_1	-0.2	0.42	0.87	NO	yes	1	1.79
sp|P51116|FXR2_HUMAN input_rna_1	-0.21	0.42	0.87	NO	yes	1	1.78
sp|Q8N8A6|DDX51_HUMAN input_rna_1	-0.2	0.42	0.89	NO	yes	1	1.78
sp|O76094|SRP72_HUMAN input_rna_1	-0.23	0.4	0.86	NO	yes	1	1.77
sp|Q6NXG1|ESRP1_HUMAN input_rna_1	-0.22	0.4	0.83	NO	yes	1	1.77
sp|P11940|PABP1_HUMAN input_rna_1	-0.24	0.4	0.97	NO	yes	1	1.76
sp|Q92615|LAR4B_HUMAN input_rna_1	-0.24	0.37	0.78	NO	yes	1	1.76
sp|Q9H361|PABP3_HUMAN input_rna_1	-0.24	0.4	0.98	NO	yes	1	1.76
sp|Q5SY16|NOL9_HUMAN input_rna_1	-0.25	0.37	0.85	NO	yes	1	1.75
sp|Q8NE35|CPEB3_HUMAN input_rna_1	-0.25	0.37	0.84	NO	yes	1	1.75
sp|Q12996|CSTF3_HUMAN input_rna_1	-0.26	0.37	0.79	NO	yes	1	1.74
sp|Q9BQ39|DDX50_HUMAN input_rna_1	-0.27	0.37	0.76	NO	yes	1	1.74
sp|P23246|SFPQ_HUMAN input_rna_1	-0.28	0.35	0.82	NO	yes	1	1.73
sp|Q17RY0|CPEB4_HUMAN input_rna_1	-0.29	0.35	0.76	NO	yes	1	1.73
sp|Q9HCJ3|RAVR2_HUMAN input_rna_1	-0.28	0.35	0.79	NO	yes	1	1.73
sp|Q14444|CAPR1_HUMAN input_rna_1	-0.3	0.33	0.79	NO	yes	1	1.72
sp|Q86XN8|MEX3D_HUMAN input_rna_1	-0.3	0.33	0.84	NO	yes	1	1.72
sp|Q9BWT3|PAPOG_HUMAN input_rna_1	-0.31	0.33	0.74	NO	yes	1	1.71
sp|Q15397|K0020_HUMAN input_rna_1	-0.32	0.33	0.85	NO	yes	1	1.7
sp|Q96FV9|THOC1_HUMAN input_rna_1	-0.32	0.32	0.8	NO	yes	1	1.7
sp|Q9GZY0|NXF2_HUMAN input_rna_1	-0.33	0.32	0.98	NO	yes	1	1.7
sp|Q9UKF6|CPSF3_HUMAN input_rna_1	-0.33	0.32	0.73	NO	yes	1	1.7
sp|Q96AE4|FUBP1_HUMAN input_rna_1	-0.34	0.32	0.87	NO	yes	1	1.69
sp|Q9BRS8|LARP6_HUMAN input_rna_1	-0.35	0.32	0.98	NO	yes	1	1.68
sp|Q02040|AK17A_HUMAN input_rna_1	-0.37	0.28	0.71	NO	yes	1	1.67
sp|Q5SZQ8|CELF3_HUMAN input_rna_1	-0.36	0.28	0.99	NO	yes	1	1.67
sp|Q13283|G3BP1_HUMAN input_rna_1	-0.38	0.26	0.98	NO	yes	1	1.66
sp|Q8IWZ8|SUGP1_HUMAN input_rna_1	-0.39	0.26	0.81	NO	yes	1	1.66
sp|Q06787|FMR1_HUMAN input_rna_1	-0.4	0.26	0.92	NO	yes	1	1.65
sp|Q9Y6V7|DDX49_HUMAN input_rna_1	-0.4	0.26	0.97	NO	yes	1	1.65
sp|Q9NRJ5|PAPOB_HUMAN input_rna_1	-0.42	0.24	0.87	NO	yes	1	1.63
sp|Q9NVP1|DDX18_HUMAN input_rna_1	-0.43	0.24	0.67	NO	yes	1	1.63
sp|O00571|DDX3X_HUMAN input_rna_1	-0.43	0.22	0.67	NO	yes	1	1.62
sp|P61011|SRP54_HUMAN input_rna_1	-0.44	0.22	0.91	NO	yes	1	1.62
sp|Q96DU9|PABP5_HUMAN input_rna_1	-0.45	0.22	0.96	NO	yes	1	1.62
sp|Q9UN86|G3BP2_HUMAN input_rna_1	-0.44	0.22	0.95	NO	yes	1	1.62
sp|Q9UNW9|NOVA2_HUMAN input_rna_1	-0.44	0.22	0.91	NO	yes	1	1.62
sp|O94818|NOL4_HUMAN input_rna_1	-0.45	0.22	0.81	NO	yes	1	1.61
sp|P51114|FXR1_HUMAN input_rna_1	-0.45	0.22	0.93	NO	yes	1	1.61
sp|Q4VXU2|PAP1L_HUMAN input_rna_1	-0.46	0.22	0.96	NO	yes	1	1.61
sp|Q71RC2|LARP4_HUMAN input_rna_1	-0.46	0.22	0.58	NO	yes	1	1.61
sp|Q8TBY0|RBM46_HUMAN input_rna_1	-0.46	0.22	0.93	NO	yes	1	1.61
sp|Q9Y606|TRUA_HUMAN input_rna_1	-0.46	0.22	0.98	NO	yes	1	1.61
sp|P05455|LA_HUMAN input_rna_1	-0.47	0.22	0.97	NO	yes	1	1.6
sp|P22087|FBRL_HUMAN input_rna_1	-0.47	0.22	0.98	NO	yes	1	1.6
sp|Q86U38|NOP9_HUMAN input_rna_1	-0.47	0.22	0.8	NO	yes	1	1.6
sp|Q8TEA1|NSUN6_HUMAN input_rna_1	-0.47	0.22	0.94	NO	yes	1	1.6
sp|Q96F86|EDC3_HUMAN input_rna_1	-0.47	0.22	0.9	NO	yes	1	1.6
sp|Q96N16|JKIP1_HUMAN input_rna_1	-0.47	0.22	0.88	NO	yes	1	1.6
sp|P0C7T5|ATX1L_HUMAN input_rna_1	-0.48	0.22	0.56	NO	yes	1	1.59
sp|P14314|GLU2B_HUMAN input_rna_1	-0.48	0.2	0.91	NO	yes	1	1.59
sp|P36578|RL4_HUMAN input_rna_1	-0.48	0.22	0.97	NO	yes	1	1.59
sp|P82675|RT05_HUMAN input_rna_1	-0.49	0.2	0.96	NO	yes	1	1.59
sp|O15523|DDX3Y_HUMAN input_rna_1	-0.49	0.2	0.58	NO	yes	1	1.58
sp|P19474|RO52_HUMAN input_rna_1	-0.49	0.2	0.91	NO	yes	1	1.58
sp|P19544|WT1_HUMAN input_rna_1	-0.51	0.2	0.95	NO	yes	1	1.58
sp|P51513|NOVA1_HUMAN input_rna_1	-0.5	0.2	0.86	NO	yes	1	1.58
sp|Q01844|EWS_HUMAN input_rna_1	-0.5	0.2	0.56	NO	yes	1	1.58
sp|Q06265|EXOS9_HUMAN input_rna_1	-0.5	0.2	0.96	NO	yes	1	1.58
sp|Q8WUA2|PPIL4_HUMAN input_rna_1	-0.5	0.2	0.83	NO	yes	1	1.58
sp|Q9BTF0|THUM2_HUMAN input_rna_1	-0.5	0.2	0.81	NO	yes	1	1.58
sp|Q9H1J1|REN3A_HUMAN input_rna_1	-0.51	0.2	0.89	NO	yes	1	1.58
sp|O75648|MTU1_HUMAN input_rna_1	-0.51	0.2	0.95	NO	yes	1	1.57
sp|Q05519|SRS11_HUMAN input_rna_1	-0.52	0.2	0.83	NO	yes	1	1.57
sp|Q96J87|CELF6_HUMAN input_rna_1	-0.52	0.2	0.85	NO	yes	1	1.57
sp|Q9BUR4|WAP53_HUMAN input_rna_1	-0.51	0.2	0.9	NO	yes	1	1.57
sp|P09914|IFIT1_HUMAN input_rna_1	-0.52	0.2	0.84	NO	yes	1	1.56
sp|P21128|ENDOU_HUMAN input_rna_1	-0.52	0.2	0.93	NO	yes	1	1.56
sp|Q13325|IFIT5_HUMAN input_rna_1	-0.53	0.2	0.81	NO	yes	1	1.56
sp|Q86U06|RBM23_HUMAN input_rna_1	-0.52	0.2	0.93	NO	yes	1	1.56
sp|Q8NC51|PAIRB_HUMAN input_rna_1	-0.53	0.2	0.91	NO	yes	1	1.56
sp|O15234|CASC3_HUMAN input_rna_1	-0.55	0.17	0.47	NO	yes	1	1.55
sp|O75616|ERAL1_HUMAN input_rna_1	-0.55	0.17	0.88	NO	yes	1	1.55
sp|Q96Q11|TRNT1_HUMAN input_rna_1	-0.54	0.17	0.89	NO	yes	1	1.55
sp|Q96SI9|STRBP_HUMAN input_rna_1	-0.54	0.17	0.48	NO	yes	1	1.55
sp|Q9BUB4|ADAT1_HUMAN input_rna_1	-0.54	0.17	0.7	NO	yes	1	1.55
sp|Q9UHB9|SRP68_HUMAN input_rna_1	-0.54	0.17	0.73	NO	yes	1	1.55
sp|O95758|PTBP3_HUMAN input_rna_1	-0.55	0.17	0.81	NO	yes	1	1.54
sp|P51843|NR0B1_HUMAN input_rna_1	-0.55	0.17	0.78	NO	yes	1	1.54
sp|Q08257|QOR_HUMAN input_rna_1	-0.55	0.17	0.88	NO	yes	1	1.54
sp|Q12849|GRSF1_HUMAN input_rna_1	-0.55	0.17	0.74	NO	yes	1	1.54
sp|Q5T1V6|DDX59_HUMAN input_rna_1	-0.56	0.17	0.72	NO	yes	1	1.54
sp|Q8IU60|DCP2_HUMAN input_rna_1	-0.56	0.17	0.86	NO	yes	1	1.54
sp|Q92901|RL3L_HUMAN input_rna_1	-0.55	0.17	0.87	NO	yes	1	1.54
sp|Q96I24|FUBP3_HUMAN input_rna_1	-0.56	0.17	0.82	NO	yes	1	1.54
sp|Q9BX46|RBM24_HUMAN input_rna_1	-0.56	0.17	0.84	NO	yes	1	1.54
sp|Q9BZB8|CPEB1_HUMAN input_rna_1	-0.55	0.17	0.84	NO	yes	1	1.54
sp|Q9NXH9|TRM1_HUMAN input_rna_1	-0.55	0.17	0.47	NO	yes	1	1.54
sp|A6NHQ2|FBLL1_HUMAN input_rna_1	-0.57	0.17	0.82	NO	yes	1	1.53
sp|P25490|TYY1_HUMAN input_rna_1	-0.58	0.17	0.81	NO	yes	1	1.53
sp|P27695|APEX1_HUMAN input_rna_1	-0.58	0.17	0.81	NO	yes	1	1.53
sp|Q07666|KHDR1_HUMAN input_rna_1	-0.57	0.17	0.83	NO	yes	1	1.53
sp|Q86SE5|RALYL_HUMAN input_rna_1	-0.57	0.17	0.79	NO	yes	1	1.53
sp|Q9NW64|RBM22_HUMAN input_rna_1	-0.57	0.17	0.84	NO	yes	1	1.53
sp|Q9NY93|DDX56_HUMAN input_rna_1	-0.58	0.17	0.68	NO	yes	1	1.53
sp|Q9Y3Z3|SAMH1_HUMAN input_rna_1	-0.57	0.17	0.59	NO	yes	1	1.53
sp|C9JE40|PATL2_HUMAN input_rna_1	-0.58	0.17	0.64	NO	yes	1	1.52
sp|O76021|RL1D1_HUMAN input_rna_1	-0.58	0.17	0.55	NO	yes	1	1.52
sp|P54577|SYYC_HUMAN input_rna_1	-0.59	0.17	0.6	NO	yes	1	1.52
sp|P61978|HNRPK_HUMAN input_rna_1	-0.59	0.17	0.64	NO	yes	1	1.52
sp|Q13838|DX39B_HUMAN input_rna_1	-0.59	0.17	0.71	NO	yes	1	1.52
sp|Q8IZ69|TRM2A_HUMAN input_rna_1	-0.58	0.17	0.57	NO	yes	1	1.52
sp|Q8WVV9|HNRLL_HUMAN input_rna_1	-0.59	0.17	0.59	NO	yes	1	1.52
sp|Q92879|CELF1_HUMAN input_rna_1	-0.59	0.17	0.55	NO	yes	1	1.52
sp|Q9BZE2|PUS3_HUMAN input_rna_1	-0.58	0.17	0.59	NO	yes	1	1.52
sp|Q9H9J2|RM44_HUMAN input_rna_1	-0.58	0.17	0.79	NO	yes	1	1.52
sp|Q15637|SF01_HUMAN input_rna_1	-0.6	0.17	0.44	NO	yes	1	1.51
sp|A0AV96|RBM47_HUMAN input_rna_1	-0.61	0.17	0.55	NO	yes	1	1.5
sp|O60812|HNRCL_HUMAN input_rna_1	-0.61	0.17	0.68	NO	yes	1	1.5
sp|O95319|CELF2_HUMAN input_rna_1	-0.61	0.17	0.46	NO	yes	1	1.5
sp|O95453|PARN_HUMAN input_rna_1	-0.62	0.17	0.38	NO	yes	1	1.5
sp|P78406|RAE1L_HUMAN input_rna_1	-0.61	0.17	0.58	NO	yes	1	1.5
sp|Q15427|SF3B4_HUMAN input_rna_1	-0.62	0.17	0.43	NO	yes	1	1.5
sp|Q16587|ZNF74_HUMAN input_rna_1	-0.62	0.17	0.36	NO	yes	1	1.5
sp|Q8N1G4|LRC47_HUMAN input_rna_1	-0.62	0.17	0.51	NO	yes	1	1.5
sp|Q96HR8|NAF1_HUMAN input_rna_1	-0.61	0.17	0.46	NO	yes	1	1.5
sp|Q9BY77|PDIP3_HUMAN input_rna_1	-0.61	0.17	0.51	NO	yes	1	1.5
sp|O95900|TRUB2_HUMAN input_rna_1	-0.63	0.17	0.41	NO	yes	1	1.49
sp|P52272|HNRPM_HUMAN input_rna_1	-0.62	0.17	0.34	NO	yes	1	1.49
sp|Q05048|CSTF1_HUMAN input_rna_1	-0.64	0.17	0.33	NO	yes	1	1.49
sp|Q6XE24|RBMS3_HUMAN input_rna_1	-0.62	0.17	0.45	NO	yes	1	1.49
sp|Q6ZN04|MEX3B_HUMAN input_rna_1	-0.63	0.17	0.48	NO	yes	1	1.49
sp|Q96BK5|PINX1_HUMAN input_rna_1	-0.63	0.17	0.42	NO	yes	1	1.49
sp|Q96C10|DHX58_HUMAN input_rna_1	-0.63	0.17	0.35	NO	yes	1	1.49
sp|Q9UHK0|NUFP1_HUMAN input_rna_1	-0.63	0.17	0.37	NO	yes	1	1.49
sp|O14979|HNRDL_HUMAN input_rna_1	-0.64	0.17	0.33	NO	yes	1	1.48
sp|P09543|CN37_HUMAN input_rna_1	-0.64	0.14	0.29	NO	yes	1	1.48
sp|P20839|IMDH1_HUMAN input_rna_1	-0.64	0.14	0.35	NO	yes	1	1.48
sp|P39023|RL3_HUMAN input_rna_1	-0.64	0.17	0.45	NO	yes	1	1.48
sp|Q8IY67|RAVR1_HUMAN input_rna_1	-0.65	0.14	0.36	NO	yes	1	1.48
sp|Q8N5P1|ZC3H8_HUMAN input_rna_1	-0.64	0.14	0.53	NO	yes	1	1.48
sp|Q8NG50|RDM1_HUMAN input_rna_1	-0.64	0.17	0.55	NO	yes	1	1.48
sp|Q92804|RBP56_HUMAN input_rna_1	-0.64	0.14	0.4	NO	yes	1	1.48
sp|Q96PK6|RBM14_HUMAN input_rna_1	-0.64	0.17	0.33	NO	yes	1	1.48
sp|Q9BV44|THUM3_HUMAN input_rna_1	-0.65	0.14	0.31	NO	yes	1	1.48
sp|Q9HC36|RMTL1_HUMAN input_rna_1	-0.64	0.17	0.32	NO	yes	1	1.48
sp|Q9NPD3|EXOS4_HUMAN input_rna_1	-0.64	0.14	0.48	NO	yes	1	1.48
sp|P08621|RU17_HUMAN input_rna_1	-0.66	0.14	0.25	NO	yes	1	1.47
sp|P10827|THA_HUMAN input_rna_1	-0.66	0.14	0.29	NO	yes	1	1.47
sp|P26368|U2AF2_HUMAN input_rna_1	-0.66	0.14	0.27	NO	yes	1	1.47
sp|Q08170|SRSF4_HUMAN input_rna_1	-0.66	0.14	0.3	NO	yes	1	1.47
sp|Q86U44|MTA70_HUMAN input_rna_1	-0.65	0.14	0.37	NO	yes	1	1.47
sp|Q8WWY3|PRP31_HUMAN input_rna_1	-0.66	0.14	0.29	NO	yes	1	1.47
sp|Q9BTD8|RBM42_HUMAN input_rna_1	-0.65	0.14	0.33	NO	yes	1	1.47
sp|Q9NQ94|A1CF_HUMAN input_rna_1	-0.66	0.14	0.29	NO	yes	1	1.47
sp|Q9Y2R4|DDX52_HUMAN input_rna_1	-0.65	0.14	0.34	NO	yes	1	1.47
sp|A1L020|MEX3A_HUMAN input_rna_1	-0.68	0.14	0.27	NO	yes	1	1.46
sp|O95793|STAU1_HUMAN input_rna_1	-0.68	0.14	0.28	NO	yes	1	1.46
sp|P07910|HNRPC_HUMAN input_rna_1	-0.67	0.14	0.45	NO	yes	1	1.46
sp|Q07955|SRSF1_HUMAN input_rna_1	-0.67	0.14	0.42	NO	yes	1	1.46
sp|Q14240|IF4A2_HUMAN input_rna_1	-0.68	0.14	0.25	NO	yes	1	1.46
sp|Q8N5X7|IF4E3_HUMAN input_rna_1	-0.68	0.14	0.34	NO	yes	1	1.46
sp|Q8N6W0|CELF5_HUMAN input_rna_1	-0.67	0.14	0.26	NO	yes	1	1.46
sp|Q96QD9|UIF_HUMAN input_rna_1	-0.67	0.14	0.26	NO	yes	1	1.46
sp|Q9H0L4|CSTFT_HUMAN input_rna_1	-0.68	0.14	0.21	NO	yes	1	1.46
sp|Q9H0S4|DDX47_HUMAN input_rna_1	-0.68	0.14	0.15	NO	yes	1	1.46
sp|Q9UKA8|RCAN3_HUMAN input_rna_1	-0.67	0.14	0.35	NO	yes	1	1.46
sp|Q9Y235|ABEC2_HUMAN input_rna_1	-0.67	0.14	0.37	NO	yes	1	1.46
sp|P26599|PTBP1_HUMAN input_rna_1	-0.69	0.14	0.27	NO	yes	1	1.45
sp|P33240|CSTF2_HUMAN input_rna_1	-0.69	0.14	0.24	NO	yes	1	1.45
sp|P41238|ABEC1_HUMAN input_rna_1	-0.69	0.14	0.29	NO	yes	1	1.45
sp|P60842|IF4A1_HUMAN input_rna_1	-0.69	0.14	0.23	NO	yes	1	1.45
sp|P60900|PSA6_HUMAN input_rna_1	-0.68	0.14	0.3	NO	yes	1	1.45
sp|Q01130|SRSF2_HUMAN input_rna_1	-0.69	0.14	0.31	NO	yes	1	1.45
sp|Q53EL6|PDCD4_HUMAN input_rna_1	-0.69	0.14	0.14	NO	yes	1	1.45
sp|Q86SG3|DAZ4_HUMAN input_rna_1	-0.68	0.14	0.25	NO	yes	1	1.45
sp|Q8IYX4|DND1_HUMAN input_rna_1	-0.68	0.14	0.39	NO	yes	1	1.45
sp|Q8IZ73|RUSD2_HUMAN input_rna_1	-0.68	0.14	0.24	NO	yes	1	1.45
sp|Q8TAS1|UHMK1_HUMAN input_rna_1	-0.68	0.14	0.14	NO	yes	1	1.45
sp|Q9Y3Y2|CHTOP_HUMAN input_rna_1	-0.69	0.14	0.33	NO	yes	1	1.45
sp|O00584|RNT2_HUMAN input_rna_1	-0.7	0.14	0.3	NO	yes	1	1.44
sp|P38919|IF4A3_HUMAN input_rna_1	-0.7	0.14	0.15	NO	yes	1	1.44
sp|P42696|RBM34_HUMAN input_rna_1	-0.7	0.14	0.09	NO	yes	1	1.44
sp|P56270|MAZ_HUMAN input_rna_1	-0.7	0.14	0.15	NO	yes	1	1.44
sp|Q14498|RBM39_HUMAN input_rna_1	-0.7	0.14	0.22	NO	yes	1	1.44
sp|Q15434|RBMS2_HUMAN input_rna_1	-0.7	0.14	0.18	NO	yes	1	1.44
sp|Q6P087|RUSD3_HUMAN input_rna_1	-0.71	0.14	0.31	NO	yes	1	1.44
sp|Q8WXF1|PSPC1_HUMAN input_rna_1	-0.7	0.14	0.23	NO	yes	1	1.44
sp|Q96IZ5|RBM41_HUMAN input_rna_1	-0.71	0.14	0.11	NO	yes	1	1.44
sp|Q9UKM9|RALY_HUMAN input_rna_1	-0.71	0.14	0.31	NO	yes	1	1.44
sp|O43390|HNRPR_HUMAN input_rna_1	-0.71	0.14	0.15	NO	yes	1	1.43
sp|O60506|HNRPQ_HUMAN input_rna_1	-0.71	0.14	0.13	NO	yes	1	1.43
sp|O95628|CNOT4_HUMAN input_rna_1	-0.72	0.14	0.16	NO	yes	1	1.43
sp|P12268|IMDH2_HUMAN input_rna_1	-0.72	0.14	0.14	NO	yes	1	1.43
sp|Q16600|ZN239_HUMAN input_rna_1	-0.71	0.14	0.07	NO	yes	1	1.43
sp|Q9NSD9|SYFB_HUMAN input_rna_1	-0.71	0.14	0.14	NO	yes	1	1.43
sp|Q9UBU9|NXF1_HUMAN input_rna_1	-0.71	0.14	0.12	NO	yes	1	1.43
sp|O43818|U3IP2_HUMAN input_rna_1	-0.73	0.14	0.09	NO	yes	1	1.42
sp|O75821|EIF3G_HUMAN input_rna_1	-0.74	0.14	0.08	NO	yes	1	1.42
sp|P0CB38|PAB4L_HUMAN input_rna_1	-0.73	0.14	0.16	NO	yes	1	1.42
sp|P10155|RO60_HUMAN input_rna_1	-0.73	0.14	0.16	NO	yes	1	1.42
sp|Q15056|IF4H_HUMAN input_rna_1	-0.73	0.14	0.22	NO	yes	1	1.42
sp|Q15287|RNPS1_HUMAN input_rna_1	-0.73	0.14	0.26	NO	yes	1	1.42
sp|Q15633|TRBP2_HUMAN input_rna_1	-0.72	0.14	0.19	NO	yes	1	1.42
sp|Q3ZCQ8|TIM50_HUMAN input_rna_1	-0.74	0.14	0.24	NO	yes	1	1.42
sp|Q8NHQ9|DDX55_HUMAN input_rna_1	-0.73	0.14	0.12	NO	yes	1	1.42
sp|Q99729|ROAA_HUMAN input_rna_1	-0.72	0.14	0.08	NO	yes	1	1.42
sp|Q9BRL6|SRSF8_HUMAN input_rna_1	-0.72	0.14	0.28	NO	yes	1	1.42
sp|Q9NQT4|EXOS5_HUMAN input_rna_1	-0.73	0.14	0.17	NO	yes	1	1.42
sp|Q9NX74|DUS2L_HUMAN input_rna_1	-0.73	0.14	0.12	NO	yes	1	1.42
sp|Q9P2K5|MYEF2_HUMAN input_rna_1	-0.73	0.14	0.12	NO	yes	1	1.42
sp|Q9UHX1|PUF60_HUMAN input_rna_1	-0.72	0.14	0.15	NO	yes	1	1.42
sp|O43310|CTIF_HUMAN input_rna_1	-0.75	0.14	0.08	NO	yes	1	1.41
sp|P00973|OAS1_HUMAN input_rna_1	-0.74	0.14	0.17	NO	yes	1	1.41
sp|P26651|TTP_HUMAN input_rna_1	-0.75	0.14	0.04	NO	yes	1	1.41
sp|P47974|TISD_HUMAN input_rna_1	-0.75	0.14	0.09	NO	yes	1	1.41
sp|P52594|AGFG1_HUMAN input_rna_1	-0.75	0.14	0.11	NO	yes	1	1.41
sp|Q02878|RL6_HUMAN input_rna_1	-0.75	0.14	0.19	NO	yes	1	1.41
sp|Q15366|PCBP2_HUMAN input_rna_1	-0.74	0.14	0.16	NO	yes	1	1.41
sp|Q6ZN17|LN28B_HUMAN input_rna_1	-0.75	0.14	0.15	NO	yes	1	1.41
sp|Q8N9N2|ASCC1_HUMAN input_rna_1	-0.74	0.14	0.16	NO	yes	1	1.41
sp|Q8NCV1|ADAD2_HUMAN input_rna_1	-0.75	0.14	0.09	NO	yes	1	1.41
sp|O43251|RFOX2_HUMAN input_rna_1	-0.76	0.14	0.18	NO	yes	1	1.4
sp|O60573|IF4E2_HUMAN input_rna_1	-0.76	0.14	0.13	NO	yes	1	1.4
sp|O75526|RMXL2_HUMAN input_rna_1	-0.76	0.14	0.18	NO	yes	1	1.4
sp|P15880|RS2_HUMAN input_rna_1	-0.76	0.14	0.18	NO	yes	1	1.4
sp|P23396|RS3_HUMAN input_rna_1	-0.76	0.14	0.13	NO	yes	1	1.4
sp|P31942|HNRH3_HUMAN input_rna_1	-0.75	0.14	0.19	NO	yes	1	1.4
sp|P62917|RL8_HUMAN input_rna_1	-0.76	0.14	0.17	NO	yes	1	1.4
sp|Q12972|PP1R8_HUMAN input_rna_1	-0.76	0.14	0.19	NO	yes	1	1.4
sp|Q14451|GRB7_HUMAN input_rna_1	-0.76	0.14	0.11	NO	yes	1	1.4
sp|Q8IUX4|ABC3F_HUMAN input_rna_1	-0.76	0.14	0.1	NO	yes	1	1.4
sp|Q8N684|CPSF7_HUMAN input_rna_1	-0.76	0.14	0.04	NO	yes	1	1.4
sp|Q8TBF4|ZCRB1_HUMAN input_rna_1	-0.76	0.14	0.19	NO	yes	1	1.4
sp|Q96I25|SPF45_HUMAN input_rna_1	-0.76	0.14	0.13	NO	yes	1	1.4
sp|Q9H074|PAIP1_HUMAN input_rna_1	-0.76	0.14	0.06	NO	yes	1	1.4
sp|Q9H171|ZBP1_HUMAN input_rna_1	-0.76	0.14	0.03	NO	yes	1	1.4
sp|Q9NRX1|PNO1_HUMAN input_rna_1	-0.76	0.14	0.14	NO	yes	1	1.4
sp|Q9ULM6|CNOT6_HUMAN input_rna_1	-0.75	0.14	0.1	NO	yes	1	1.4
sp|A6NEQ0|RBY1E_HUMAN input_rna_1	-0.77	0.14	0.06	NO	yes	1	1.39
sp|O60381|HBP1_HUMAN input_rna_1	-0.77	0.14	0.05	NO	yes	1	1.39
sp|P0DJD3|RBY1A_HUMAN input_rna_1	-0.78	0.14	0.05	NO	yes	1	1.39
sp|P0DJD4|RBY1C_HUMAN input_rna_1	-0.78	0.14	0.05	NO	yes	1	1.39
sp|P14866|HNRPL_HUMAN input_rna_1	-0.77	0.14	0.06	NO	yes	1	1.39
sp|P26378|ELAV4_HUMAN input_rna_1	-0.78	0.14	0.11	NO	yes	1	1.39
sp|Q14103|HNRPD_HUMAN input_rna_1	-0.77	0.14	0.17	NO	yes	1	1.39
sp|Q5VZ19|TDR10_HUMAN input_rna_1	-0.78	0.14	0.09	NO	yes	1	1.39
sp|Q86TM3|DDX53_HUMAN input_rna_1	-0.77	0.14	0.06	NO	yes	1	1.39
sp|Q96DH6|MSI2H_HUMAN input_rna_1	-0.77	0.14	0.03	NO	yes	1	1.39
sp|Q96EP5|DAZP1_HUMAN input_rna_1	-0.77	0.14	0.07	NO	yes	1	1.39
sp|Q96M93|ADAD1_HUMAN input_rna_1	-0.78	0.14	0.07	NO	yes	1	1.39
sp|Q9NP64|NO40_HUMAN input_rna_1	-0.78	0.14	0.1	NO	yes	1	1.39
sp|Q9NR90|DAZ3_HUMAN input_rna_1	-0.77	0.14	0.07	NO	yes	1	1.39
sp|Q9NVV4|PAPD1_HUMAN input_rna_1	-0.77	0.14	0.07	NO	yes	1	1.39
sp|Q9NXV6|CARF_HUMAN input_rna_1	-0.78	0.14	0.07	NO	yes	1	1.39
sp|Q9UJJ7|RUSD1_HUMAN input_rna_1	-0.77	0.14	0.11	NO	yes	1	1.39
sp|Q9UKA9|PTBP2_HUMAN input_rna_1	-0.77	0.14	0.1	NO	yes	1	1.39
sp|A6NDE4|RBY1B_HUMAN input_rna_1	-0.79	0.14	0.04	NO	yes	1	1.38
sp|P0C7P1|RBY1D_HUMAN input_rna_1	-0.78	0.14	0.05	NO	yes	1	1.38
sp|P46777|RL5_HUMAN input_rna_1	-0.79	0.14	0.15	NO	yes	1	1.38
sp|P57723|PCBP4_HUMAN input_rna_1	-0.79	0.14	0.08	NO	yes	1	1.38
sp|P62906|RL10A_HUMAN input_rna_1	-0.79	0.14	0.14	NO	yes	1	1.38
sp|Q12905|ILF2_HUMAN input_rna_1	-0.79	0.14	0.13	NO	yes	1	1.38
sp|Q13117|DAZ2_HUMAN input_rna_1	-0.79	0.14	0.05	NO	yes	1	1.38
sp|Q15415|RBY1F_HUMAN input_rna_1	-0.79	0.14	0.04	NO	yes	1	1.38
sp|Q8WXF0|SRS12_HUMAN input_rna_1	-0.79	0.14	0.16	NO	yes	1	1.38
sp|Q96CM3|RUSD4_HUMAN input_rna_1	-0.79	0.14	0.08	NO	yes	1	1.38
sp|Q9H0Z9|RBM38_HUMAN input_rna_1	-0.79	0.14	0.09	NO	yes	1	1.38
sp|Q9UJV9|DDX41_HUMAN input_rna_1	-0.79	0.14	0.03	NO	yes	1	1.38
sp|P09661|RU2A_HUMAN input_rna_1	-0.8	0.14	0.1	NO	yes	1	1.37
sp|P18077|RL35A_HUMAN input_rna_1	-0.81	0.14	0.13	NO	yes	1	1.37
sp|P57052|RBM11_HUMAN input_rna_1	-0.81	0.14	0.13	NO	yes	1	1.37
sp|P61247|RS3A_HUMAN input_rna_1	-0.81	0.14	0.16	NO	yes	1	1.37
sp|P61576|REC9_HUMAN input_rna_1	-0.81	0.14	0.12	NO	yes	1	1.37
sp|P61578|REC16_HUMAN input_rna_1	-0.8	0.14	0.13	NO	yes	1	1.37
sp|Q15631|TSN_HUMAN input_rna_1	-0.8	0.14	0.08	NO	yes	1	1.37
sp|Q15717|ELAV1_HUMAN input_rna_1	-0.8	0.14	0.01	NO	yes	1	1.37
sp|Q9BYD6|RM01_HUMAN input_rna_1	-0.8	0.14	0.02	NO	yes	1	1.37
sp|Q9NUL3|STAU2_HUMAN input_rna_1	-0.81	0.14	0.05	NO	yes	1	1.37
sp|Q9NY12|GAR1_HUMAN input_rna_1	-0.81	0.14	0.13	NO	yes	1	1.37
sp|Q9NZI8|IF2B1_HUMAN input_rna_1	-0.8	0.14	0.05	NO	yes	1	1.37
sp|O43347|MSI1H_HUMAN input_rna_1	-0.82	0.14	0.07	NO	yes	1	1.36
sp|P29558|RBMS1_HUMAN input_rna_1	-0.81	0.14	0.04	NO	yes	1	1.36
sp|P61572|REC3_HUMAN input_rna_1	-0.82	0.14	0.11	NO	yes	1	1.36
sp|P61573|REC4_HUMAN input_rna_1	-0.82	0.14	0.11	NO	yes	1	1.36
sp|P61574|REC5_HUMAN input_rna_1	-0.82	0.14	0.11	NO	yes	1	1.36
sp|P61575|REC6_HUMAN input_rna_1	-0.82	0.14	0.11	NO	yes	1	1.36
sp|P61579|REC17_HUMAN input_rna_1	-0.82	0.14	0.11	NO	yes	1	1.36
sp|P63162|RSMN_HUMAN input_rna_1	-0.82	0.14	0.06	NO	yes	1	1.36
sp|P83369|LSM11_HUMAN input_rna_1	-0.82	0.14	0.08	NO	yes	1	1.36
sp|Q07687|DLX2_HUMAN input_rna_1	-0.82	0.14	0.01	NO	yes	1	1.36
sp|Q13148|TADBP_HUMAN input_rna_1	-0.82	0.14	0.02	NO	yes	1	1.36
sp|Q13868|EXOS2_HUMAN input_rna_1	-0.82	0.14	0.1	NO	yes	1	1.36
sp|Q15024|EXOS7_HUMAN input_rna_1	-0.82	0.14	0.1	NO	yes	1	1.36
sp|Q5JPH6|SYEM_HUMAN input_rna_1	-0.82	0.14	0.04	NO	yes	1	1.36
sp|Q69383|REC2_HUMAN input_rna_1	-0.82	0.14	0.11	NO	yes	1	1.36
sp|Q7Z5Q1|CPEB2_HUMAN input_rna_1	-0.82	0.14	0.03	NO	yes	1	1.36
sp|Q8IUH3|RBM45_HUMAN input_rna_1	-0.82	0.14	0.02	NO	yes	1	1.36
sp|Q92664|TF3A_HUMAN input_rna_1	-0.82	0.14	0.06	NO	yes	1	1.36
sp|Q96LT9|RBM40_HUMAN input_rna_1	-0.81	0.14	0.03	NO	yes	1	1.36
sp|Q9NUL7|DDX28_HUMAN input_rna_1	-0.81	0.14	0.04	NO	yes	1	1.36
sp|Q9P013|CWC15_HUMAN input_rna_1	-0.82	0.14	0.06	NO	yes	1	1.36
sp|Q9ULW3|ABT1_HUMAN input_rna_1	-0.81	0.14	0.18	NO	yes	1	1.36
sp|A9UHW6|MI4GD_HUMAN input_rna_1	-0.84	0.14	0.06	NO	yes	1	1.35
sp|O43809|CPSF5_HUMAN input_rna_1	-0.83	0.14	0.05	NO	yes	1	1.35
sp|O75319|DUS11_HUMAN input_rna_1	-0.84	0.14	0.01	NO	yes	1	1.35
sp|O75494|SRS10_HUMAN input_rna_1	-0.83	0.14	0.12	NO	yes	1	1.35
sp|O75792|RNH2A_HUMAN input_rna_1	-0.83	0.14	0.11	NO	yes	1	1.35
sp|P05388|RLA0_HUMAN input_rna_1	-0.83	0.14	0.03	NO	yes	1	1.35
sp|P09012|SNRPA_HUMAN input_rna_1	-0.83	0.14	0.1	NO	yes	1	1.35
sp|P09651|ROA1_HUMAN input_rna_1	-0.83	0.14	0.04	NO	yes	1	1.35
sp|P14678|RSMB_HUMAN input_rna_1	-0.83	0.14	0.05	NO	yes	1	1.35
sp|P26196|DDX6_HUMAN input_rna_1	-0.83	0.14	0.02	NO	yes	1	1.35
sp|P38159|RBMX_HUMAN input_rna_1	-0.83	0.14	0.09	NO	yes	1	1.35
sp|P57721|PCBP3_HUMAN input_rna_1	-0.83	0.14	0.04	NO	yes	1	1.35
sp|P62891|RL39_HUMAN input_rna_1	-0.82	0.14	0.01	NO	yes	1	1.35
sp|Q13242|SRSF9_HUMAN input_rna_1	-0.84	0.14	0.07	NO	yes	1	1.35
sp|Q15365|PCBP1_HUMAN input_rna_1	-0.83	0.14	0.09	NO	yes	1	1.35
sp|Q4G0J3|LARP7_HUMAN input_rna_1	-0.83	0.14	0.03	NO	yes	1	1.35
sp|Q5U5Q3|MEX3C_HUMAN input_rna_1	-0.83	0.14	0.1	NO	yes	1	1.35
sp|Q92979|NEP1_HUMAN input_rna_1	-0.83	0.14	0.06	NO	yes	1	1.35
sp|Q96E39|RMXL1_HUMAN input_rna_1	-0.84	0.14	0.08	NO	yes	1	1.35
sp|O00425|IF2B3_HUMAN input_rna_1	-0.85	0.14	0.02	NO	yes	1	1.34
sp|P17947|SPI1_HUMAN input_rna_1	-0.85	0.14	0.14	NO	yes	1	1.34
sp|P49591|SYSC_HUMAN input_rna_1	-0.85	0.14	0.01	NO	yes	1	1.34
sp|P61571|REC1_HUMAN input_rna_1	-0.84	0.14	0.08	NO	yes	1	1.34
sp|Q13601|KRR1_HUMAN input_rna_1	-0.85	0.14	0.05	NO	yes	1	1.34
sp|Q15646|OASL_HUMAN input_rna_1	-0.84	0.14	0.01	NO	yes	1	1.34
sp|Q16762|THTR_HUMAN input_rna_1	-0.85	0.14	0.08	NO	yes	1	1.34
sp|Q9BZI7|REN3B_HUMAN input_rna_1	-0.84	0.14	0.02	NO	yes	1	1.34
sp|Q9H4D5|NXF3_HUMAN input_rna_1	-0.84	0.14	0.03	NO	yes	1	1.34
sp|Q9NUU7|DD19A_HUMAN input_rna_1	-0.85	0.14	0.01	NO	yes	1	1.34
sp|Q9UHL0|DDX25_HUMAN input_rna_1	-0.84	0.14	0.02	NO	yes	1	1.34
sp|Q9UNQ2|DIM1_HUMAN input_rna_1	-0.84	0.14	0.05	NO	yes	1	1.34
sp|A6NMX2|I4E1B_HUMAN input_rna_1	-0.86	0.1	0.04	NO	yes	1	1.33
sp|O00442|RTCA_HUMAN input_rna_1	-0.86	0.1	0.03	NO	yes	1	1.33
sp|O95777|NAA38_HUMAN input_rna_1	-0.85	0.1	0.06	NO	yes	1	1.33
sp|P18615|NELFE_HUMAN input_rna_1	-0.85	0.1	0.04	NO	yes	1	1.33
sp|P26373|RL13_HUMAN input_rna_1	-0.86	0.1	0.12	NO	yes	1	1.33
sp|P49207|RL34_HUMAN input_rna_1	-0.86	0.1	0.11	NO	yes	1	1.33
sp|P61927|RL37_HUMAN input_rna_1	-0.87	0.1	0.06	NO	yes	1	1.33
sp|Q13825|AUHM_HUMAN input_rna_1	-0.86	0.1	0.03	NO	yes	1	1.33
sp|Q16630|CPSF6_HUMAN input_rna_1	-0.86	0.1	0.01	NO	yes	1	1.33
sp|Q6IN84|MRM1_HUMAN input_rna_1	-0.87	0.1	0.07	NO	yes	1	1.33
sp|Q6UN15|FIP1_HUMAN input_rna_1	-0.86	0.1	0.02	NO	yes	1	1.33
sp|Q6ZSC3|RBM43_HUMAN input_rna_1	-0.87	0.1	0.06	NO	yes	1	1.33
sp|Q8IV48|ERI1_HUMAN input_rna_1	-0.85	0.1	0.07	NO	yes	1	1.33
sp|Q8N9W6|BOLL_HUMAN input_rna_1	-0.86	0.1	0.07	NO	yes	1	1.33
sp|Q9GZT3|SLIRP_HUMAN input_rna_1	-0.86	0.1	0.08	NO	yes	1	1.33
sp|Q9NWB1|RFOX1_HUMAN input_rna_1	-0.86	0.1	0.05	NO	yes	1	1.33
sp|O95149|SPN1_HUMAN input_rna_1	-0.88	0.1	0.04	NO	yes	1	1.32
sp|P18124|RL7_HUMAN input_rna_1	-0.88	0.1	0.04	NO	yes	1	1.32
sp|P23588|IF4B_HUMAN input_rna_1	-0.88	0.1	0	NO	yes	1	1.32
sp|P46778|RL21_HUMAN input_rna_1	-0.87	0.1	0.11	NO	yes	1	1.32
sp|Q4VXA5|KHDC1_HUMAN input_rna_1	-0.87	0.1	0.03	NO	yes	1	1.32
sp|Q8WWH5|TRUB1_HUMAN input_rna_1	-0.88	0.1	0.06	NO	yes	1	1.32
sp|Q8WY41|NANO1_HUMAN input_rna_1	-0.88	0.1	0.05	NO	yes	1	1.32
sp|Q92904|DAZL_HUMAN input_rna_1	-0.88	0.1	0.06	NO	yes	1	1.32
sp|Q9H1B4|NXF5_HUMAN input_rna_1	-0.87	0.1	0.05	NO	yes	1	1.32
sp|Q9NQT5|EXOS3_HUMAN input_rna_1	-0.88	0.1	0.09	NO	yes	1	1.32
sp|Q9UMR2|DD19B_HUMAN input_rna_1	-0.88	0.1	0	NO	yes	1	1.32
sp|Q9UQ80|PA2G4_HUMAN input_rna_1	-0.87	0.1	0.05	NO	yes	1	1.32
sp|Q9Y3A4|RRP7A_HUMAN input_rna_1	-0.88	0.1	0.07	NO	yes	1	1.32
sp|A6NFN3|RFOX3_HUMAN input_rna_1	-0.89	0.1	0.03	NO	yes	1	1.31
sp|O60832|DKC1_HUMAN input_rna_1	-0.89	0.1	0	NO	yes	1	1.31
sp|O60930|RNH1_HUMAN input_rna_1	-0.9	0.1	0.04	NO	yes	1	1.31
sp|P08579|RU2B_HUMAN input_rna_1	-0.89	0.1	0.03	NO	yes	1	1.31
sp|P17844|DDX5_HUMAN input_rna_1	-0.88	0.1	0	NO	yes	1	1.31
sp|P19525|E2AK2_HUMAN input_rna_1	-0.89	0.1	0.01	NO	yes	1	1.31
sp|P51991|ROA3_HUMAN input_rna_1	-0.88	0.1	0.02	NO	yes	1	1.31
sp|P62306|RUXF_HUMAN input_rna_1	-0.89	0.1	0.03	NO	yes	1	1.31
sp|P62861|RS30_HUMAN input_rna_1	-0.89	0.1	0.06	NO	yes	1	1.31
sp|P62995|TRA2B_HUMAN input_rna_1	-0.89	0.1	0.05	NO	yes	1	1.31
sp|Q16629|SRSF7_HUMAN input_rna_1	-0.89	0.1	0.02	NO	yes	1	1.31
sp|Q32P51|RA1L2_HUMAN input_rna_1	-0.89	0.1	0	NO	yes	1	1.31
sp|Q8N0Z8|PUSL1_HUMAN input_rna_1	-0.89	0.1	0.06	NO	yes	1	1.31
sp|Q96PU8|QKI_HUMAN input_rna_1	-0.89	0.1	0.03	NO	yes	1	1.31
sp|Q9UH17|ABC3B_HUMAN input_rna_1	-0.89	0.1	0.03	NO	yes	1	1.31
sp|Q9UL40|ZN346_HUMAN input_rna_1	-0.9	0.1	0.05	NO	yes	1	1.31
sp|Q9Y2T7|YBOX2_HUMAN input_rna_1	-0.89	0.1	0.03	NO	yes	1	1.31
sp|Q9Y388|RBMX2_HUMAN input_rna_1	-0.89	0.1	0	NO	yes	1	1.31
sp|O75940|SPF30_HUMAN input_rna_1	-0.9	0.1	0.02	NO	yes	1	1.3
sp|P25786|PSA1_HUMAN input_rna_1	-0.91	0.1	0.06	NO	yes	1	1.3
sp|P52597|HNRPF_HUMAN input_rna_1	-0.9	0.1	0	NO	yes	1	1.3
sp|P98179|RBM3_HUMAN input_rna_1	-0.9	0.1	0.09	NO	yes	1	1.3
sp|Q01085|TIAR_HUMAN input_rna_1	-0.91	0.1	0.01	NO	yes	1	1.3
sp|Q5VZF2|MBNL2_HUMAN input_rna_1	-0.91	0.1	0.01	NO	yes	1	1.3
sp|Q7Z2E3|APTX_HUMAN input_rna_1	-0.9	0.1	0.04	NO	yes	1	1.3
sp|Q7Z7A3|CTU1_HUMAN input_rna_1	-0.91	0.1	0.04	NO	yes	1	1.3
sp|Q9H9Z2|LN28A_HUMAN input_rna_1	-0.9	0.1	0.1	NO	yes	1	1.3
sp|Q9UBP6|TRMB_HUMAN input_rna_1	-0.91	0.1	0.07	NO	yes	1	1.3
sp|O00257|CBX4_HUMAN input_rna_1	-0.92	0.1	0.01	NO	yes	1	1.29
sp|P05198|IF2A_HUMAN input_rna_1	-0.92	0.1	0.01	NO	yes	1	1.29
sp|P35637|FUS_HUMAN input_rna_1	-0.92	0.1	0.01	NO	yes	1	1.29
sp|P62424|RL7A_HUMAN input_rna_1	-0.91	0.1	0.07	NO	yes	1	1.29
sp|Q15233|NONO_HUMAN input_rna_1	-0.92	0.1	0	NO	yes	1	1.29
sp|Q16560|U1SBP_HUMAN input_rna_1	-0.91	0.1	0.02	NO	yes	1	1.29
sp|Q9H0G5|NSRP1_HUMAN input_rna_1	-0.92	0.1	0.01	NO	yes	1	1.29
sp|Q9Y2R9|RT07_HUMAN input_rna_1	-0.91	0.1	0.02	NO	yes	1	1.29
sp|P06730|IF4E_HUMAN input_rna_1	-0.93	0.1	0.04	NO	yes	1	1.28
sp|P22626|ROA2_HUMAN input_rna_1	-0.93	0.1	0.04	NO	yes	1	1.28
sp|Q15695|U2AFL_HUMAN input_rna_1	-0.94	0.1	0	NO	yes	1	1.28
sp|Q53HI1|UNC50_HUMAN input_rna_1	-0.93	0.1	0.03	NO	yes	1	1.28
sp|Q96B01|R51A1_HUMAN input_rna_1	-0.94	0.1	0.03	NO	yes	1	1.28
sp|Q9BZC1|CELF4_HUMAN input_rna_1	-0.93	0.1	0	NO	yes	1	1.28
sp|A7MD48|SRRM4_HUMAN input_rna_1	-0.94	0.1	0	NO	yes	1	1.27
sp|O43148|MCES_HUMAN input_rna_1	-0.95	0.1	0	NO	yes	1	1.27
sp|P31943|HNRH1_HUMAN input_rna_1	-0.95	0.1	0	NO	yes	1	1.27
sp|P50914|RL14_HUMAN input_rna_1	-0.95	0.1	0.04	NO	yes	1	1.27
sp|P62308|RUXG_HUMAN input_rna_1	-0.95	0.1	0.02	NO	yes	1	1.27
sp|Q12926|ELAV2_HUMAN input_rna_1	-0.94	0.1	0.02	NO	yes	1	1.27
sp|Q6NYC1|JMJD6_HUMAN input_rna_1	-0.94	0.1	0.01	NO	yes	1	1.27
sp|Q7Z6M4|MTER2_HUMAN input_rna_1	-0.95	0.1	0.01	NO	yes	1	1.27
sp|Q9BTL3|RAM_HUMAN input_rna_1	-0.95	0.1	0.06	NO	yes	1	1.27
sp|Q9NXG2|THUM1_HUMAN input_rna_1	-0.94	0.1	0.03	NO	yes	1	1.27
sp|Q9Y333|LSM2_HUMAN input_rna_1	-0.95	0.1	0.02	NO	yes	1	1.27
sp|Q9Y580|RBM7_HUMAN input_rna_1	-0.94	0.1	0.05	NO	yes	1	1.27
sp|Q9Y6M1|IF2B2_HUMAN input_rna_1	-0.95	0.1	0	NO	yes	1	1.27
sp|A8MWD9|RUXGL_HUMAN input_rna_1	-0.96	0.1	0.01	NO	yes	1	1.26
sp|O60936|NOL3_HUMAN input_rna_1	-0.96	0.1	0.02	NO	yes	1	1.26
sp|O95707|RPP29_HUMAN input_rna_1	-0.96	0.1	0.02	NO	yes	1	1.26
sp|P84098|RL19_HUMAN input_rna_1	-0.97	0.1	0.07	NO	yes	1	1.26
sp|Q14576|ELAV3_HUMAN input_rna_1	-0.96	0.1	0.01	NO	yes	1	1.26
sp|Q2M296|MTHSD_HUMAN input_rna_1	-0.96	0.1	0.01	NO	yes	1	1.26
sp|Q5RKV6|EXOS6_HUMAN input_rna_1	-0.96	0.1	0.05	NO	yes	1	1.26
sp|Q7Z2W9|RM21_HUMAN input_rna_1	-0.96	0.1	0.08	NO	yes	1	1.26
sp|Q96B26|EXOS8_HUMAN input_rna_1	-0.96	0.1	0.05	NO	yes	1	1.26
sp|Q9H0U6|RM18_HUMAN input_rna_1	-0.97	0.1	0.06	NO	yes	1	1.26
sp|Q9NR56|MBNL1_HUMAN input_rna_1	-0.96	0.1	0.02	NO	yes	1	1.26
sp|O75525|KHDR3_HUMAN input_rna_1	-0.97	0.1	0.02	NO	yes	1	1.25
sp|O95503|CBX6_HUMAN input_rna_1	-0.97	0.1	0	NO	yes	1	1.25
sp|P55795|HNRH2_HUMAN input_rna_1	-0.97	0.1	0	NO	yes	1	1.25
sp|P60321|NANO2_HUMAN input_rna_1	-0.97	0.1	0.12	NO	yes	1	1.25
sp|P62310|LSM3_HUMAN input_rna_1	-0.98	0.1	0.02	NO	yes	1	1.25
sp|Q14493|SLBP_HUMAN input_rna_1	-0.98	0.1	0.04	NO	yes	1	1.25
sp|Q5T8I9|HENMT_HUMAN input_rna_1	-0.98	0.1	0.02	NO	yes	1	1.25
sp|O14717|TRDMT_HUMAN input_rna_1	-1	0.1	0.01	NO	yes	1	1.24
sp|O75569|PRKRA_HUMAN input_rna_1	-0.99	0.1	0	NO	yes	1	1.24
sp|O95218|ZRAB2_HUMAN input_rna_1	-0.98	0.1	0	NO	yes	1	1.24
sp|P62304|RUXE_HUMAN input_rna_1	-0.99	0.1	0.01	NO	yes	1	1.24
sp|P62318|SMD3_HUMAN input_rna_1	-0.99	0.1	0.07	NO	yes	1	1.24
sp|P62487|RPB7_HUMAN input_rna_1	-1	0.1	0.05	NO	yes	1	1.24
sp|P83731|RL24_HUMAN input_rna_1	-1	0.1	0.04	NO	yes	1	1.24
sp|Q13595|TRA2A_HUMAN input_rna_1	-0.99	0.1	0.02	NO	yes	1	1.24
sp|Q16637|SMN_HUMAN input_rna_1	-0.99	0.1	0.02	NO	yes	1	1.24
sp|Q6I9Y2|THOC7_HUMAN input_rna_1	-1	0.1	0.06	NO	yes	1	1.24
sp|Q9HA38|ZMAT3_HUMAN input_rna_1	-0.99	0.1	0.01	NO	yes	1	1.24
sp|Q9Y3B4|PM14_HUMAN input_rna_1	-0.99	0.1	0.07	NO	yes	1	1.24
sp|O95639|CPSF4_HUMAN input_rna_1	-1.01	0.1	0.03	NO	yes	1	1.23
sp|O95931|CBX7_HUMAN input_rna_1	-1	0.1	0	NO	yes	1	1.23
sp|P05387|RLA2_HUMAN input_rna_1	-1.01	0.1	0.02	NO	yes	1	1.23
sp|P09001|RM03_HUMAN input_rna_1	-1	0.1	0.02	NO	yes	1	1.23
sp|P09234|RU1C_HUMAN input_rna_1	-1.01	0.1	0.04	NO	yes	1	1.23
sp|P49458|SRP09_HUMAN input_rna_1	-1.01	0.1	0	NO	yes	1	1.23
sp|P60323|NANO3_HUMAN input_rna_1	-1.01	0.1	0.05	NO	yes	1	1.23
sp|P62312|LSM6_HUMAN input_rna_1	-1	0.1	0	NO	yes	1	1.23
sp|Q14011|CIRBP_HUMAN input_rna_1	-1.01	0.1	0.04	NO	yes	1	1.23
sp|Q3MIT2|PUS10_HUMAN input_rna_1	-1	0.1	0	NO	yes	1	1.23
sp|Q6NZI2|PTRF_HUMAN input_rna_1	-1	0.1	0.01	NO	yes	1	1.23
sp|Q96AZ6|ISG20_HUMAN input_rna_1	-1.01	0.1	0.05	NO	yes	1	1.23
sp|Q96J01|THOC3_HUMAN input_rna_1	-1	0.1	0.02	NO	yes	1	1.23
sp|Q9NVM6|DJC17_HUMAN input_rna_1	-1.01	0.1	0.02	NO	yes	1	1.23
sp|Q9Y4Y9|LSM5_HUMAN input_rna_1	-1.01	0.1	0	NO	yes	1	1.23
sp|P00374|DYR_HUMAN input_rna_1	-1.03	0.1	0.04	NO	yes	1	1.22
sp|P46781|RS9_HUMAN input_rna_1	-1.01	0.1	0.05	NO	yes	1	1.22
sp|P47914|RL29_HUMAN input_rna_1	-1.01	0.1	0.04	NO	yes	1	1.22
sp|P52298|NCBP2_HUMAN input_rna_1	-1.02	0.1	0.04	NO	yes	1	1.22
sp|P62750|RL23A_HUMAN input_rna_1	-1.02	0.1	0.04	NO	yes	1	1.22
sp|P84103|SRSF3_HUMAN input_rna_1	-1.02	0.1	0.03	NO	yes	1	1.22
sp|Q13247|SRSF6_HUMAN input_rna_1	-1.01	0.1	0.01	NO	yes	1	1.22
sp|Q5RL73|RBM48_HUMAN input_rna_1	-1.02	0.1	0	NO	yes	1	1.22
sp|Q9BYG3|MK67I_HUMAN input_rna_1	-1.02	0.1	0.01	NO	yes	1	1.22
sp|Q9H9Y2|RPF1_HUMAN input_rna_1	-1.02	0.1	0.01	NO	yes	1	1.22
sp|Q9NX07|TSAP1_HUMAN input_rna_1	-1.02	0.1	0.01	NO	yes	1	1.22
sp|Q9Y2W6|TDRKH_HUMAN input_rna_1	-1.02	0.1	0	NO	yes	1	1.22
sp|Q9Y534|CSDC2_HUMAN input_rna_1	-1.02	0.1	0.04	NO	yes	1	1.22
sp|P05386|RLA1_HUMAN input_rna_1	-1.03	0.1	0.02	NO	yes	1	1.21
sp|P62081|RS7_HUMAN input_rna_1	-1.03	0.1	0.04	NO	yes	1	1.21
sp|P62280|RS11_HUMAN input_rna_1	-1.04	0.1	0.03	NO	yes	1	1.21
sp|P62841|RS15_HUMAN input_rna_1	-1.03	0.1	0.07	NO	yes	1	1.21
sp|P67809|YBOX1_HUMAN input_rna_1	-1.03	0.1	0	NO	yes	1	1.21
sp|Q9H875|PKRI1_HUMAN input_rna_1	-1.03	0.1	0.04	NO	yes	1	1.21
sp|Q9NX24|NHP2_HUMAN input_rna_1	-1.03	0.1	0.04	NO	yes	1	1.21
sp|Q9UGY1|NOL12_HUMAN input_rna_1	-1.03	0.1	0.02	NO	yes	1	1.21
sp|Q9ULC4|MCTS1_HUMAN input_rna_1	-1.03	0.1	0.04	NO	yes	1	1.21
sp|Q9Y4Z0|LSM4_HUMAN input_rna_1	-1.03	0.1	0.08	NO	yes	1	1.21
sp|O60870|KIN17_HUMAN input_rna_1	-1.05	0.1	0.01	NO	yes	1	1.2
sp|P06748|NPM_HUMAN input_rna_1	-1.05	0.1	0.01	NO	yes	1	1.2
sp|P22090|RS4Y1_HUMAN input_rna_1	-1.05	0.1	0.01	NO	yes	1	1.2
sp|P47813|IF1AX_HUMAN input_rna_1	-1.05	0.1	0.07	NO	yes	1	1.2
sp|P62888|RL30_HUMAN input_rna_1	-1.06	0.1	0.01	NO	yes	1	1.2
sp|Q07020|RL18_HUMAN input_rna_1	-1.04	0.1	0.04	NO	yes	1	1.2
sp|Q86W42|THOC6_HUMAN input_rna_1	-1.05	0.1	0	NO	yes	1	1.2
sp|Q8TD47|RS4Y2_HUMAN input_rna_1	-1.05	0.1	0.02	NO	yes	1	1.2
sp|Q93062|RBPMS_HUMAN input_rna_1	-1.04	0.1	0.04	NO	yes	1	1.2
sp|Q96AH0|SOSB2_HUMAN input_rna_1	-1.05	0.1	0.04	NO	yes	1	1.2
sp|A6NDY0|EPAB2_HUMAN input_rna_1	-1.07	0.1	0.01	NO	yes	1	1.19
sp|P62314|SMD1_HUMAN input_rna_1	-1.06	0.1	0.02	NO	yes	1	1.19
sp|P62701|RS4X_HUMAN input_rna_1	-1.06	0.1	0.01	NO	yes	1	1.19
sp|Q13151|ROA0_HUMAN input_rna_1	-1.06	0.1	0.01	NO	yes	1	1.19
sp|Q15696|U2AFM_HUMAN input_rna_1	-1.07	0.1	0	NO	yes	1	1.19
sp|Q8N9N8|EIF1A_HUMAN input_rna_1	-1.06	0.1	0.02	NO	yes	1	1.19
sp|Q9H814|PHAX_HUMAN input_rna_1	-1.07	0.1	0	NO	yes	1	1.19
sp|O75683|SURF6_HUMAN input_rna_1	-1.07	0.1	0	NO	yes	1	1.18
sp|P30050|RL12_HUMAN input_rna_1	-1.07	0.1	0.02	NO	yes	1	1.18
sp|Q01081|U2AF1_HUMAN input_rna_1	-1.08	0.1	0	NO	yes	1	1.18
sp|Q02543|RL18A_HUMAN input_rna_1	-1.08	0.1	0.02	NO	yes	1	1.18
sp|Q9BQ04|RBM4B_HUMAN input_rna_1	-1.08	0.1	0	NO	yes	1	1.18
sp|Q9HC16|ABC3G_HUMAN input_rna_1	-1.07	0.1	0	NO	yes	1	1.18
sp|Q9UK45|LSM7_HUMAN input_rna_1	-1.08	0.1	0	NO	yes	1	1.18
sp|P52815|RM12_HUMAN input_rna_1	-1.1	0.1	0.03	NO	yes	1	1.17
sp|P60866|RS20_HUMAN input_rna_1	-1.09	0.1	0.01	NO	yes	1	1.17
sp|P62913|RL11_HUMAN input_rna_1	-1.09	0.1	0.02	NO	yes	1	1.17
sp|Q12904|AIMP1_HUMAN input_rna_1	-1.1	0.1	0	NO	yes	1	1.17
sp|Q8WU68|U2AF4_HUMAN input_rna_1	-1.1	0.1	0	NO	yes	1	1.17
sp|Q969L4|LSM10_HUMAN input_rna_1	-1.1	0.1	0.02	NO	yes	1	1.17
sp|A6NC42|DPPA5_HUMAN input_rna_1	-1.11	0.1	0.01	NO	yes	1	1.16
sp|P32969|RL9_HUMAN input_rna_1	-1.11	0.1	0.02	NO	yes	1	1.16
sp|P63241|IF5A1_HUMAN input_rna_1	-1.1	0.1	0.02	NO	yes	1	1.16
sp|Q5JQF8|PAP1M_HUMAN input_rna_1	-1.11	0.1	0.03	NO	yes	1	1.16
sp|Q5VWX1|KHDR2_HUMAN input_rna_1	-1.1	0.1	0	NO	yes	1	1.16
sp|Q6IS14|IF5AL_HUMAN input_rna_1	-1.11	0.1	0.02	NO	yes	1	1.16
sp|Q86U42|PABP2_HUMAN input_rna_1	-1.11	0.1	0	NO	yes	1	1.16
sp|Q86V81|THOC4_HUMAN input_rna_1	-1.11	0.1	0	NO	yes	1	1.16
sp|Q9BRP8|WIBG_HUMAN input_rna_1	-1.11	0.1	0.02	NO	yes	1	1.16
sp|Q9Y3B2|EXOS1_HUMAN input_rna_1	-1.1	0.1	0.02	NO	yes	1	1.16
sp|A6NMK7|CPS4L_HUMAN input_rna_1	-1.12	0.1	0.02	NO	yes	1	1.15
sp|P63173|RL38_HUMAN input_rna_1	-1.12	0.1	0	NO	yes	1	1.15
sp|Q96H35|RBM18_HUMAN input_rna_1	-1.13	0.1	0.01	NO	yes	1	1.15
sp|Q99547|MPH6_HUMAN input_rna_1	-1.13	0.1	0.01	NO	yes	1	1.15
sp|Q9GZV4|IF5A2_HUMAN input_rna_1	-1.12	0.1	0.02	NO	yes	1	1.15
sp|P46776|RL27A_HUMAN input_rna_1	-1.13	0.1	0.03	NO	yes	1	1.14
sp|P61313|RL15_HUMAN input_rna_1	-1.14	0.1	0.02	NO	yes	1	1.14
sp|Q96DE0|NUD16_HUMAN input_rna_1	-1.14	0.1	0.01	NO	yes	1	1.14
sp|Q9NV31|IMP3_HUMAN input_rna_1	-1.13	0.1	0.01	NO	yes	1	1.14
sp|P31483|TIA1_HUMAN input_rna_1	-1.15	0.1	0	NO	yes	1	1.13
sp|P61254|RL26_HUMAN input_rna_1	-1.15	0.1	0.03	NO	yes	1	1.13
sp|Q13243|SRSF5_HUMAN input_rna_1	-1.15	0.1	0.01	NO	yes	1	1.13
sp|Q9BUL9|RPP25_HUMAN input_rna_1	-1.14	0.1	0.02	NO	yes	1	1.13
sp|Q9BWF3|RBM4_HUMAN input_rna_1	-1.15	0.1	0	NO	yes	1	1.13
sp|Q9UNP9|PPIE_HUMAN input_rna_1	-1.15	0.1	0	NO	yes	1	1.13
sp|Q9Y2V2|CHSP1_HUMAN input_rna_1	-1.16	0.1	0.02	NO	yes	1	1.13
sp|P09132|SRP19_HUMAN input_rna_1	-1.16	0.1	0.03	NO	yes	1	1.12
sp|Q99497|PARK7_HUMAN input_rna_1	-1.16	0.1	0.01	NO	yes	1	1.12
sp|Q9Y2R5|RT17_HUMAN input_rna_1	-1.16	0.1	0.03	NO	yes	1	1.12
sp|Q96A72|MGN2_HUMAN input_rna_1	-1.19	0.1	0.02	NO	yes	1	1.11
sp|P39019|RS19_HUMAN input_rna_1	-1.2	0.1	0.02	NO	yes	1	1.1
sp|P62851|RS25_HUMAN input_rna_1	-1.19	0.1	0.01	NO	yes	1	1.1
sp|Q16540|RM23_HUMAN input_rna_1	-1.19	0.1	0.01	NO	yes	1	1.1
sp|P35268|RL22_HUMAN input_rna_1	-1.21	0.1	0.01	NO	yes	1	1.09
sp|P46779|RL28_HUMAN input_rna_1	-1.2	0.1	0.03	NO	yes	1	1.09
sp|P62269|RS18_HUMAN input_rna_1	-1.21	0.1	0.01	NO	yes	1	1.09
sp|O15116|LSM1_HUMAN input_rna_1	-1.22	0.1	0.02	NO	yes	1	1.08
sp|O95059|RPP14_HUMAN input_rna_1	-1.22	0.1	0.01	NO	yes	1	1.08
sp|P62899|RL31_HUMAN input_rna_1	-1.22	0.1	0.01	NO	yes	1	1.08
sp|Q9HC52|CBX8_HUMAN input_rna_1	-1.24	0.1	0	NO	yes	1	1.07
sp|Q9Y5S9|RBM8A_HUMAN input_rna_1	-1.24	0.1	0	NO	yes	1	1.07
sp|P04083|ANXA1_HUMAN input_rna_1	-1.24	0.1	0	NO	yes	1	1.06
sp|P61326|MGN_HUMAN input_rna_1	-1.27	0.1	0.01	NO	yes	1	1.05
sp|P82979|SARNP_HUMAN input_rna_1	-1.26	0.1	0	NO	yes	1	1.05
sp|Q9Y221|NIP7_HUMAN input_rna_1	-1.29	0.1	0	NO	yes	1	1.04
sp|P37108|SRP14_HUMAN input_rna_1	-1.3	0.1	0.01	NO	yes	1	1.03
sp|P55769|NH2L1_HUMAN input_rna_1	-1.3	0.1	0	NO	yes	1	1.03
sp|P62249|RS16_HUMAN input_rna_1	-1.29	0.1	0.01	NO	yes	1	1.03
sp|A6NGQ2|OOEP_HUMAN input_rna_1	-1.32	0.1	0	NO	yes	1	1.01
sp|P62244|RS15A_HUMAN input_rna_1	-1.32	0.1	0	NO	yes	1	1.01
sp|Q13901|C1D_HUMAN input_rna_1	-1.34	0.1	0.01	NO	yes	1	1

## Sheet: AC245595-related proteins
# Protein ID Transcript ID	Z-score	Discriminative Power	Interaction Strength	Motif Reference	Domain Presence	Domain Score	Star Rating Score
sp|Q9NQ94|A1CF_HUMAN input_rna_1	-0.63	0.17	0.34	http://www.nature.com/nature/journal/v499/n7457/full/nature12311.html	yes	1	2.65
sp|P09012|SNRPA_HUMAN input_rna_1	-1.18	0.1	0	http://www.nature.com/nature/journal/v499/n7457/full/nature12311.html	yes	1	2.4
sp|P19338|NUCL_HUMAN input_rna_1	0.11	0.69	0.92	NO	yes	1	2
sp|Q13769|THOC5_HUMAN input_rna_1	0.09	0.67	0.93	NO	yes	1	1.99
sp|P51116|FXR2_HUMAN input_rna_1	0.06	0.66	0.96	NO	yes	1	1.98
sp|P51003|PAPOA_HUMAN input_rna_1	0.04	0.63	0.92	NO	yes	1	1.97
sp|Q96BT7|ALKB8_HUMAN input_rna_1	0.02	0.61	0.96	NO	yes	1	1.96
sp|Q9NS39|RED2_HUMAN input_rna_1	0.03	0.63	0.93	NO	yes	1	1.96
sp|Q9NXZ2|DDX43_HUMAN input_rna_1	0.02	0.63	0.97	NO	yes	1	1.96
sp|Q9UN86|G3BP2_HUMAN input_rna_1	0.03	0.63	0.99	NO	yes	1	1.96
sp|Q05823|RN5A_HUMAN input_rna_1	0	0.61	0.89	NO	yes	1	1.95
sp|Q92499|DDX1_HUMAN input_rna_1	-0.01	0.61	0.91	NO	yes	1	1.95
sp|Q96EY7|PTCD3_HUMAN input_rna_1	0	0.61	0.89	NO	yes	1	1.95
sp|O76094|SRP72_HUMAN input_rna_1	-0.02	0.59	0.94	NO	yes	1	1.94
sp|Q8N8A6|DDX51_HUMAN input_rna_1	-0.02	0.59	0.95	NO	yes	1	1.94
sp|Q9H6T0|ESRP2_HUMAN input_rna_1	-0.03	0.59	0.89	NO	yes	1	1.94
sp|Q13283|G3BP1_HUMAN input_rna_1	-0.05	0.57	0.99	NO	yes	1	1.93
sp|P78563|RED1_HUMAN input_rna_1	-0.07	0.54	0.86	NO	yes	1	1.92
sp|O00571|DDX3X_HUMAN input_rna_1	-0.09	0.52	0.94	NO	yes	1	1.91
sp|P36578|RL4_HUMAN input_rna_1	-0.08	0.54	0.99	NO	yes	1	1.91
sp|Q9BQ39|DDX50_HUMAN input_rna_1	-0.1	0.52	0.87	NO	yes	1	1.9
sp|Q6PJT7|ZC3HE_HUMAN input_rna_1	-0.15	0.47	0.84	NO	yes	1	1.88
sp|Q9BWT3|PAPOG_HUMAN input_rna_1	-0.15	0.47	0.84	NO	yes	1	1.88
sp|Q9NQZ3|DAZ1_HUMAN input_rna_1	-0.16	0.47	0.83	NO	yes	1	1.88
sp|Q9NRJ5|PAPOB_HUMAN input_rna_1	-0.16	0.47	0.95	NO	yes	1	1.88
sp|O15523|DDX3Y_HUMAN input_rna_1	-0.19	0.45	0.89	NO	yes	1	1.86
sp|Q13049|TRI32_HUMAN input_rna_1	-0.2	0.42	0.89	NO	yes	1	1.86
sp|Q92841|DDX17_HUMAN input_rna_1	-0.2	0.42	0.79	NO	yes	1	1.86
sp|Q9BTF0|THUM2_HUMAN input_rna_1	-0.19	0.45	0.98	NO	yes	1	1.86
sp|Q9NVP1|DDX18_HUMAN input_rna_1	-0.19	0.45	0.87	NO	yes	1	1.86
sp|O75616|ERAL1_HUMAN input_rna_1	-0.2	0.42	0.99	NO	yes	1	1.85
sp|C9JE40|PATL2_HUMAN input_rna_1	-0.23	0.4	0.96	NO	yes	1	1.84
sp|P11940|PABP1_HUMAN input_rna_1	-0.24	0.4	0.91	NO	yes	1	1.84
sp|Q13310|PABP4_HUMAN input_rna_1	-0.23	0.4	0.9	NO	yes	1	1.84
sp|P29728|OAS2_HUMAN input_rna_1	-0.27	0.37	0.72	NO	yes	1	1.83
sp|Q17RY0|CPEB4_HUMAN input_rna_1	-0.27	0.35	0.74	NO	yes	1	1.82
sp|Q96J87|CELF6_HUMAN input_rna_1	-0.29	0.35	0.95	NO	yes	1	1.82
sp|Q01844|EWS_HUMAN input_rna_1	-0.29	0.35	0.81	NO	yes	1	1.81
sp|Q15397|K0020_HUMAN input_rna_1	-0.29	0.35	0.84	NO	yes	1	1.81
sp|Q7Z2T5|TRM1L_HUMAN input_rna_1	-0.29	0.35	0.74	NO	yes	1	1.81
sp|Q9H361|PABP3_HUMAN input_rna_1	-0.29	0.35	0.88	NO	yes	1	1.81
sp|Q9Y6V7|DDX49_HUMAN input_rna_1	-0.3	0.35	0.94	NO	yes	1	1.81
sp|P19474|RO52_HUMAN input_rna_1	-0.31	0.33	0.96	NO	yes	1	1.8
sp|Q6NXG1|ESRP1_HUMAN input_rna_1	-0.32	0.33	0.7	NO	yes	1	1.8
sp|Q9BTD8|RBM42_HUMAN input_rna_1	-0.32	0.33	0.94	NO	yes	1	1.8
sp|Q9H0K6|PUS7L_HUMAN input_rna_1	-0.31	0.33	0.69	NO	yes	1	1.8
sp|P23246|SFPQ_HUMAN input_rna_1	-0.33	0.32	0.67	NO	yes	1	1.79
sp|Q06265|EXOS9_HUMAN input_rna_1	-0.35	0.32	0.98	NO	yes	1	1.79
sp|Q14444|CAPR1_HUMAN input_rna_1	-0.34	0.32	0.66	NO	yes	1	1.79
sp|P61978|HNRPK_HUMAN input_rna_1	-0.35	0.28	0.98	NO	yes	1	1.78
sp|Q12849|GRSF1_HUMAN input_rna_1	-0.37	0.28	0.9	NO	yes	1	1.78
sp|Q5SZQ8|CELF3_HUMAN input_rna_1	-0.36	0.28	0.97	NO	yes	1	1.78
sp|Q86U06|RBM23_HUMAN input_rna_1	-0.37	0.28	0.98	NO	yes	1	1.78
sp|Q8NE35|CPEB3_HUMAN input_rna_1	-0.35	0.28	0.66	NO	yes	1	1.78
sp|Q92945|FUBP2_HUMAN input_rna_1	-0.37	0.28	0.64	NO	yes	1	1.78
sp|Q02040|AK17A_HUMAN input_rna_1	-0.38	0.26	0.63	NO	yes	1	1.77
sp|Q07666|KHDR1_HUMAN input_rna_1	-0.38	0.26	0.97	NO	yes	1	1.77
sp|Q6XE24|RBMS3_HUMAN input_rna_1	-0.39	0.26	0.98	NO	yes	1	1.77
sp|Q86XN8|MEX3D_HUMAN input_rna_1	-0.39	0.26	0.72	NO	yes	1	1.77
sp|Q9HCJ3|RAVR2_HUMAN input_rna_1	-0.38	0.28	0.64	NO	yes	1	1.77
sp|Q9UKF6|CPSF3_HUMAN input_rna_1	-0.38	0.26	0.64	NO	yes	1	1.77
sp|P21128|ENDOU_HUMAN input_rna_1	-0.41	0.24	0.95	NO	yes	1	1.76
sp|P51114|FXR1_HUMAN input_rna_1	-0.41	0.24	0.8	NO	yes	1	1.76
sp|P82675|RT05_HUMAN input_rna_1	-0.41	0.24	0.97	NO	yes	1	1.76
sp|Q8TEA1|NSUN6_HUMAN input_rna_1	-0.4	0.26	0.94	NO	yes	1	1.76
sp|Q96PZ0|PUS7_HUMAN input_rna_1	-0.41	0.24	0.69	NO	yes	1	1.76
sp|Q96SI9|STRBP_HUMAN input_rna_1	-0.41	0.24	0.66	NO	yes	1	1.76
sp|Q9Y606|TRUA_HUMAN input_rna_1	-0.4	0.26	0.97	NO	yes	1	1.76
sp|Q7Z417|NUFP2_HUMAN input_rna_1	-0.42	0.24	0.59	NO	yes	1	1.75
sp|Q8WUA2|PPIL4_HUMAN input_rna_1	-0.43	0.22	0.75	NO	yes	1	1.75
sp|Q96FV9|THOC1_HUMAN input_rna_1	-0.42	0.24	0.68	NO	yes	1	1.75
sp|O95319|CELF2_HUMAN input_rna_1	-0.45	0.22	0.81	NO	yes	1	1.74
sp|Q8N6W0|CELF5_HUMAN input_rna_1	-0.44	0.22	0.77	NO	yes	1	1.74
sp|Q92901|RL3L_HUMAN input_rna_1	-0.44	0.22	0.9	NO	yes	1	1.74
sp|Q96DU9|PABP5_HUMAN input_rna_1	-0.44	0.22	0.81	NO	yes	1	1.74
sp|Q9H1J1|REN3A_HUMAN input_rna_1	-0.44	0.22	0.84	NO	yes	1	1.74
sp|P14314|GLU2B_HUMAN input_rna_1	-0.47	0.22	0.68	NO	yes	1	1.73
sp|P19544|WT1_HUMAN input_rna_1	-0.46	0.22	0.93	NO	yes	1	1.73
sp|Q06787|FMR1_HUMAN input_rna_1	-0.48	0.22	0.64	NO	yes	1	1.73
sp|Q53EL6|PDCD4_HUMAN input_rna_1	-0.47	0.22	0.85	NO	yes	1	1.73
sp|Q96F86|EDC3_HUMAN input_rna_1	-0.47	0.22	0.78	NO	yes	1	1.73
sp|O76021|RL1D1_HUMAN input_rna_1	-0.48	0.2	0.66	NO	yes	1	1.72
sp|O94818|NOL4_HUMAN input_rna_1	-0.49	0.2	0.61	NO	yes	1	1.72
sp|O95793|STAU1_HUMAN input_rna_1	-0.48	0.2	0.82	NO	yes	1	1.72
sp|P51513|NOVA1_HUMAN input_rna_1	-0.49	0.2	0.75	NO	yes	1	1.72
sp|P51843|NR0B1_HUMAN input_rna_1	-0.48	0.22	0.83	NO	yes	1	1.72
sp|Q05519|SRS11_HUMAN input_rna_1	-0.49	0.2	0.68	NO	yes	1	1.72
sp|Q8IU60|DCP2_HUMAN input_rna_1	-0.49	0.2	0.9	NO	yes	1	1.72
sp|Q92615|LAR4B_HUMAN input_rna_1	-0.49	0.2	0.58	NO	yes	1	1.72
sp|Q96Q11|TRNT1_HUMAN input_rna_1	-0.5	0.2	0.89	NO	yes	1	1.72
sp|Q9GZY0|NXF2_HUMAN input_rna_1	-0.49	0.2	0.62	NO	yes	1	1.72
sp|O75648|MTU1_HUMAN input_rna_1	-0.5	0.2	0.88	NO	yes	1	1.71
sp|P33240|CSTF2_HUMAN input_rna_1	-0.51	0.2	0.76	NO	yes	1	1.71
sp|P39023|RL3_HUMAN input_rna_1	-0.51	0.2	0.73	NO	yes	1	1.71
sp|Q08170|SRSF4_HUMAN input_rna_1	-0.54	0.17	0.55	NO	yes	1	1.7
sp|Q71RC2|LARP4_HUMAN input_rna_1	-0.54	0.17	0.5	NO	yes	1	1.7
sp|Q9UHB9|SRP68_HUMAN input_rna_1	-0.54	0.17	0.53	NO	yes	1	1.7
sp|P61011|SRP54_HUMAN input_rna_1	-0.56	0.17	0.55	NO	yes	1	1.69
sp|Q86U38|NOP9_HUMAN input_rna_1	-0.56	0.17	0.49	NO	yes	1	1.69
sp|Q96I24|FUBP3_HUMAN input_rna_1	-0.56	0.17	0.62	NO	yes	1	1.69
sp|Q96N16|JKIP1_HUMAN input_rna_1	-0.56	0.17	0.49	NO	yes	1	1.69
sp|Q9BUB4|ADAT1_HUMAN input_rna_1	-0.56	0.17	0.55	NO	yes	1	1.69
sp|Q9BUR4|WAP53_HUMAN input_rna_1	-0.56	0.17	0.53	NO	yes	1	1.69
sp|Q9UHK0|NUFP1_HUMAN input_rna_1	-0.55	0.17	0.54	NO	yes	1	1.69
sp|Q86SG3|DAZ4_HUMAN input_rna_1	-0.59	0.17	0.54	NO	yes	1	1.68
sp|Q8N1G4|LRC47_HUMAN input_rna_1	-0.57	0.17	0.59	NO	yes	1	1.68
sp|Q8TBY0|RBM46_HUMAN input_rna_1	-0.57	0.17	0.46	NO	yes	1	1.68
sp|Q96M93|ADAD1_HUMAN input_rna_1	-0.58	0.17	0.57	NO	yes	1	1.68
sp|Q9BZE2|PUS3_HUMAN input_rna_1	-0.57	0.17	0.5	NO	yes	1	1.68
sp|Q9UNW9|NOVA2_HUMAN input_rna_1	-0.57	0.17	0.49	NO	yes	1	1.68
sp|P09543|CN37_HUMAN input_rna_1	-0.59	0.17	0.6	NO	yes	1	1.67
sp|P09914|IFIT1_HUMAN input_rna_1	-0.6	0.17	0.44	NO	yes	1	1.67
sp|P78406|RAE1L_HUMAN input_rna_1	-0.6	0.17	0.41	NO	yes	1	1.67
sp|Q12996|CSTF3_HUMAN input_rna_1	-0.61	0.17	0.43	NO	yes	1	1.67
sp|Q13838|DX39B_HUMAN input_rna_1	-0.6	0.17	0.56	NO	yes	1	1.67
sp|Q4VXU2|PAP1L_HUMAN input_rna_1	-0.6	0.17	0.42	NO	yes	1	1.67
sp|Q86U44|MTA70_HUMAN input_rna_1	-0.59	0.17	0.54	NO	yes	1	1.67
sp|Q8WVV9|HNRLL_HUMAN input_rna_1	-0.6	0.17	0.43	NO	yes	1	1.67
sp|Q96AE4|FUBP1_HUMAN input_rna_1	-0.6	0.17	0.44	NO	yes	1	1.67
sp|Q96C10|DHX58_HUMAN input_rna_1	-0.59	0.17	0.46	NO	yes	1	1.67
sp|Q9BRS8|LARP6_HUMAN input_rna_1	-0.59	0.17	0.45	NO	yes	1	1.67
sp|Q9BX46|RBM24_HUMAN input_rna_1	-0.59	0.17	0.58	NO	yes	1	1.67
sp|O43310|CTIF_HUMAN input_rna_1	-0.62	0.17	0.41	NO	yes	1	1.66
sp|O95758|PTBP3_HUMAN input_rna_1	-0.62	0.17	0.37	NO	yes	1	1.66
sp|P26378|ELAV4_HUMAN input_rna_1	-0.62	0.17	0.35	NO	yes	1	1.66
sp|Q05048|CSTF1_HUMAN input_rna_1	-0.62	0.17	0.45	NO	yes	1	1.66
sp|Q13325|IFIT5_HUMAN input_rna_1	-0.62	0.17	0.38	NO	yes	1	1.66
sp|Q5T1V6|DDX59_HUMAN input_rna_1	-0.62	0.17	0.37	NO	yes	1	1.66
sp|Q8NC51|PAIRB_HUMAN input_rna_1	-0.61	0.17	0.45	NO	yes	1	1.66
sp|Q5SY16|NOL9_HUMAN input_rna_1	-0.65	0.14	0.37	NO	yes	1	1.65
sp|Q6ZN04|MEX3B_HUMAN input_rna_1	-0.64	0.17	0.36	NO	yes	1	1.65
sp|Q9HC36|RMTL1_HUMAN input_rna_1	-0.64	0.17	0.4	NO	yes	1	1.65
sp|Q9NW64|RBM22_HUMAN input_rna_1	-0.65	0.14	0.36	NO	yes	1	1.65
sp|O15226|NKRF_HUMAN input_rna_1	-0.66	0.14	0.38	NO	yes	1	1.64
sp|P05455|LA_HUMAN input_rna_1	-0.67	0.14	0.25	NO	yes	1	1.64
sp|P0C7T5|ATX1L_HUMAN input_rna_1	-0.67	0.14	0.38	NO	yes	1	1.64
sp|P20839|IMDH1_HUMAN input_rna_1	-0.65	0.14	0.31	NO	yes	1	1.64
sp|P26599|PTBP1_HUMAN input_rna_1	-0.67	0.14	0.28	NO	yes	1	1.64
sp|Q15427|SF3B4_HUMAN input_rna_1	-0.66	0.14	0.31	NO	yes	1	1.64
sp|Q15434|RBMS2_HUMAN input_rna_1	-0.66	0.14	0.27	NO	yes	1	1.64
sp|Q8IUX4|ABC3F_HUMAN input_rna_1	-0.67	0.14	0.25	NO	yes	1	1.64
sp|Q9NUL3|STAU2_HUMAN input_rna_1	-0.66	0.14	0.3	NO	yes	1	1.64
sp|Q9UQ80|PA2G4_HUMAN input_rna_1	-0.66	0.14	0.26	NO	yes	1	1.64
sp|Q9Y235|ABEC2_HUMAN input_rna_1	-0.67	0.14	0.2	NO	yes	1	1.64
sp|P00973|OAS1_HUMAN input_rna_1	-0.68	0.14	0.21	NO	yes	1	1.63
sp|P08621|RU17_HUMAN input_rna_1	-0.68	0.14	0.22	NO	yes	1	1.63
sp|Q15637|SF01_HUMAN input_rna_1	-0.68	0.14	0.32	NO	yes	1	1.63
sp|Q8IWZ8|SUGP1_HUMAN input_rna_1	-0.67	0.14	0.35	NO	yes	1	1.63
sp|Q8N684|CPSF7_HUMAN input_rna_1	-0.68	0.14	0.22	NO	yes	1	1.63
sp|Q92879|CELF1_HUMAN input_rna_1	-0.69	0.14	0.25	NO	yes	1	1.63
sp|Q96I25|SPF45_HUMAN input_rna_1	-0.69	0.14	0.2	NO	yes	1	1.63
sp|Q96PK6|RBM14_HUMAN input_rna_1	-0.69	0.14	0.37	NO	yes	1	1.63
sp|Q9NXV6|CARF_HUMAN input_rna_1	-0.68	0.14	0.24	NO	yes	1	1.63
sp|Q9NY93|DDX56_HUMAN input_rna_1	-0.68	0.14	0.23	NO	yes	1	1.63
sp|P10827|THA_HUMAN input_rna_1	-0.7	0.14	0.24	NO	yes	1	1.62
sp|P25490|TYY1_HUMAN input_rna_1	-0.71	0.14	0.14	NO	yes	1	1.62
sp|Q07955|SRSF1_HUMAN input_rna_1	-0.7	0.14	0.2	NO	yes	1	1.62
sp|Q12905|ILF2_HUMAN input_rna_1	-0.7	0.14	0.2	NO	yes	1	1.62
sp|Q9BV44|THUM3_HUMAN input_rna_1	-0.7	0.14	0.24	NO	yes	1	1.62
sp|Q9NZI8|IF2B1_HUMAN input_rna_1	-0.71	0.14	0.19	NO	yes	1	1.62
sp|Q9UKA9|PTBP2_HUMAN input_rna_1	-0.69	0.14	0.24	NO	yes	1	1.62
sp|Q7Z5Q1|CPEB2_HUMAN input_rna_1	-0.73	0.14	0.11	NO	yes	1	1.61
sp|Q96EP5|DAZP1_HUMAN input_rna_1	-0.74	0.14	0.11	NO	yes	1	1.61
sp|Q9NVV4|PAPD1_HUMAN input_rna_1	-0.73	0.14	0.13	NO	yes	1	1.61
sp|Q9NX74|DUS2L_HUMAN input_rna_1	-0.74	0.14	0.19	NO	yes	1	1.61
sp|Q9P013|CWC15_HUMAN input_rna_1	-0.74	0.14	0.09	NO	yes	1	1.61
sp|Q9Y3Z3|SAMH1_HUMAN input_rna_1	-0.73	0.14	0.21	NO	yes	1	1.61
sp|O14979|HNRDL_HUMAN input_rna_1	-0.75	0.14	0.08	NO	yes	1	1.6
sp|O43251|RFOX2_HUMAN input_rna_1	-0.74	0.14	0.15	NO	yes	1	1.6
sp|P10155|RO60_HUMAN input_rna_1	-0.74	0.14	0.17	NO	yes	1	1.6
sp|P38919|IF4A3_HUMAN input_rna_1	-0.74	0.14	0.09	NO	yes	1	1.6
sp|P56270|MAZ_HUMAN input_rna_1	-0.75	0.14	0.12	NO	yes	1	1.6
sp|Q8N9N2|ASCC1_HUMAN input_rna_1	-0.75	0.14	0.12	NO	yes	1	1.6
sp|Q8TAS1|UHMK1_HUMAN input_rna_1	-0.75	0.14	0.08	NO	yes	1	1.6
sp|Q9NXH9|TRM1_HUMAN input_rna_1	-0.76	0.14	0.28	NO	yes	1	1.6
sp|Q9ULM6|CNOT6_HUMAN input_rna_1	-0.74	0.14	0.12	NO	yes	1	1.6
sp|O00425|IF2B3_HUMAN input_rna_1	-0.77	0.14	0.1	NO	yes	1	1.59
sp|O43818|U3IP2_HUMAN input_rna_1	-0.76	0.14	0.1	NO	yes	1	1.59
sp|P29558|RBMS1_HUMAN input_rna_1	-0.76	0.14	0.08	NO	yes	1	1.59
sp|Q8N5X7|IF4E3_HUMAN input_rna_1	-0.77	0.14	0.05	NO	yes	1	1.59
sp|Q8TBF4|ZCRB1_HUMAN input_rna_1	-0.76	0.14	0.11	NO	yes	1	1.59
sp|Q9BZB8|CPEB1_HUMAN input_rna_1	-0.76	0.14	0.09	NO	yes	1	1.59
sp|Q9NSD9|SYFB_HUMAN input_rna_1	-0.78	0.14	0.06	NO	yes	1	1.59
sp|A1L020|MEX3A_HUMAN input_rna_1	-0.79	0.14	0.09	NO	yes	1	1.58
sp|P41238|ABEC1_HUMAN input_rna_1	-0.8	0.14	0.05	NO	yes	1	1.58
sp|P42696|RBM34_HUMAN input_rna_1	-0.79	0.14	0.03	NO	yes	1	1.58
sp|P83369|LSM11_HUMAN input_rna_1	-0.78	0.14	0.12	NO	yes	1	1.58
sp|Q15366|PCBP2_HUMAN input_rna_1	-0.79	0.14	0.09	NO	yes	1	1.58
sp|Q16600|ZN239_HUMAN input_rna_1	-0.78	0.14	0.04	NO	yes	1	1.58
sp|Q8NCV1|ADAD2_HUMAN input_rna_1	-0.78	0.14	0.07	NO	yes	1	1.58
sp|Q9BY77|PDIP3_HUMAN input_rna_1	-0.79	0.14	0.03	NO	yes	1	1.58
sp|Q9H074|PAIP1_HUMAN input_rna_1	-0.79	0.14	0.09	NO	yes	1	1.58
sp|Q9H0S4|DDX47_HUMAN input_rna_1	-0.79	0.14	0.04	NO	yes	1	1.58
sp|Q9NR90|DAZ3_HUMAN input_rna_1	-0.8	0.14	0.1	NO	yes	1	1.58
sp|Q9Y2R4|DDX52_HUMAN input_rna_1	-0.78	0.14	0.06	NO	yes	1	1.58
sp|O00584|RNT2_HUMAN input_rna_1	-0.81	0.14	0.07	NO	yes	1	1.57
sp|O15234|CASC3_HUMAN input_rna_1	-0.8	0.14	0.25	NO	yes	1	1.57
sp|O95453|PARN_HUMAN input_rna_1	-0.81	0.14	0.15	NO	yes	1	1.57
sp|P26368|U2AF2_HUMAN input_rna_1	-0.82	0.14	0.05	NO	yes	1	1.57
sp|P54577|SYYC_HUMAN input_rna_1	-0.82	0.14	0.09	NO	yes	1	1.57
sp|Q13242|SRSF9_HUMAN input_rna_1	-0.81	0.14	0.05	NO	yes	1	1.57
sp|Q14240|IF4A2_HUMAN input_rna_1	-0.82	0.14	0.03	NO	yes	1	1.57
sp|Q8IZ69|TRM2A_HUMAN input_rna_1	-0.81	0.14	0.12	NO	yes	1	1.57
sp|Q8WWY3|PRP31_HUMAN input_rna_1	-0.8	0.14	0.12	NO	yes	1	1.57
sp|Q96HR8|NAF1_HUMAN input_rna_1	-0.81	0.14	0.11	NO	yes	1	1.57
sp|Q9NRX1|PNO1_HUMAN input_rna_1	-0.81	0.14	0.07	NO	yes	1	1.57
sp|Q9NWB1|RFOX1_HUMAN input_rna_1	-0.82	0.14	0.07	NO	yes	1	1.57
sp|Q9P2K5|MYEF2_HUMAN input_rna_1	-0.81	0.14	0.04	NO	yes	1	1.57
sp|O60506|HNRPQ_HUMAN input_rna_1	-0.83	0.14	0.09	NO	yes	1	1.56
sp|O75526|RMXL2_HUMAN input_rna_1	-0.84	0.14	0.07	NO	yes	1	1.56
sp|P12268|IMDH2_HUMAN input_rna_1	-0.82	0.14	0.06	NO	yes	1	1.56
sp|P47974|TISD_HUMAN input_rna_1	-0.84	0.14	0.08	NO	yes	1	1.56
sp|P52597|HNRPF_HUMAN input_rna_1	-0.84	0.14	0.02	NO	yes	1	1.56
sp|P60842|IF4A1_HUMAN input_rna_1	-0.84	0.14	0.02	NO	yes	1	1.56
sp|Q14451|GRB7_HUMAN input_rna_1	-0.84	0.14	0.07	NO	yes	1	1.56
sp|Q14498|RBM39_HUMAN input_rna_1	-0.82	0.14	0.09	NO	yes	1	1.56
sp|Q7Z6M4|MTER2_HUMAN input_rna_1	-0.84	0.14	0.05	NO	yes	1	1.56
sp|Q8WXF1|PSPC1_HUMAN input_rna_1	-0.84	0.14	0.06	NO	yes	1	1.56
sp|Q92804|RBP56_HUMAN input_rna_1	-0.84	0.14	0.02	NO	yes	1	1.56
sp|Q96CM3|RUSD4_HUMAN input_rna_1	-0.82	0.14	0.06	NO	yes	1	1.56
sp|Q9NPD3|EXOS4_HUMAN input_rna_1	-0.82	0.14	0.05	NO	yes	1	1.56
sp|Q9NY12|GAR1_HUMAN input_rna_1	-0.84	0.14	0.05	NO	yes	1	1.56
sp|Q9UBU9|NXF1_HUMAN input_rna_1	-0.83	0.14	0.08	NO	yes	1	1.56
sp|P09661|RU2A_HUMAN input_rna_1	-0.84	0.14	0.04	NO	yes	1	1.55
sp|P23588|IF4B_HUMAN input_rna_1	-0.86	0.1	0.02	NO	yes	1	1.55
sp|P31943|HNRH1_HUMAN input_rna_1	-0.86	0.1	0.01	NO	yes	1	1.55
sp|P62917|RL8_HUMAN input_rna_1	-0.85	0.14	0.04	NO	yes	1	1.55
sp|Q01130|SRSF2_HUMAN input_rna_1	-0.86	0.1	0.03	NO	yes	1	1.55
sp|Q15633|TRBP2_HUMAN input_rna_1	-0.85	0.14	0.05	NO	yes	1	1.55
sp|Q8IY67|RAVR1_HUMAN input_rna_1	-0.85	0.1	0.02	NO	yes	1	1.55
sp|Q9H171|ZBP1_HUMAN input_rna_1	-0.86	0.1	0.01	NO	yes	1	1.55
sp|Q9UJV9|DDX41_HUMAN input_rna_1	-0.85	0.1	0.07	NO	yes	1	1.55
sp|P14678|RSMB_HUMAN input_rna_1	-0.87	0.1	0.01	NO	yes	1	1.54
sp|P55795|HNRH2_HUMAN input_rna_1	-0.88	0.1	0.01	NO	yes	1	1.54
sp|P63162|RSMN_HUMAN input_rna_1	-0.87	0.1	0.01	NO	yes	1	1.54
sp|Q13117|DAZ2_HUMAN input_rna_1	-0.87	0.1	0.02	NO	yes	1	1.54
sp|Q96IZ5|RBM41_HUMAN input_rna_1	-0.87	0.1	0.01	NO	yes	1	1.54
sp|Q9BZI7|REN3B_HUMAN input_rna_1	-0.88	0.1	0.04	NO	yes	1	1.54
sp|Q9H0L4|CSTFT_HUMAN input_rna_1	-0.87	0.1	0.03	NO	yes	1	1.54
sp|Q9Y2T7|YBOX2_HUMAN input_rna_1	-0.88	0.1	0.04	NO	yes	1	1.54
sp|O95628|CNOT4_HUMAN input_rna_1	-0.9	0.1	0.02	NO	yes	1	1.53
sp|P09651|ROA1_HUMAN input_rna_1	-0.9	0.1	0.02	NO	yes	1	1.53
sp|P46778|RL21_HUMAN input_rna_1	-0.9	0.1	0.05	NO	yes	1	1.53
sp|P52272|HNRPM_HUMAN input_rna_1	-0.9	0.1	0.21	NO	yes	1	1.53
sp|Q13601|KRR1_HUMAN input_rna_1	-0.9	0.1	0.03	NO	yes	1	1.53
sp|Q16587|ZNF74_HUMAN input_rna_1	-0.89	0.1	0.12	NO	yes	1	1.53
sp|Q4G0J3|LARP7_HUMAN input_rna_1	-0.9	0.1	0.01	NO	yes	1	1.53
sp|Q8IUH3|RBM45_HUMAN input_rna_1	-0.89	0.1	0.02	NO	yes	1	1.53
sp|Q8IYX4|DND1_HUMAN input_rna_1	-0.9	0.1	0.07	NO	yes	1	1.53
sp|Q9H4D5|NXF3_HUMAN input_rna_1	-0.91	0.1	0.04	NO	yes	1	1.53
sp|Q9UHX1|PUF60_HUMAN input_rna_1	-0.89	0.1	0.02	NO	yes	1	1.53
sp|Q9UKA8|RCAN3_HUMAN input_rna_1	-0.9	0.1	0.01	NO	yes	1	1.53
sp|Q9Y3Y2|CHTOP_HUMAN input_rna_1	-0.89	0.1	0.02	NO	yes	1	1.53
sp|A6NEQ0|RBY1E_HUMAN input_rna_1	-0.91	0.1	0.04	NO	yes	1	1.52
sp|O43390|HNRPR_HUMAN input_rna_1	-0.93	0.1	0.06	NO	yes	1	1.52
sp|P0C7P1|RBY1D_HUMAN input_rna_1	-0.93	0.1	0.04	NO	yes	1	1.52
sp|P0DJD3|RBY1A_HUMAN input_rna_1	-0.92	0.1	0.04	NO	yes	1	1.52
sp|P0DJD4|RBY1C_HUMAN input_rna_1	-0.91	0.1	0.04	NO	yes	1	1.52
sp|P57723|PCBP4_HUMAN input_rna_1	-0.92	0.1	0.01	NO	yes	1	1.52
sp|P62424|RL7A_HUMAN input_rna_1	-0.92	0.1	0.03	NO	yes	1	1.52
sp|Q15415|RBY1F_HUMAN input_rna_1	-0.92	0.1	0.04	NO	yes	1	1.52
sp|Q15646|OASL_HUMAN input_rna_1	-0.92	0.1	0.01	NO	yes	1	1.52
sp|Q5JPH6|SYEM_HUMAN input_rna_1	-0.91	0.1	0.03	NO	yes	1	1.52
sp|Q8WXF0|SRS12_HUMAN input_rna_1	-0.92	0.1	0.01	NO	yes	1	1.52
sp|Q9H0G5|NSRP1_HUMAN input_rna_1	-0.92	0.1	0.01	NO	yes	1	1.52
sp|A6NDE4|RBY1B_HUMAN input_rna_1	-0.94	0.1	0.03	NO	yes	1	1.51
sp|O60381|HBP1_HUMAN input_rna_1	-0.95	0.1	0.01	NO	yes	1	1.51
sp|O60832|DKC1_HUMAN input_rna_1	-0.93	0.1	0.01	NO	yes	1	1.51
sp|P0CB38|PAB4L_HUMAN input_rna_1	-0.93	0.1	0.01	NO	yes	1	1.51
sp|P23396|RS3_HUMAN input_rna_1	-0.95	0.1	0	NO	yes	1	1.51
sp|P38159|RBMX_HUMAN input_rna_1	-0.94	0.1	0.02	NO	yes	1	1.51
sp|P57721|PCBP3_HUMAN input_rna_1	-0.94	0.1	0.01	NO	yes	1	1.51
sp|P60900|PSA6_HUMAN input_rna_1	-0.93	0.1	0	NO	yes	1	1.51
sp|P62891|RL39_HUMAN input_rna_1	-0.94	0.1	0	NO	yes	1	1.51
sp|Q15287|RNPS1_HUMAN input_rna_1	-0.93	0.1	0.04	NO	yes	1	1.51
sp|Q5VZ19|TDR10_HUMAN input_rna_1	-0.93	0.1	0.02	NO	yes	1	1.51
sp|Q8NHQ9|DDX55_HUMAN input_rna_1	-0.94	0.1	0	NO	yes	1	1.51
sp|Q9H0Z9|RBM38_HUMAN input_rna_1	-0.93	0.1	0	NO	yes	1	1.51
sp|Q9NQT4|EXOS5_HUMAN input_rna_1	-0.94	0.1	0	NO	yes	1	1.51
sp|Q9UHL0|DDX25_HUMAN input_rna_1	-0.93	0.1	0.02	NO	yes	1	1.51
sp|O43148|MCES_HUMAN input_rna_1	-0.96	0.1	0.01	NO	yes	1	1.5
sp|P22087|FBRL_HUMAN input_rna_1	-0.96	0.1	0.03	NO	yes	1	1.5
sp|P26196|DDX6_HUMAN input_rna_1	-0.96	0.1	0.01	NO	yes	1	1.5
sp|Q6UN15|FIP1_HUMAN input_rna_1	-0.97	0.1	0	NO	yes	1	1.5
sp|Q8WY41|NANO1_HUMAN input_rna_1	-0.97	0.1	0.01	NO	yes	1	1.5
sp|Q96E39|RMXL1_HUMAN input_rna_1	-0.97	0.1	0.02	NO	yes	1	1.5
sp|Q9Y6M1|IF2B2_HUMAN input_rna_1	-0.96	0.1	0	NO	yes	1	1.5
sp|A0AV96|RBM47_HUMAN input_rna_1	-0.99	0.1	0	NO	yes	1	1.49
sp|O60573|IF4E2_HUMAN input_rna_1	-0.98	0.1	0	NO	yes	1	1.49
sp|P27695|APEX1_HUMAN input_rna_1	-0.97	0.1	0.03	NO	yes	1	1.49
sp|P51991|ROA3_HUMAN input_rna_1	-0.97	0.1	0.01	NO	yes	1	1.49
sp|P62861|RS30_HUMAN input_rna_1	-0.98	0.1	0.02	NO	yes	1	1.49
sp|P62906|RL10A_HUMAN input_rna_1	-0.98	0.1	0.01	NO	yes	1	1.49
sp|Q13148|TADBP_HUMAN input_rna_1	-0.98	0.1	0	NO	yes	1	1.49
sp|Q14103|HNRPD_HUMAN input_rna_1	-0.99	0.1	0.03	NO	yes	1	1.49
sp|Q15056|IF4H_HUMAN input_rna_1	-0.98	0.1	0	NO	yes	1	1.49
sp|Q15631|TSN_HUMAN input_rna_1	-0.97	0.1	0	NO	yes	1	1.49
sp|Q86TM3|DDX53_HUMAN input_rna_1	-0.98	0.1	0.04	NO	yes	1	1.49
sp|Q96LT9|RBM40_HUMAN input_rna_1	-0.97	0.1	0.01	NO	yes	1	1.49
sp|Q9NUU7|DD19A_HUMAN input_rna_1	-0.99	0.1	0.01	NO	yes	1	1.49
sp|A7MD48|SRRM4_HUMAN input_rna_1	-1.01	0.1	0	NO	yes	1	1.48
sp|A9UHW6|MI4GD_HUMAN input_rna_1	-0.99	0.1	0	NO	yes	1	1.48
sp|P08579|RU2B_HUMAN input_rna_1	-1	0.1	0	NO	yes	1	1.48
sp|P17844|DDX5_HUMAN input_rna_1	-1.01	0.1	0	NO	yes	1	1.48
sp|P18077|RL35A_HUMAN input_rna_1	-0.99	0.1	0.01	NO	yes	1	1.48
sp|P19525|E2AK2_HUMAN input_rna_1	-1.01	0.1	0	NO	yes	1	1.48
sp|P35637|FUS_HUMAN input_rna_1	-1	0.1	0.01	NO	yes	1	1.48
sp|P61247|RS3A_HUMAN input_rna_1	-1.01	0.1	0	NO	yes	1	1.48
sp|Q15695|U2AFL_HUMAN input_rna_1	-1.01	0.1	0	NO	yes	1	1.48
sp|Q16630|CPSF6_HUMAN input_rna_1	-1	0.1	0	NO	yes	1	1.48
sp|Q8IZ73|RUSD2_HUMAN input_rna_1	-1.01	0.1	0	NO	yes	1	1.48
sp|Q92664|TF3A_HUMAN input_rna_1	-1.01	0.1	0.01	NO	yes	1	1.48
sp|Q92979|NEP1_HUMAN input_rna_1	-1.01	0.1	0	NO	yes	1	1.48
sp|Q9NUL7|DDX28_HUMAN input_rna_1	-0.99	0.1	0.01	NO	yes	1	1.48
sp|Q9UMR2|DD19B_HUMAN input_rna_1	-1.01	0.1	0	NO	yes	1	1.48
sp|O43347|MSI1H_HUMAN input_rna_1	-1.02	0.1	0.01	NO	yes	1	1.47
sp|O75494|SRS10_HUMAN input_rna_1	-1.03	0.1	0	NO	yes	1	1.47
sp|O95503|CBX6_HUMAN input_rna_1	-1.02	0.1	0	NO	yes	1	1.47
sp|P14866|HNRPL_HUMAN input_rna_1	-1.03	0.1	0	NO	yes	1	1.47
sp|P49591|SYSC_HUMAN input_rna_1	-1.03	0.1	0	NO	yes	1	1.47
sp|P61578|REC16_HUMAN input_rna_1	-1.02	0.1	0	NO	yes	1	1.47
sp|P98179|RBM3_HUMAN input_rna_1	-1.01	0.1	0.03	NO	yes	1	1.47
sp|Q12972|PP1R8_HUMAN input_rna_1	-1.01	0.1	0.03	NO	yes	1	1.47
sp|Q2M296|MTHSD_HUMAN input_rna_1	-1.03	0.1	0	NO	yes	1	1.47
sp|Q6ZN17|LN28B_HUMAN input_rna_1	-1.02	0.1	0	NO	yes	1	1.47
sp|Q8NG50|RDM1_HUMAN input_rna_1	-1.02	0.1	0	NO	yes	1	1.47
sp|Q9NP64|NO40_HUMAN input_rna_1	-1.01	0.1	0	NO	yes	1	1.47
sp|A6NHQ2|FBLL1_HUMAN input_rna_1	-1.05	0.1	0.01	NO	yes	1	1.46
sp|O75940|SPF30_HUMAN input_rna_1	-1.03	0.1	0	NO	yes	1	1.46
sp|P09234|RU1C_HUMAN input_rna_1	-1.05	0.1	0.02	NO	yes	1	1.46
sp|P49207|RL34_HUMAN input_rna_1	-1.04	0.1	0.01	NO	yes	1	1.46
sp|P61572|REC3_HUMAN input_rna_1	-1.04	0.1	0	NO	yes	1	1.46
sp|P61573|REC4_HUMAN input_rna_1	-1.04	0.1	0	NO	yes	1	1.46
sp|P61574|REC5_HUMAN input_rna_1	-1.04	0.1	0	NO	yes	1	1.46
sp|P61576|REC9_HUMAN input_rna_1	-1.03	0.1	0	NO	yes	1	1.46
sp|P61579|REC17_HUMAN input_rna_1	-1.04	0.1	0	NO	yes	1	1.46
sp|P62995|TRA2B_HUMAN input_rna_1	-1.05	0.1	0	NO	yes	1	1.46
sp|Q14576|ELAV3_HUMAN input_rna_1	-1.04	0.1	0	NO	yes	1	1.46
sp|Q69383|REC2_HUMAN input_rna_1	-1.04	0.1	0	NO	yes	1	1.46
sp|Q6NYC1|JMJD6_HUMAN input_rna_1	-1.04	0.1	0	NO	yes	1	1.46
sp|Q86SE5|RALYL_HUMAN input_rna_1	-1.04	0.1	0	NO	yes	1	1.46
sp|Q9H0U6|RM18_HUMAN input_rna_1	-1.04	0.1	0.03	NO	yes	1	1.46
sp|Q9UH17|ABC3B_HUMAN input_rna_1	-1.05	0.1	0	NO	yes	1	1.46
sp|A6NMX2|I4E1B_HUMAN input_rna_1	-1.07	0.1	0	NO	yes	1	1.45
sp|O14717|TRDMT_HUMAN input_rna_1	-1.06	0.1	0.01	NO	yes	1	1.45
sp|P25786|PSA1_HUMAN input_rna_1	-1.07	0.1	0	NO	yes	1	1.45
sp|P52594|AGFG1_HUMAN input_rna_1	-1.07	0.1	0	NO	yes	1	1.45
sp|P61575|REC6_HUMAN input_rna_1	-1.06	0.1	0	NO	yes	1	1.45
sp|P62487|RPB7_HUMAN input_rna_1	-1.06	0.1	0.02	NO	yes	1	1.45
sp|P84098|RL19_HUMAN input_rna_1	-1.07	0.1	0.01	NO	yes	1	1.45
sp|P84103|SRSF3_HUMAN input_rna_1	-1.07	0.1	0.02	NO	yes	1	1.45
sp|Q01085|TIAR_HUMAN input_rna_1	-1.08	0.1	0	NO	yes	1	1.45
sp|Q9H814|PHAX_HUMAN input_rna_1	-1.07	0.1	0	NO	yes	1	1.45
sp|A8MWD9|RUXGL_HUMAN input_rna_1	-1.09	0.1	0	NO	yes	1	1.44
sp|O43809|CPSF5_HUMAN input_rna_1	-1.09	0.1	0	NO	yes	1	1.44
sp|P17947|SPI1_HUMAN input_rna_1	-1.08	0.1	0	NO	yes	1	1.44
sp|P57052|RBM11_HUMAN input_rna_1	-1.08	0.1	0	NO	yes	1	1.44
sp|P61571|REC1_HUMAN input_rna_1	-1.08	0.1	0	NO	yes	1	1.44
sp|P62308|RUXG_HUMAN input_rna_1	-1.09	0.1	0	NO	yes	1	1.44
sp|Q12926|ELAV2_HUMAN input_rna_1	-1.09	0.1	0	NO	yes	1	1.44
sp|Q16629|SRSF7_HUMAN input_rna_1	-1.1	0.1	0	NO	yes	1	1.44
sp|Q5U5Q3|MEX3C_HUMAN input_rna_1	-1.09	0.1	0.07	NO	yes	1	1.44
sp|Q8N5P1|ZC3H8_HUMAN input_rna_1	-1.09	0.1	0	NO	yes	1	1.44
sp|Q96QD9|UIF_HUMAN input_rna_1	-1.09	0.1	0.01	NO	yes	1	1.44
sp|Q9GZT3|SLIRP_HUMAN input_rna_1	-1.09	0.1	0	NO	yes	1	1.44
sp|Q9UJJ7|RUSD1_HUMAN input_rna_1	-1.08	0.1	0.01	NO	yes	1	1.44
sp|O00442|RTCA_HUMAN input_rna_1	-1.11	0.1	0	NO	yes	1	1.43
sp|O95900|TRUB2_HUMAN input_rna_1	-1.11	0.1	0.01	NO	yes	1	1.43
sp|P00374|DYR_HUMAN input_rna_1	-1.11	0.1	0.01	NO	yes	1	1.43
sp|P31942|HNRH3_HUMAN input_rna_1	-1.1	0.1	0.02	NO	yes	1	1.43
sp|P61927|RL37_HUMAN input_rna_1	-1.11	0.1	0	NO	yes	1	1.43
sp|Q15233|NONO_HUMAN input_rna_1	-1.12	0.1	0	NO	yes	1	1.43
sp|Q5T8I9|HENMT_HUMAN input_rna_1	-1.1	0.1	0	NO	yes	1	1.43
sp|Q8N9N8|EIF1A_HUMAN input_rna_1	-1.1	0.1	0.01	NO	yes	1	1.43
sp|Q9BRL6|SRSF8_HUMAN input_rna_1	-1.11	0.1	0	NO	yes	1	1.43
sp|Q9ULC4|MCTS1_HUMAN input_rna_1	-1.1	0.1	0.02	NO	yes	1	1.43
sp|Q9ULW3|ABT1_HUMAN input_rna_1	-1.11	0.1	0	NO	yes	1	1.43
sp|P06730|IF4E_HUMAN input_rna_1	-1.12	0.1	0	NO	yes	1	1.42
sp|P15880|RS2_HUMAN input_rna_1	-1.12	0.1	0	NO	yes	1	1.42
sp|P46781|RS9_HUMAN input_rna_1	-1.14	0.1	0	NO	yes	1	1.42
sp|P47914|RL29_HUMAN input_rna_1	-1.12	0.1	0.01	NO	yes	1	1.42
sp|P62280|RS11_HUMAN input_rna_1	-1.14	0.1	0.01	NO	yes	1	1.42
sp|Q4VXA5|KHDC1_HUMAN input_rna_1	-1.12	0.1	0	NO	yes	1	1.42
sp|Q53HI1|UNC50_HUMAN input_rna_1	-1.12	0.1	0	NO	yes	1	1.42
sp|Q96DH6|MSI2H_HUMAN input_rna_1	-1.14	0.1	0.01	NO	yes	1	1.42
sp|Q9H1B4|NXF5_HUMAN input_rna_1	-1.13	0.1	0	NO	yes	1	1.42
sp|Q9H875|PKRI1_HUMAN input_rna_1	-1.13	0.1	0.01	NO	yes	1	1.42
sp|Q9UBP6|TRMB_HUMAN input_rna_1	-1.14	0.1	0	NO	yes	1	1.42
sp|Q9Y580|RBM7_HUMAN input_rna_1	-1.14	0.1	0	NO	yes	1	1.42
sp|O00257|CBX4_HUMAN input_rna_1	-1.15	0.1	0	NO	yes	1	1.41
sp|O95777|NAA38_HUMAN input_rna_1	-1.14	0.1	0	NO	yes	1	1.41
sp|P52298|NCBP2_HUMAN input_rna_1	-1.16	0.1	0.01	NO	yes	1	1.41
sp|Q14011|CIRBP_HUMAN input_rna_1	-1.16	0.1	0.01	NO	yes	1	1.41
sp|Q15024|EXOS7_HUMAN input_rna_1	-1.15	0.1	0	NO	yes	1	1.41
sp|Q3MIT2|PUS10_HUMAN input_rna_1	-1.16	0.1	0	NO	yes	1	1.41
sp|Q96AZ6|ISG20_HUMAN input_rna_1	-1.16	0.1	0.01	NO	yes	1	1.41
sp|Q9H9J2|RM44_HUMAN input_rna_1	-1.15	0.1	0.01	NO	yes	1	1.41
sp|Q9NQT5|EXOS3_HUMAN input_rna_1	-1.16	0.1	0	NO	yes	1	1.41
sp|O60936|NOL3_HUMAN input_rna_1	-1.18	0.1	0	NO	yes	1	1.4
sp|P18615|NELFE_HUMAN input_rna_1	-1.16	0.1	0	NO	yes	1	1.4
sp|P62306|RUXF_HUMAN input_rna_1	-1.16	0.1	0	NO	yes	1	1.4
sp|P62312|LSM6_HUMAN input_rna_1	-1.17	0.1	0	NO	yes	1	1.4
sp|P83731|RL24_HUMAN input_rna_1	-1.18	0.1	0	NO	yes	1	1.4
sp|Q08257|QOR_HUMAN input_rna_1	-1.18	0.1	0.01	NO	yes	1	1.4
sp|Q6NZI2|PTRF_HUMAN input_rna_1	-1.18	0.1	0	NO	yes	1	1.4
sp|Q99547|MPH6_HUMAN input_rna_1	-1.17	0.1	0	NO	yes	1	1.4
sp|Q9BTL3|RAM_HUMAN input_rna_1	-1.18	0.1	0	NO	yes	1	1.4
sp|Q9Y2R9|RT07_HUMAN input_rna_1	-1.17	0.1	0	NO	yes	1	1.4
sp|P18124|RL7_HUMAN input_rna_1	-1.19	0.1	0	NO	yes	1	1.39
sp|P26373|RL13_HUMAN input_rna_1	-1.2	0.1	0	NO	yes	1	1.39
sp|P32969|RL9_HUMAN input_rna_1	-1.2	0.1	0	NO	yes	1	1.39
sp|P60323|NANO3_HUMAN input_rna_1	-1.19	0.1	0	NO	yes	1	1.39
sp|Q02543|RL18A_HUMAN input_rna_1	-1.21	0.1	0	NO	yes	1	1.39
sp|Q14493|SLBP_HUMAN input_rna_1	-1.19	0.1	0	NO	yes	1	1.39
sp|Q5RKV6|EXOS6_HUMAN input_rna_1	-1.19	0.1	0	NO	yes	1	1.39
sp|Q5RL73|RBM48_HUMAN input_rna_1	-1.19	0.1	0	NO	yes	1	1.39
sp|Q6ZSC3|RBM43_HUMAN input_rna_1	-1.19	0.1	0	NO	yes	1	1.39
sp|Q7Z2W9|RM21_HUMAN input_rna_1	-1.2	0.1	0	NO	yes	1	1.39
sp|Q8N0Z8|PUSL1_HUMAN input_rna_1	-1.2	0.1	0	NO	yes	1	1.39
sp|Q9BZC1|CELF4_HUMAN input_rna_1	-1.2	0.1	0	NO	yes	1	1.39
sp|Q9NX24|NHP2_HUMAN input_rna_1	-1.19	0.1	0.01	NO	yes	1	1.39
sp|O60812|HNRCL_HUMAN input_rna_1	-1.21	0.1	0	NO	yes	1	1.38
sp|P50914|RL14_HUMAN input_rna_1	-1.22	0.1	0	NO	yes	1	1.38
sp|P62701|RS4X_HUMAN input_rna_1	-1.21	0.1	0	NO	yes	1	1.38
sp|P62750|RL23A_HUMAN input_rna_1	-1.22	0.1	0	NO	yes	1	1.38
sp|Q15365|PCBP1_HUMAN input_rna_1	-1.21	0.1	0	NO	yes	1	1.38
sp|Q16637|SMN_HUMAN input_rna_1	-1.21	0.1	0	NO	yes	1	1.38
sp|Q3ZCQ8|TIM50_HUMAN input_rna_1	-1.21	0.1	0	NO	yes	1	1.38
sp|Q6I9Y2|THOC7_HUMAN input_rna_1	-1.21	0.1	0	NO	yes	1	1.38
sp|Q8TD47|RS4Y2_HUMAN input_rna_1	-1.21	0.1	0	NO	yes	1	1.38
sp|Q96BK5|PINX1_HUMAN input_rna_1	-1.21	0.1	0	NO	yes	1	1.38
sp|Q9H9Z2|LN28A_HUMAN input_rna_1	-1.23	0.1	0	NO	yes	1	1.38
sp|Q9NR56|MBNL1_HUMAN input_rna_1	-1.22	0.1	0	NO	yes	1	1.38
sp|Q9Y3B2|EXOS1_HUMAN input_rna_1	-1.22	0.1	0	NO	yes	1	1.38
sp|Q9Y534|CSDC2_HUMAN input_rna_1	-1.22	0.1	0	NO	yes	1	1.38
sp|O75792|RNH2A_HUMAN input_rna_1	-1.25	0.1	0	NO	yes	1	1.37
sp|O95707|RPP29_HUMAN input_rna_1	-1.25	0.1	0	NO	yes	1	1.37
sp|P22090|RS4Y1_HUMAN input_rna_1	-1.23	0.1	0	NO	yes	1	1.37
sp|P30050|RL12_HUMAN input_rna_1	-1.23	0.1	0	NO	yes	1	1.37
sp|P62081|RS7_HUMAN input_rna_1	-1.23	0.1	0	NO	yes	1	1.37
sp|P63241|IF5A1_HUMAN input_rna_1	-1.25	0.1	0	NO	yes	1	1.37
sp|Q15717|ELAV1_HUMAN input_rna_1	-1.24	0.1	0	NO	yes	1	1.37
sp|Q16560|U1SBP_HUMAN input_rna_1	-1.24	0.1	0	NO	yes	1	1.37
sp|Q16762|THTR_HUMAN input_rna_1	-1.23	0.1	0	NO	yes	1	1.37
sp|Q6IN84|MRM1_HUMAN input_rna_1	-1.24	0.1	0	NO	yes	1	1.37
sp|Q6IS14|IF5AL_HUMAN input_rna_1	-1.25	0.1	0	NO	yes	1	1.37
sp|Q6P087|RUSD3_HUMAN input_rna_1	-1.24	0.1	0	NO	yes	1	1.37
sp|Q92904|DAZL_HUMAN input_rna_1	-1.23	0.1	0	NO	yes	1	1.37
sp|Q93062|RBPMS_HUMAN input_rna_1	-1.25	0.1	0	NO	yes	1	1.37
sp|Q96H35|RBM18_HUMAN input_rna_1	-1.24	0.1	0	NO	yes	1	1.37
sp|Q9Y2W6|TDRKH_HUMAN input_rna_1	-1.24	0.1	0	NO	yes	1	1.37
sp|P05387|RLA2_HUMAN input_rna_1	-1.27	0.1	0	NO	yes	1	1.36
sp|P62304|RUXE_HUMAN input_rna_1	-1.26	0.1	0	NO	yes	1	1.36
sp|Q02878|RL6_HUMAN input_rna_1	-1.26	0.1	0	NO	yes	1	1.36
sp|Q13243|SRSF5_HUMAN input_rna_1	-1.27	0.1	0	NO	yes	1	1.36
sp|Q5VZF2|MBNL2_HUMAN input_rna_1	-1.26	0.1	0	NO	yes	1	1.36
sp|Q96B26|EXOS8_HUMAN input_rna_1	-1.27	0.1	0	NO	yes	1	1.36
sp|Q99729|ROAA_HUMAN input_rna_1	-1.25	0.1	0	NO	yes	1	1.36
sp|Q9Y3B4|PM14_HUMAN input_rna_1	-1.27	0.1	0	NO	yes	1	1.36
sp|Q9Y4Y9|LSM5_HUMAN input_rna_1	-1.27	0.1	0	NO	yes	1	1.36
sp|O60870|KIN17_HUMAN input_rna_1	-1.28	0.1	0	NO	yes	1	1.35
sp|O95149|SPN1_HUMAN input_rna_1	-1.28	0.1	0	NO	yes	1	1.35
sp|P07910|HNRPC_HUMAN input_rna_1	-1.28	0.1	0	NO	yes	1	1.35
sp|P46777|RL5_HUMAN input_rna_1	-1.28	0.1	0	NO	yes	1	1.35
sp|P60321|NANO2_HUMAN input_rna_1	-1.29	0.1	0.01	NO	yes	1	1.35
sp|P62310|LSM3_HUMAN input_rna_1	-1.27	0.1	0	NO	yes	1	1.35
sp|P63173|RL38_HUMAN input_rna_1	-1.28	0.1	0	NO	yes	1	1.35
sp|Q13868|EXOS2_HUMAN input_rna_1	-1.28	0.1	0	NO	yes	1	1.35
sp|Q32P51|RA1L2_HUMAN input_rna_1	-1.27	0.1	0	NO	yes	1	1.35
sp|Q5JQF8|PAP1M_HUMAN input_rna_1	-1.28	0.1	0	NO	yes	1	1.35
sp|Q7Z2E3|APTX_HUMAN input_rna_1	-1.28	0.1	0	NO	yes	1	1.35
sp|Q96AH0|SOSB2_HUMAN input_rna_1	-1.28	0.1	0	NO	yes	1	1.35
sp|Q9UKM9|RALY_HUMAN input_rna_1	-1.28	0.1	0	NO	yes	1	1.35
sp|Q9UL40|ZN346_HUMAN input_rna_1	-1.27	0.1	0	NO	yes	1	1.35
sp|Q9Y3A4|RRP7A_HUMAN input_rna_1	-1.28	0.1	0	NO	yes	1	1.35
sp|O75821|EIF3G_HUMAN input_rna_1	-1.3	0.1	0	NO	yes	1	1.34
sp|O95218|ZRAB2_HUMAN input_rna_1	-1.3	0.1	0	NO	yes	1	1.34
sp|P22626|ROA2_HUMAN input_rna_1	-1.3	0.1	0	NO	yes	1	1.34
sp|P26651|TTP_HUMAN input_rna_1	-1.31	0.1	0	NO	yes	1	1.34
sp|P49458|SRP09_HUMAN input_rna_1	-1.3	0.1	0	NO	yes	1	1.34
sp|P62318|SMD3_HUMAN input_rna_1	-1.31	0.1	0	NO	yes	1	1.34
sp|P62888|RL30_HUMAN input_rna_1	-1.3	0.1	0	NO	yes	1	1.34
sp|Q07687|DLX2_HUMAN input_rna_1	-1.3	0.1	0	NO	yes	1	1.34
sp|Q13247|SRSF6_HUMAN input_rna_1	-1.31	0.1	0	NO	yes	1	1.34
sp|Q9NXG2|THUM1_HUMAN input_rna_1	-1.31	0.1	0	NO	yes	1	1.34
sp|P05386|RLA1_HUMAN input_rna_1	-1.32	0.1	0	NO	yes	1	1.33
sp|Q07020|RL18_HUMAN input_rna_1	-1.32	0.1	0	NO	yes	1	1.33
sp|Q8N9W6|BOLL_HUMAN input_rna_1	-1.32	0.1	0	NO	yes	1	1.33
sp|Q9BRP8|WIBG_HUMAN input_rna_1	-1.31	0.1	0	NO	yes	1	1.33
sp|Q9Y333|LSM2_HUMAN input_rna_1	-1.32	0.1	0	NO	yes	1	1.33
sp|P62913|RL11_HUMAN input_rna_1	-1.34	0.1	0	NO	yes	1	1.32
sp|Q15696|U2AFM_HUMAN input_rna_1	-1.34	0.1	0	NO	yes	1	1.32
sp|Q9GZV4|IF5A2_HUMAN input_rna_1	-1.35	0.1	0	NO	yes	1	1.32
sp|Q9HC52|CBX8_HUMAN input_rna_1	-1.34	0.1	0	NO	yes	1	1.32
sp|Q9UGY1|NOL12_HUMAN input_rna_1	-1.35	0.1	0	NO	yes	1	1.32
sp|A6NFN3|RFOX3_HUMAN input_rna_1	-1.36	0.1	0	NO	yes	1	1.31
sp|P47813|IF1AX_HUMAN input_rna_1	-1.37	0.1	0	NO	yes	1	1.31
sp|P62841|RS15_HUMAN input_rna_1	-1.37	0.1	0	NO	yes	1	1.31
sp|Q13151|ROA0_HUMAN input_rna_1	-1.37	0.1	0	NO	yes	1	1.31
sp|Q13595|TRA2A_HUMAN input_rna_1	-1.37	0.1	0	NO	yes	1	1.31
sp|Q9BQ04|RBM4B_HUMAN input_rna_1	-1.36	0.1	0	NO	yes	1	1.31
sp|Q9BWF3|RBM4_HUMAN input_rna_1	-1.35	0.1	0	NO	yes	1	1.31
sp|Q9HC16|ABC3G_HUMAN input_rna_1	-1.36	0.1	0	NO	yes	1	1.31
sp|A6NC42|DPPA5_HUMAN input_rna_1	-1.38	0.1	0	NO	yes	1	1.3
sp|A6NMK7|CPS4L_HUMAN input_rna_1	-1.38	0.1	0	NO	yes	1	1.3
sp|O75319|DUS11_HUMAN input_rna_1	-1.38	0.1	0	NO	yes	1	1.3
sp|O95639|CPSF4_HUMAN input_rna_1	-1.38	0.1	0	NO	yes	1	1.3
sp|O95931|CBX7_HUMAN input_rna_1	-1.39	0.1	0	NO	yes	1	1.3
sp|P52815|RM12_HUMAN input_rna_1	-1.4	0.1	0	NO	yes	1	1.3
sp|P61313|RL15_HUMAN input_rna_1	-1.38	0.1	0	NO	yes	1	1.3
sp|Q8IV48|ERI1_HUMAN input_rna_1	-1.38	0.1	0	NO	yes	1	1.3
sp|Q96B01|R51A1_HUMAN input_rna_1	-1.38	0.1	0	NO	yes	1	1.3
sp|Q9NX07|TSAP1_HUMAN input_rna_1	-1.39	0.1	0	NO	yes	1	1.3
sp|Q9UK45|LSM7_HUMAN input_rna_1	-1.38	0.1	0	NO	yes	1	1.3
sp|Q9Y388|RBMX2_HUMAN input_rna_1	-1.39	0.1	0	NO	yes	1	1.3
sp|A6NDY0|EPAB2_HUMAN input_rna_1	-1.42	0.1	0	NO	yes	1	1.29
sp|O75683|SURF6_HUMAN input_rna_1	-1.41	0.1	0	NO	yes	1	1.29
sp|Q7Z7A3|CTU1_HUMAN input_rna_1	-1.41	0.1	0	NO	yes	1	1.29
sp|Q9NV31|IMP3_HUMAN input_rna_1	-1.41	0.1	0	NO	yes	1	1.29
sp|P31483|TIA1_HUMAN input_rna_1	-1.43	0.1	0	NO	yes	1	1.28
sp|P60866|RS20_HUMAN input_rna_1	-1.43	0.1	0	NO	yes	1	1.28
sp|Q969L4|LSM10_HUMAN input_rna_1	-1.44	0.1	0	NO	yes	1	1.28
sp|Q9BYD6|RM01_HUMAN input_rna_1	-1.42	0.1	0	NO	yes	1	1.28
sp|Q9BYG3|MK67I_HUMAN input_rna_1	-1.43	0.1	0	NO	yes	1	1.28
sp|Q9UNQ2|DIM1_HUMAN input_rna_1	-1.43	0.1	0	NO	yes	1	1.28
sp|Q9Y4Z0|LSM4_HUMAN input_rna_1	-1.42	0.1	0	NO	yes	1	1.28
sp|P05388|RLA0_HUMAN input_rna_1	-1.46	0.1	0	NO	yes	1	1.27
sp|P62314|SMD1_HUMAN input_rna_1	-1.45	0.1	0	NO	yes	1	1.27
sp|Q86V81|THOC4_HUMAN input_rna_1	-1.44	0.1	0	NO	yes	1	1.27
sp|Q96PU8|QKI_HUMAN input_rna_1	-1.46	0.1	0	NO	yes	1	1.27
sp|P09132|SRP19_HUMAN input_rna_1	-1.47	0.1	0	NO	yes	1	1.26
sp|P39019|RS19_HUMAN input_rna_1	-1.47	0.1	0	NO	yes	1	1.26
sp|P46776|RL27A_HUMAN input_rna_1	-1.47	0.1	0	NO	yes	1	1.26
sp|P61254|RL26_HUMAN input_rna_1	-1.48	0.1	0	NO	yes	1	1.26
sp|P62269|RS18_HUMAN input_rna_1	-1.48	0.1	0	NO	yes	1	1.26
sp|Q16540|RM23_HUMAN input_rna_1	-1.47	0.1	0	NO	yes	1	1.26
sp|Q86U42|PABP2_HUMAN input_rna_1	-1.46	0.1	0	NO	yes	1	1.26
sp|Q99497|PARK7_HUMAN input_rna_1	-1.48	0.1	0	NO	yes	1	1.26
sp|Q9HA38|ZMAT3_HUMAN input_rna_1	-1.48	0.1	0	NO	yes	1	1.26
sp|Q96A72|MGN2_HUMAN input_rna_1	-1.5	0.1	0	NO	yes	1	1.25
sp|Q9BUL9|RPP25_HUMAN input_rna_1	-1.49	0.1	0	NO	yes	1	1.25
sp|Q9Y2V2|CHSP1_HUMAN input_rna_1	-1.5	0.1	0	NO	yes	1	1.25
sp|O75525|KHDR3_HUMAN input_rna_1	-1.51	0.1	0	NO	yes	1	1.24
sp|Q8WU68|U2AF4_HUMAN input_rna_1	-1.52	0.1	0	NO	yes	1	1.24
sp|Q8WWH5|TRUB1_HUMAN input_rna_1	-1.52	0.1	0	NO	yes	1	1.24
sp|Q96DE0|NUD16_HUMAN input_rna_1	-1.53	0.1	0	NO	yes	1	1.23
sp|Q9Y221|NIP7_HUMAN input_rna_1	-1.54	0	0	NO	yes	1	1.23
sp|O60930|RNH1_HUMAN input_rna_1	-1.56	0	0	NO	yes	1	1.22
sp|O75569|PRKRA_HUMAN input_rna_1	-1.59	0	0	NO	yes	1	1.21
sp|O95059|RPP14_HUMAN input_rna_1	-1.59	0	0	NO	yes	1	1.21
sp|P09001|RM03_HUMAN input_rna_1	-1.57	0	0	NO	yes	1	1.21
sp|Q01081|U2AF1_HUMAN input_rna_1	-1.57	0	0	NO	yes	1	1.21
sp|Q96J01|THOC3_HUMAN input_rna_1	-1.61	0	0	NO	yes	1	1.2
sp|P46779|RL28_HUMAN input_rna_1	-1.61	0	0	NO	yes	1	1.19
sp|P61326|MGN_HUMAN input_rna_1	-1.63	0	0	NO	yes	1	1.19
sp|P62851|RS25_HUMAN input_rna_1	-1.63	0	0	NO	yes	1	1.19
sp|P62899|RL31_HUMAN input_rna_1	-1.61	0	0	NO	yes	1	1.19
sp|Q9Y5S9|RBM8A_HUMAN input_rna_1	-1.63	0	0	NO	yes	1	1.19
sp|Q5VWX1|KHDR2_HUMAN input_rna_1	-1.65	0	0	NO	yes	1	1.18
sp|Q9UNP9|PPIE_HUMAN input_rna_1	-1.64	0	0	NO	yes	1	1.18
sp|Q9Y2R5|RT17_HUMAN input_rna_1	-1.65	0	0	NO	yes	1	1.18
sp|P05198|IF2A_HUMAN input_rna_1	-1.66	0	0	NO	yes	1	1.17
sp|P06748|NPM_HUMAN input_rna_1	-1.66	0	0	NO	yes	1	1.17
sp|P62249|RS16_HUMAN input_rna_1	-1.66	0	0	NO	yes	1	1.17
sp|P82979|SARNP_HUMAN input_rna_1	-1.67	0	0	NO	yes	1	1.17
sp|Q9NVM6|DJC17_HUMAN input_rna_1	-1.66	0	0	NO	yes	1	1.17
sp|P67809|YBOX1_HUMAN input_rna_1	-1.68	0	0	NO	yes	1	1.16
sp|P35268|RL22_HUMAN input_rna_1	-1.7	0	0	NO	yes	1	1.15
sp|Q86W42|THOC6_HUMAN input_rna_1	-1.71	0	0	NO	yes	1	1.15
sp|O15116|LSM1_HUMAN input_rna_1	-1.72	0	0	NO	yes	1	1.14
sp|Q13825|AUHM_HUMAN input_rna_1	-1.72	0	0	NO	yes	1	1.14
sp|Q9H9Y2|RPF1_HUMAN input_rna_1	-1.73	0	0	NO	yes	1	1.14
sp|A6NGQ2|OOEP_HUMAN input_rna_1	-1.74	0	0	NO	yes	1	1.13
sp|P55769|NH2L1_HUMAN input_rna_1	-1.74	0	0	NO	yes	1	1.13
sp|Q12904|AIMP1_HUMAN input_rna_1	-1.76	0	0	NO	yes	1	1.12
sp|P37108|SRP14_HUMAN input_rna_1	-1.82	0	0	NO	yes	1	1.1
sp|P62244|RS15A_HUMAN input_rna_1	-1.82	0	0	NO	yes	1	1.1
sp|Q13901|C1D_HUMAN input_rna_1	-1.83	0	0	NO	yes	1	1.09
sp|P04083|ANXA1_HUMAN input_rna_1	-2.03	0	0	NO	yes	1	1

## Sheet: AL606834.1-related proteins
# Protein ID Transcript ID	Z-score	Discriminative Power	Interaction Strength	Motif Reference	Domain Presence	Domain Score	Star Rating Score
sp|Q16629|SRSF7_HUMAN input_rna_1	-1.46	0.1	0.08	http://www.nature.com/nature/journal/v499/n7457/full/nature12311.html	yes	1	2.83
sp|O14979|HNRDL_HUMAN input_rna_1	-1.57	0	0.1	http://www.ncbi.nlm.nih.gov/pubmed/23118479	yes	1	2.81
sp|Q01130|SRSF2_HUMAN input_rna_1	-1.83	0	0.01	http://www.nature.com/nature/journal/v499/n7457/full/nature12311.html	yes	1	2.75
sp|P84103|SRSF3_HUMAN input_rna_1	-1.9	0	0	http://www.ncbi.nlm.nih.gov/pubmed/21036867	yes	1	2.74
sp|Q15717|ELAV1_HUMAN input_rna_1	-1.9	0	0.04	http://www.nature.com/nature/journal/v499/n7457/full/nature12311.html	yes	1	2.74
sp|Q13242|SRSF9_HUMAN input_rna_1	-1.94	0	0.01	http://www.nature.com/nature/journal/v499/n7457/full/nature12311.html	yes	1	2.73
sp|Q6ZN17|LN28B_HUMAN input_rna_1	-1.93	0	0.04	http://www.landesbioscience.com/journals/rna/abstract.php?id=25194	yes	1	2.73
sp|P09651|ROA1_HUMAN input_rna_1	-2.19	0	0.02	http://www.ncbi.nlm.nih.gov/pubmed/23118479	yes	1	2.68
sp|Q14103|HNRPD_HUMAN input_rna_1	-2.28	0	0	http://www.ncbi.nlm.nih.gov/pubmed/23118479	yes	1	2.66
sp|P31483|TIA1_HUMAN input_rna_1	-2.6	0	0.01	http://www.nature.com/nature/journal/v499/n7457/full/nature12311.html	yes	1	2.6
sp|Q01085|TIAR_HUMAN input_rna_1	-2.64	0	0	http://www.ncbi.nlm.nih.gov/pubmed/23118479	yes	1	2.59
sp|Q96EP5|DAZP1_HUMAN input_rna_1	-2.66	0	0	http://www.ncbi.nlm.nih.gov/pubmed/23118479	yes	1	2.59
sp|P35637|FUS_HUMAN input_rna_1	-2.73	0	0	http://www.nature.com/nature/journal/v499/n7457/full/nature12311.html	yes	1	2.58
sp|Q15365|PCBP1_HUMAN input_rna_1	-2.74	0	0	http://www.nature.com/nature/journal/v499/n7457/full/nature12311.html	yes	1	2.57
sp|P26599|PTBP1_HUMAN input_rna_1	-2.8	0	0	http://www.nature.com/nature/journal/v499/n7457/full/nature12311.html	yes	1	2.56
sp|P26378|ELAV4_HUMAN input_rna_1	-3.01	0	0	http://www.ncbi.nlm.nih.gov/pubmed/21036867	yes	1	2.52
sp|Q12926|ELAV2_HUMAN input_rna_1	-3	0	0	http://www.ncbi.nlm.nih.gov/pubmed/21036867	yes	1	2.52
sp|Q9NQ94|A1CF_HUMAN input_rna_1	-3.05	0	0	http://www.nature.com/nature/journal/v499/n7457/full/nature12311.html	yes	1	2.51
sp|O60506|HNRPQ_HUMAN input_rna_1	-4.01	0	0	http://www.ncbi.nlm.nih.gov/pubmed/21036867	yes	1	2.32
sp|Q06787|FMR1_HUMAN input_rna_1	-4.15	0	0	http://www.nature.com/nature/journal/v499/n7457/full/nature12311.html	yes	1	2.29
sp|P49207|RL34_HUMAN input_rna_1	-0.58	0.17	0.32	NO	yes	1	2
sp|Q9Y3B4|PM14_HUMAN input_rna_1	-0.62	0.17	0.32	NO	yes	1	1.99
sp|P22087|FBRL_HUMAN input_rna_1	-0.67	0.14	0.49	NO	yes	1	1.98
sp|P35268|RL22_HUMAN input_rna_1	-0.84	0.14	0.2	NO	yes	1	1.95
sp|A6NHQ2|FBLL1_HUMAN input_rna_1	-0.89	0.1	0.29	NO	yes	1	1.94
sp|O15116|LSM1_HUMAN input_rna_1	-0.92	0.1	0.2	NO	yes	1	1.93
sp|Q9NY12|GAR1_HUMAN input_rna_1	-0.96	0.1	0.22	NO	yes	1	1.93
sp|P46779|RL28_HUMAN input_rna_1	-1	0.1	0.19	NO	yes	1	1.92
sp|Q9Y2V2|CHSP1_HUMAN input_rna_1	-1.04	0.1	0.19	NO	yes	1	1.91
sp|P60866|RS20_HUMAN input_rna_1	-1.11	0.1	0.09	NO	yes	1	1.9
sp|P62899|RL31_HUMAN input_rna_1	-1.1	0.1	0.1	NO	yes	1	1.9
sp|Q9NP64|NO40_HUMAN input_rna_1	-1.11	0.1	0.2	NO	yes	1	1.9
sp|Q9Y2R5|RT17_HUMAN input_rna_1	-1.07	0.1	0.12	NO	yes	1	1.9
sp|O95059|RPP14_HUMAN input_rna_1	-1.16	0.1	0.09	NO	yes	1	1.89
sp|P05387|RLA2_HUMAN input_rna_1	-1.15	0.1	0.07	NO	yes	1	1.89
sp|P55769|NH2L1_HUMAN input_rna_1	-1.13	0.1	0.11	NO	yes	1	1.89
sp|A6NC42|DPPA5_HUMAN input_rna_1	-1.17	0.1	0.07	NO	yes	1	1.88
sp|P15880|RS2_HUMAN input_rna_1	-1.2	0.1	0.21	NO	yes	1	1.88
sp|P37108|SRP14_HUMAN input_rna_1	-1.18	0.1	0.11	NO	yes	1	1.88
sp|Q15056|IF4H_HUMAN input_rna_1	-1.2	0.1	0.14	NO	yes	1	1.88
sp|P05386|RLA1_HUMAN input_rna_1	-1.26	0.1	0.05	NO	yes	1	1.87
sp|P62249|RS16_HUMAN input_rna_1	-1.23	0.1	0.11	NO	yes	1	1.87
sp|P62318|SMD3_HUMAN input_rna_1	-1.26	0.1	0.08	NO	yes	1	1.87
sp|Q86SE5|RALYL_HUMAN input_rna_1	-1.22	0.1	0.2	NO	yes	1	1.87
sp|P05198|IF2A_HUMAN input_rna_1	-1.3	0.1	0.15	NO	yes	1	1.86
sp|P60321|NANO2_HUMAN input_rna_1	-1.3	0.1	0.08	NO	yes	1	1.86
sp|P62244|RS15A_HUMAN input_rna_1	-1.28	0.1	0.08	NO	yes	1	1.86
sp|P62851|RS25_HUMAN input_rna_1	-1.31	0.1	0.07	NO	yes	1	1.86
sp|Q16560|U1SBP_HUMAN input_rna_1	-1.28	0.1	0.13	NO	yes	1	1.86
sp|Q9Y534|CSDC2_HUMAN input_rna_1	-1.28	0.1	0.1	NO	yes	1	1.86
sp|A6NFN3|RFOX3_HUMAN input_rna_1	-1.37	0.1	0.11	NO	yes	1	1.85
sp|P09132|SRP19_HUMAN input_rna_1	-1.36	0.1	0.06	NO	yes	1	1.85
sp|P62888|RL30_HUMAN input_rna_1	-1.35	0.1	0.04	NO	yes	1	1.85
sp|Q16540|RM23_HUMAN input_rna_1	-1.34	0.1	0.08	NO	yes	1	1.85
sp|Q9UKA8|RCAN3_HUMAN input_rna_1	-1.34	0.1	0.11	NO	yes	1	1.85
sp|O60930|RNH1_HUMAN input_rna_1	-1.38	0.1	0.12	NO	yes	1	1.84
sp|P18077|RL35A_HUMAN input_rna_1	-1.41	0.1	0.03	NO	yes	1	1.84
sp|P47813|IF1AX_HUMAN input_rna_1	-1.4	0.1	0.06	NO	yes	1	1.84
sp|P83731|RL24_HUMAN input_rna_1	-1.39	0.1	0.07	NO	yes	1	1.84
sp|Q8N5P1|ZC3H8_HUMAN input_rna_1	-1.41	0.1	0.12	NO	yes	1	1.84
sp|Q969L4|LSM10_HUMAN input_rna_1	-1.4	0.1	0.05	NO	yes	1	1.84
sp|Q9UL40|ZN346_HUMAN input_rna_1	-1.39	0.1	0.13	NO	yes	1	1.84
sp|P08579|RU2B_HUMAN input_rna_1	-1.46	0.1	0.07	NO	yes	1	1.83
sp|P39019|RS19_HUMAN input_rna_1	-1.46	0.1	0.04	NO	yes	1	1.83
sp|P46778|RL21_HUMAN input_rna_1	-1.42	0.1	0.06	NO	yes	1	1.83
sp|P50914|RL14_HUMAN input_rna_1	-1.45	0.1	0.04	NO	yes	1	1.83
sp|P62891|RL39_HUMAN input_rna_1	-1.47	0.1	0	NO	yes	1	1.83
sp|P67809|YBOX1_HUMAN input_rna_1	-1.43	0.1	0.16	NO	yes	1	1.83
sp|Q13151|ROA0_HUMAN input_rna_1	-1.43	0.1	0.08	NO	yes	1	1.83
sp|Q9BYD6|RM01_HUMAN input_rna_1	-1.47	0.1	0.15	NO	yes	1	1.83
sp|P07910|HNRPC_HUMAN input_rna_1	-1.48	0.1	0.07	NO	yes	1	1.82
sp|P46776|RL27A_HUMAN input_rna_1	-1.52	0.1	0.03	NO	yes	1	1.82
sp|P62841|RS15_HUMAN input_rna_1	-1.47	0.1	0.04	NO	yes	1	1.82
sp|Q9BX46|RBM24_HUMAN input_rna_1	-1.5	0.1	0.08	NO	yes	1	1.82
sp|Q9BYG3|MK67I_HUMAN input_rna_1	-1.5	0.1	0.1	NO	yes	1	1.82
sp|Q9GZT3|SLIRP_HUMAN input_rna_1	-1.5	0.1	0.02	NO	yes	1	1.82
sp|Q9H0Z9|RBM38_HUMAN input_rna_1	-1.47	0.1	0.08	NO	yes	1	1.82
sp|Q9H875|PKRI1_HUMAN input_rna_1	-1.52	0.1	0.02	NO	yes	1	1.82
sp|Q9NPD3|EXOS4_HUMAN input_rna_1	-1.51	0.1	0.07	NO	yes	1	1.82
sp|P27695|APEX1_HUMAN input_rna_1	-1.57	0	0.09	NO	yes	1	1.81
sp|P30050|RL12_HUMAN input_rna_1	-1.55	0	0.03	NO	yes	1	1.81
sp|P62861|RS30_HUMAN input_rna_1	-1.53	0.1	0	NO	yes	1	1.81
sp|Q13901|C1D_HUMAN input_rna_1	-1.56	0	0.03	NO	yes	1	1.81
sp|Q9BTL3|RAM_HUMAN input_rna_1	-1.54	0	0.02	NO	yes	1	1.81
sp|Q9GZV4|IF5A2_HUMAN input_rna_1	-1.57	0	0.02	NO	yes	1	1.81
sp|Q9H0U6|RM18_HUMAN input_rna_1	-1.55	0	0.02	NO	yes	1	1.81
sp|A6NMK7|CPS4L_HUMAN input_rna_1	-1.61	0	0.01	NO	yes	1	1.8
sp|O43809|CPSF5_HUMAN input_rna_1	-1.62	0	0.05	NO	yes	1	1.8
sp|P05388|RLA0_HUMAN input_rna_1	-1.61	0	0.07	NO	yes	1	1.8
sp|P14866|HNRPL_HUMAN input_rna_1	-1.61	0	0	NO	yes	1	1.8
sp|P26373|RL13_HUMAN input_rna_1	-1.61	0	0.02	NO	yes	1	1.8
sp|P41238|ABEC1_HUMAN input_rna_1	-1.62	0	0.05	NO	yes	1	1.8
sp|P46777|RL5_HUMAN input_rna_1	-1.6	0	0.07	NO	yes	1	1.8
sp|P62269|RS18_HUMAN input_rna_1	-1.6	0	0.02	NO	yes	1	1.8
sp|P62913|RL11_HUMAN input_rna_1	-1.61	0	0.01	NO	yes	1	1.8
sp|Q07666|KHDR1_HUMAN input_rna_1	-1.61	0	0.12	NO	yes	1	1.8
sp|Q86V81|THOC4_HUMAN input_rna_1	-1.61	0	0.1	NO	yes	1	1.8
sp|Q96BK5|PINX1_HUMAN input_rna_1	-1.58	0	0.1	NO	yes	1	1.8
sp|Q9BUR4|WAP53_HUMAN input_rna_1	-1.58	0	0.01	NO	yes	1	1.8
sp|Q9UKM9|RALY_HUMAN input_rna_1	-1.58	0	0.05	NO	yes	1	1.8
sp|Q9Y388|RBMX2_HUMAN input_rna_1	-1.58	0	0.11	NO	yes	1	1.8
sp|P60900|PSA6_HUMAN input_rna_1	-1.65	0	0.05	NO	yes	1	1.79
sp|P61927|RL37_HUMAN input_rna_1	-1.65	0	0	NO	yes	1	1.79
sp|Q05519|SRS11_HUMAN input_rna_1	-1.66	0	0.07	NO	yes	1	1.79
sp|Q15427|SF3B4_HUMAN input_rna_1	-1.64	0	0.09	NO	yes	1	1.79
sp|Q32P51|RA1L2_HUMAN input_rna_1	-1.65	0	0.08	NO	yes	1	1.79
sp|Q86U42|PABP2_HUMAN input_rna_1	-1.67	0	0.04	NO	yes	1	1.79
sp|Q8N0Z8|PUSL1_HUMAN input_rna_1	-1.66	0	0.05	NO	yes	1	1.79
sp|Q92904|DAZL_HUMAN input_rna_1	-1.65	0	0.07	NO	yes	1	1.79
sp|Q96AH0|SOSB2_HUMAN input_rna_1	-1.65	0	0.02	NO	yes	1	1.79
sp|Q96QD9|UIF_HUMAN input_rna_1	-1.66	0	0.07	NO	yes	1	1.79
sp|O60812|HNRCL_HUMAN input_rna_1	-1.67	0	0.06	NO	yes	1	1.78
sp|O60936|NOL3_HUMAN input_rna_1	-1.7	0	0.02	NO	yes	1	1.78
sp|O75494|SRS10_HUMAN input_rna_1	-1.7	0	0.11	NO	yes	1	1.78
sp|P06730|IF4E_HUMAN input_rna_1	-1.72	0	0.01	NO	yes	1	1.78
sp|P26651|TTP_HUMAN input_rna_1	-1.69	0	0.08	NO	yes	1	1.78
sp|P61254|RL26_HUMAN input_rna_1	-1.7	0	0.01	NO	yes	1	1.78
sp|P61326|MGN_HUMAN input_rna_1	-1.71	0	0.01	NO	yes	1	1.78
sp|Q02543|RL18A_HUMAN input_rna_1	-1.68	0	0.01	NO	yes	1	1.78
sp|Q07020|RL18_HUMAN input_rna_1	-1.69	0	0.02	NO	yes	1	1.78
sp|Q08257|QOR_HUMAN input_rna_1	-1.72	0	0.06	NO	yes	1	1.78
sp|Q4VXA5|KHDC1_HUMAN input_rna_1	-1.68	0	0.04	NO	yes	1	1.78
sp|Q7Z2W9|RM21_HUMAN input_rna_1	-1.67	0	0.02	NO	yes	1	1.78
sp|Q8N9W6|BOLL_HUMAN input_rna_1	-1.69	0	0.05	NO	yes	1	1.78
sp|Q8WVV9|HNRLL_HUMAN input_rna_1	-1.69	0	0.01	NO	yes	1	1.78
sp|Q9BRL6|SRSF8_HUMAN input_rna_1	-1.7	0	0.05	NO	yes	1	1.78
sp|Q9H9Z2|LN28A_HUMAN input_rna_1	-1.72	0	0.01	NO	yes	1	1.78
sp|Q9UNQ2|DIM1_HUMAN input_rna_1	-1.69	0	0.04	NO	yes	1	1.78
sp|O60573|IF4E2_HUMAN input_rna_1	-1.75	0	0.04	NO	yes	1	1.77
sp|O95707|RPP29_HUMAN input_rna_1	-1.74	0	0.02	NO	yes	1	1.77
sp|P08621|RU17_HUMAN input_rna_1	-1.76	0	0.07	NO	yes	1	1.77
sp|P09012|SNRPA_HUMAN input_rna_1	-1.76	0	0.04	NO	yes	1	1.77
sp|P52298|NCBP2_HUMAN input_rna_1	-1.73	0	0.01	NO	yes	1	1.77
sp|P61572|REC3_HUMAN input_rna_1	-1.77	0	0	NO	yes	1	1.77
sp|P61573|REC4_HUMAN input_rna_1	-1.77	0	0	NO	yes	1	1.77
sp|P61574|REC5_HUMAN input_rna_1	-1.75	0	0	NO	yes	1	1.77
sp|P61575|REC6_HUMAN input_rna_1	-1.76	0	0	NO	yes	1	1.77
sp|P61578|REC16_HUMAN input_rna_1	-1.73	0	0	NO	yes	1	1.77
sp|P61579|REC17_HUMAN input_rna_1	-1.77	0	0	NO	yes	1	1.77
sp|Q69383|REC2_HUMAN input_rna_1	-1.77	0	0	NO	yes	1	1.77
sp|Q92804|RBP56_HUMAN input_rna_1	-1.73	0	0	NO	yes	1	1.77
sp|Q96A72|MGN2_HUMAN input_rna_1	-1.74	0	0.01	NO	yes	1	1.77
sp|Q96B26|EXOS8_HUMAN input_rna_1	-1.75	0	0.05	NO	yes	1	1.77
sp|Q9H9J2|RM44_HUMAN input_rna_1	-1.74	0	0.04	NO	yes	1	1.77
sp|Q9UJJ7|RUSD1_HUMAN input_rna_1	-1.73	0	0.04	NO	yes	1	1.77
sp|Q9Y2R9|RT07_HUMAN input_rna_1	-1.77	0	0.04	NO	yes	1	1.77
sp|P09234|RU1C_HUMAN input_rna_1	-1.78	0	0	NO	yes	1	1.76
sp|P60323|NANO3_HUMAN input_rna_1	-1.8	0	0.01	NO	yes	1	1.76
sp|P61571|REC1_HUMAN input_rna_1	-1.78	0	0	NO	yes	1	1.76
sp|P61576|REC9_HUMAN input_rna_1	-1.79	0	0	NO	yes	1	1.76
sp|P62750|RL23A_HUMAN input_rna_1	-1.82	0	0	NO	yes	1	1.76
sp|P82675|RT05_HUMAN input_rna_1	-1.81	0	0.05	NO	yes	1	1.76
sp|Q14011|CIRBP_HUMAN input_rna_1	-1.81	0	0.01	NO	yes	1	1.76
sp|Q8N9N8|EIF1A_HUMAN input_rna_1	-1.8	0	0.01	NO	yes	1	1.76
sp|Q92979|NEP1_HUMAN input_rna_1	-1.78	0	0.04	NO	yes	1	1.76
sp|Q96AZ6|ISG20_HUMAN input_rna_1	-1.82	0	0.01	NO	yes	1	1.76
sp|Q9BRP8|WIBG_HUMAN input_rna_1	-1.82	0	0.01	NO	yes	1	1.76
sp|Q9P013|CWC15_HUMAN input_rna_1	-1.78	0	0.03	NO	yes	1	1.76
sp|Q9UNW9|NOVA2_HUMAN input_rna_1	-1.79	0	0.03	NO	yes	1	1.76
sp|Q9Y4Z0|LSM4_HUMAN input_rna_1	-1.8	0	0.01	NO	yes	1	1.76
sp|A8MWD9|RUXGL_HUMAN input_rna_1	-1.87	0	0	NO	yes	1	1.75
sp|O75319|DUS11_HUMAN input_rna_1	-1.86	0	0.03	NO	yes	1	1.75
sp|P06748|NPM_HUMAN input_rna_1	-1.85	0	0.04	NO	yes	1	1.75
sp|P14678|RSMB_HUMAN input_rna_1	-1.86	0	0.03	NO	yes	1	1.75
sp|P22090|RS4Y1_HUMAN input_rna_1	-1.85	0	0.08	NO	yes	1	1.75
sp|P47914|RL29_HUMAN input_rna_1	-1.86	0	0	NO	yes	1	1.75
sp|P61313|RL15_HUMAN input_rna_1	-1.84	0	0.01	NO	yes	1	1.75
sp|P62308|RUXG_HUMAN input_rna_1	-1.87	0	0	NO	yes	1	1.75
sp|P62701|RS4X_HUMAN input_rna_1	-1.86	0	0.07	NO	yes	1	1.75
sp|P62917|RL8_HUMAN input_rna_1	-1.84	0	0.07	NO	yes	1	1.75
sp|Q13117|DAZ2_HUMAN input_rna_1	-1.84	0	0	NO	yes	1	1.75
sp|Q13243|SRSF5_HUMAN input_rna_1	-1.86	0	0.05	NO	yes	1	1.75
sp|Q16630|CPSF6_HUMAN input_rna_1	-1.83	0	0	NO	yes	1	1.75
sp|Q16762|THTR_HUMAN input_rna_1	-1.86	0	0.04	NO	yes	1	1.75
sp|Q5RKV6|EXOS6_HUMAN input_rna_1	-1.84	0	0.05	NO	yes	1	1.75
sp|Q8WY41|NANO1_HUMAN input_rna_1	-1.84	0	0.04	NO	yes	1	1.75
sp|Q96DH6|MSI2H_HUMAN input_rna_1	-1.86	0	0.04	NO	yes	1	1.75
sp|Q9NVM6|DJC17_HUMAN input_rna_1	-1.87	0	0.03	NO	yes	1	1.75
sp|Q9UNP9|PPIE_HUMAN input_rna_1	-1.86	0	0.03	NO	yes	1	1.75
sp|Q9Y3Y2|CHTOP_HUMAN input_rna_1	-1.83	0	0.03	NO	yes	1	1.75
sp|A6NGQ2|OOEP_HUMAN input_rna_1	-1.89	0	0	NO	yes	1	1.74
sp|O75616|ERAL1_HUMAN input_rna_1	-1.9	0	0.04	NO	yes	1	1.74
sp|O95218|ZRAB2_HUMAN input_rna_1	-1.89	0	0.03	NO	yes	1	1.74
sp|O95639|CPSF4_HUMAN input_rna_1	-1.92	0	0.05	NO	yes	1	1.74
sp|O95900|TRUB2_HUMAN input_rna_1	-1.9	0	0.02	NO	yes	1	1.74
sp|P46781|RS9_HUMAN input_rna_1	-1.91	0	0.01	NO	yes	1	1.74
sp|P57052|RBM11_HUMAN input_rna_1	-1.91	0	0.03	NO	yes	1	1.74
sp|P62312|LSM6_HUMAN input_rna_1	-1.92	0	0	NO	yes	1	1.74
sp|P62906|RL10A_HUMAN input_rna_1	-1.88	0	0.01	NO	yes	1	1.74
sp|P63162|RSMN_HUMAN input_rna_1	-1.9	0	0.02	NO	yes	1	1.74
sp|Q02878|RL6_HUMAN input_rna_1	-1.87	0	0.04	NO	yes	1	1.74
sp|Q07687|DLX2_HUMAN input_rna_1	-1.91	0	0.03	NO	yes	1	1.74
sp|Q13595|TRA2A_HUMAN input_rna_1	-1.91	0	0.03	NO	yes	1	1.74
sp|Q13868|EXOS2_HUMAN input_rna_1	-1.9	0	0.04	NO	yes	1	1.74
sp|Q53HI1|UNC50_HUMAN input_rna_1	-1.89	0	0.07	NO	yes	1	1.74
sp|Q8N5X7|IF4E3_HUMAN input_rna_1	-1.9	0	0.02	NO	yes	1	1.74
sp|Q99729|ROAA_HUMAN input_rna_1	-1.92	0	0.02	NO	yes	1	1.74
sp|Q9Y5S9|RBM8A_HUMAN input_rna_1	-1.9	0	0.01	NO	yes	1	1.74
sp|Q9Y606|TRUA_HUMAN input_rna_1	-1.9	0	0.03	NO	yes	1	1.74
sp|O00584|RNT2_HUMAN input_rna_1	-1.93	0	0.05	NO	yes	1	1.73
sp|P09661|RU2A_HUMAN input_rna_1	-1.96	0	0.05	NO	yes	1	1.73
sp|P18124|RL7_HUMAN input_rna_1	-1.96	0	0.02	NO	yes	1	1.73
sp|P62487|RPB7_HUMAN input_rna_1	-1.97	0	0	NO	yes	1	1.73
sp|P63173|RL38_HUMAN input_rna_1	-1.97	0	0	NO	yes	1	1.73
sp|Q15631|TSN_HUMAN input_rna_1	-1.96	0	0.01	NO	yes	1	1.73
sp|Q8WU68|U2AF4_HUMAN input_rna_1	-1.97	0	0.01	NO	yes	1	1.73
sp|Q96DE0|NUD16_HUMAN input_rna_1	-1.97	0	0.01	NO	yes	1	1.73
sp|Q9NQT5|EXOS3_HUMAN input_rna_1	-1.96	0	0.03	NO	yes	1	1.73
sp|Q9Y221|NIP7_HUMAN input_rna_1	-1.93	0	0.01	NO	yes	1	1.73
sp|Q9Y3B2|EXOS1_HUMAN input_rna_1	-1.96	0	0.01	NO	yes	1	1.73
sp|A6NDY0|EPAB2_HUMAN input_rna_1	-1.98	0	0.03	NO	yes	1	1.72
sp|A6NMX2|I4E1B_HUMAN input_rna_1	-1.99	0	0.02	NO	yes	1	1.72
sp|O75569|PRKRA_HUMAN input_rna_1	-1.98	0	0.02	NO	yes	1	1.72
sp|O95758|PTBP3_HUMAN input_rna_1	-2.02	0	0	NO	yes	1	1.72
sp|P00374|DYR_HUMAN input_rna_1	-2	0	0.01	NO	yes	1	1.72
sp|P52594|AGFG1_HUMAN input_rna_1	-1.98	0	0	NO	yes	1	1.72
sp|P62424|RL7A_HUMAN input_rna_1	-2.01	0	0.05	NO	yes	1	1.72
sp|P63241|IF5A1_HUMAN input_rna_1	-2.01	0	0	NO	yes	1	1.72
sp|P98179|RBM3_HUMAN input_rna_1	-1.99	0	0	NO	yes	1	1.72
sp|Q7Z7A3|CTU1_HUMAN input_rna_1	-2.02	0	0	NO	yes	1	1.72
sp|Q99547|MPH6_HUMAN input_rna_1	-1.98	0	0	NO	yes	1	1.72
sp|Q9NQT4|EXOS5_HUMAN input_rna_1	-2	0	0.02	NO	yes	1	1.72
sp|Q9NRX1|PNO1_HUMAN input_rna_1	-1.99	0	0.04	NO	yes	1	1.72
sp|Q9NW64|RBM22_HUMAN input_rna_1	-2	0	0.02	NO	yes	1	1.72
sp|Q9UK45|LSM7_HUMAN input_rna_1	-2.02	0	0	NO	yes	1	1.72
sp|Q9ULC4|MCTS1_HUMAN input_rna_1	-2.01	0	0.01	NO	yes	1	1.72
sp|A1L020|MEX3A_HUMAN input_rna_1	-2.05	0	0	NO	yes	1	1.71
sp|O75792|RNH2A_HUMAN input_rna_1	-2.07	0	0.02	NO	yes	1	1.71
sp|O75940|SPF30_HUMAN input_rna_1	-2.07	0	0.02	NO	yes	1	1.71
sp|P23396|RS3_HUMAN input_rna_1	-2.07	0	0.02	NO	yes	1	1.71
sp|P42696|RBM34_HUMAN input_rna_1	-2.06	0	0.02	NO	yes	1	1.71
sp|P61247|RS3A_HUMAN input_rna_1	-2.06	0	0.04	NO	yes	1	1.71
sp|P62310|LSM3_HUMAN input_rna_1	-2.06	0	0	NO	yes	1	1.71
sp|P78406|RAE1L_HUMAN input_rna_1	-2.03	0	0.03	NO	yes	1	1.71
sp|Q01081|U2AF1_HUMAN input_rna_1	-2.06	0	0.02	NO	yes	1	1.71
sp|Q07955|SRSF1_HUMAN input_rna_1	-2.04	0	0.02	NO	yes	1	1.71
sp|Q15633|TRBP2_HUMAN input_rna_1	-2.05	0	0.03	NO	yes	1	1.71
sp|Q6IS14|IF5AL_HUMAN input_rna_1	-2.04	0	0	NO	yes	1	1.71
sp|Q8TD47|RS4Y2_HUMAN input_rna_1	-2.04	0	0.05	NO	yes	1	1.71
sp|Q8WXF0|SRS12_HUMAN input_rna_1	-2.06	0	0.05	NO	yes	1	1.71
sp|Q9NV31|IMP3_HUMAN input_rna_1	-2.06	0	0	NO	yes	1	1.71
sp|Q9UBP6|TRMB_HUMAN input_rna_1	-2.05	0	0.03	NO	yes	1	1.71
sp|Q9ULM6|CNOT6_HUMAN input_rna_1	-2.04	0	0	NO	yes	1	1.71
sp|O95777|NAA38_HUMAN input_rna_1	-2.09	0	0	NO	yes	1	1.7
sp|P31942|HNRH3_HUMAN input_rna_1	-2.1	0	0	NO	yes	1	1.7
sp|P62280|RS11_HUMAN input_rna_1	-2.1	0	0	NO	yes	1	1.7
sp|P62304|RUXE_HUMAN input_rna_1	-2.09	0	0	NO	yes	1	1.7
sp|P62306|RUXF_HUMAN input_rna_1	-2.12	0	0	NO	yes	1	1.7
sp|P62995|TRA2B_HUMAN input_rna_1	-2.11	0	0.02	NO	yes	1	1.7
sp|Q08170|SRSF4_HUMAN input_rna_1	-2.09	0	0.01	NO	yes	1	1.7
sp|Q12904|AIMP1_HUMAN input_rna_1	-2.1	0	0.01	NO	yes	1	1.7
sp|Q16637|SMN_HUMAN input_rna_1	-2.11	0	0.02	NO	yes	1	1.7
sp|Q6ZN04|MEX3B_HUMAN input_rna_1	-2.09	0	0	NO	yes	1	1.7
sp|Q99497|PARK7_HUMAN input_rna_1	-2.08	0	0.01	NO	yes	1	1.7
sp|Q9HA38|ZMAT3_HUMAN input_rna_1	-2.08	0	0.02	NO	yes	1	1.7
sp|Q9Y235|ABEC2_HUMAN input_rna_1	-2.09	0	0.01	NO	yes	1	1.7
sp|O95628|CNOT4_HUMAN input_rna_1	-2.17	0	0	NO	yes	1	1.69
sp|P19525|E2AK2_HUMAN input_rna_1	-2.14	0	0	NO	yes	1	1.69
sp|P25490|TYY1_HUMAN input_rna_1	-2.18	0	0.01	NO	yes	1	1.69
sp|P62314|SMD1_HUMAN input_rna_1	-2.15	0	0	NO	yes	1	1.69
sp|Q13825|AUHM_HUMAN input_rna_1	-2.14	0	0	NO	yes	1	1.69
sp|Q15024|EXOS7_HUMAN input_rna_1	-2.15	0	0.02	NO	yes	1	1.69
sp|Q93062|RBPMS_HUMAN input_rna_1	-2.17	0	0	NO	yes	1	1.69
sp|Q9NX07|TSAP1_HUMAN input_rna_1	-2.14	0	0.02	NO	yes	1	1.69
sp|Q9Y4Y9|LSM5_HUMAN input_rna_1	-2.18	0	0	NO	yes	1	1.69
sp|O00257|CBX4_HUMAN input_rna_1	-2.2	0	0	NO	yes	1	1.68
sp|O75821|EIF3G_HUMAN input_rna_1	-2.21	0	0.01	NO	yes	1	1.68
sp|O95931|CBX7_HUMAN input_rna_1	-2.18	0	0.02	NO	yes	1	1.68
sp|P22626|ROA2_HUMAN input_rna_1	-2.19	0	0	NO	yes	1	1.68
sp|P49458|SRP09_HUMAN input_rna_1	-2.18	0	0	NO	yes	1	1.68
sp|P52815|RM12_HUMAN input_rna_1	-2.2	0	0	NO	yes	1	1.68
sp|Q6XE24|RBMS3_HUMAN input_rna_1	-2.18	0	0.02	NO	yes	1	1.68
sp|Q8NCV1|ADAD2_HUMAN input_rna_1	-2.18	0	0	NO	yes	1	1.68
sp|Q8NG50|RDM1_HUMAN input_rna_1	-2.22	0	0.01	NO	yes	1	1.68
sp|Q9P2K5|MYEF2_HUMAN input_rna_1	-2.21	0	0	NO	yes	1	1.68
sp|Q9ULW3|ABT1_HUMAN input_rna_1	-2.19	0	0.02	NO	yes	1	1.68
sp|A9UHW6|MI4GD_HUMAN input_rna_1	-2.23	0	0	NO	yes	1	1.67
sp|Q13247|SRSF6_HUMAN input_rna_1	-2.24	0	0	NO	yes	1	1.67
sp|Q14493|SLBP_HUMAN input_rna_1	-2.25	0	0.02	NO	yes	1	1.67
sp|Q86U06|RBM23_HUMAN input_rna_1	-2.27	0	0.01	NO	yes	1	1.67
sp|Q9H0G5|NSRP1_HUMAN input_rna_1	-2.26	0	0	NO	yes	1	1.67
sp|Q9NX24|NHP2_HUMAN input_rna_1	-2.26	0	0	NO	yes	1	1.67
sp|Q9UGY1|NOL12_HUMAN input_rna_1	-2.26	0	0	NO	yes	1	1.67
sp|Q9Y333|LSM2_HUMAN input_rna_1	-2.25	0	0	NO	yes	1	1.67
sp|Q9Y3A4|RRP7A_HUMAN input_rna_1	-2.24	0	0.01	NO	yes	1	1.67
sp|P32969|RL9_HUMAN input_rna_1	-2.33	0	0	NO	yes	1	1.66
sp|P57721|PCBP3_HUMAN input_rna_1	-2.3	0	0.01	NO	yes	1	1.66
sp|P82979|SARNP_HUMAN input_rna_1	-2.33	0	0	NO	yes	1	1.66
sp|P83369|LSM11_HUMAN input_rna_1	-2.31	0	0.01	NO	yes	1	1.66
sp|Q01844|EWS_HUMAN input_rna_1	-2.28	0	0.01	NO	yes	1	1.66
sp|Q06265|EXOS9_HUMAN input_rna_1	-2.3	0	0.01	NO	yes	1	1.66
sp|Q15287|RNPS1_HUMAN input_rna_1	-2.33	0	0.01	NO	yes	1	1.66
sp|Q5JQF8|PAP1M_HUMAN input_rna_1	-2.3	0	0	NO	yes	1	1.66
sp|Q6P087|RUSD3_HUMAN input_rna_1	-2.29	0	0	NO	yes	1	1.66
sp|Q9BUL9|RPP25_HUMAN input_rna_1	-2.3	0	0	NO	yes	1	1.66
sp|Q9Y2W6|TDRKH_HUMAN input_rna_1	-2.29	0	0	NO	yes	1	1.66
sp|Q9Y580|RBM7_HUMAN input_rna_1	-2.32	0	0.02	NO	yes	1	1.66
sp|O75525|KHDR3_HUMAN input_rna_1	-2.35	0	0	NO	yes	1	1.65
sp|P09001|RM03_HUMAN input_rna_1	-2.37	0	0	NO	yes	1	1.65
sp|P25786|PSA1_HUMAN input_rna_1	-2.34	0	0.03	NO	yes	1	1.65
sp|Q14240|IF4A2_HUMAN input_rna_1	-2.34	0	0.01	NO	yes	1	1.65
sp|Q16600|ZN239_HUMAN input_rna_1	-2.35	0	0.01	NO	yes	1	1.65
sp|Q3ZCQ8|TIM50_HUMAN input_rna_1	-2.33	0	0	NO	yes	1	1.65
sp|Q5VWX1|KHDR2_HUMAN input_rna_1	-2.35	0	0	NO	yes	1	1.65
sp|Q8IU60|DCP2_HUMAN input_rna_1	-2.38	0	0	NO	yes	1	1.65
sp|Q92664|TF3A_HUMAN input_rna_1	-2.37	0	0.01	NO	yes	1	1.65
sp|Q96B01|R51A1_HUMAN input_rna_1	-2.37	0	0	NO	yes	1	1.65
sp|Q96I24|FUBP3_HUMAN input_rna_1	-2.35	0	0	NO	yes	1	1.65
sp|Q9BZC1|CELF4_HUMAN input_rna_1	-2.35	0	0.01	NO	yes	1	1.65
sp|Q9H171|ZBP1_HUMAN input_rna_1	-2.37	0	0	NO	yes	1	1.65
sp|P12268|IMDH2_HUMAN input_rna_1	-2.42	0	0	NO	yes	1	1.64
sp|P38919|IF4A3_HUMAN input_rna_1	-2.41	0	0	NO	yes	1	1.64
sp|Q13838|DX39B_HUMAN input_rna_1	-2.42	0	0	NO	yes	1	1.64
sp|Q86W42|THOC6_HUMAN input_rna_1	-2.4	0	0	NO	yes	1	1.64
sp|Q8IV48|ERI1_HUMAN input_rna_1	-2.41	0	0	NO	yes	1	1.64
sp|Q92879|CELF1_HUMAN input_rna_1	-2.38	0	0.01	NO	yes	1	1.64
sp|Q92901|RL3L_HUMAN input_rna_1	-2.38	0	0	NO	yes	1	1.64
sp|Q96DU9|PABP5_HUMAN input_rna_1	-2.39	0	0.01	NO	yes	1	1.64
sp|Q96Q11|TRNT1_HUMAN input_rna_1	-2.38	0	0.01	NO	yes	1	1.64
sp|Q9NR90|DAZ3_HUMAN input_rna_1	-2.41	0	0.01	NO	yes	1	1.64
sp|O75648|MTU1_HUMAN input_rna_1	-2.45	0	0	NO	yes	1	1.63
sp|P17947|SPI1_HUMAN input_rna_1	-2.43	0	0.01	NO	yes	1	1.63
sp|P26368|U2AF2_HUMAN input_rna_1	-2.43	0	0.01	NO	yes	1	1.63
sp|P51991|ROA3_HUMAN input_rna_1	-2.43	0	0.01	NO	yes	1	1.63
sp|Q13148|TADBP_HUMAN input_rna_1	-2.44	0	0	NO	yes	1	1.63
sp|Q15434|RBMS2_HUMAN input_rna_1	-2.47	0	0	NO	yes	1	1.63
sp|Q7Z2E3|APTX_HUMAN input_rna_1	-2.46	0	0	NO	yes	1	1.63
sp|Q8IZ73|RUSD2_HUMAN input_rna_1	-2.44	0	0	NO	yes	1	1.63
sp|Q8NC51|PAIRB_HUMAN input_rna_1	-2.47	0	0	NO	yes	1	1.63
sp|Q8TBF4|ZCRB1_HUMAN input_rna_1	-2.47	0	0	NO	yes	1	1.63
sp|Q96H35|RBM18_HUMAN input_rna_1	-2.45	0	0	NO	yes	1	1.63
sp|Q96M93|ADAD1_HUMAN input_rna_1	-2.47	0	0	NO	yes	1	1.63
sp|Q9BZB8|CPEB1_HUMAN input_rna_1	-2.45	0	0	NO	yes	1	1.63
sp|Q9NUL3|STAU2_HUMAN input_rna_1	-2.45	0	0	NO	yes	1	1.63
sp|Q9NY93|DDX56_HUMAN input_rna_1	-2.45	0	0	NO	yes	1	1.63
sp|O43347|MSI1H_HUMAN input_rna_1	-2.51	0	0	NO	yes	1	1.62
sp|P09543|CN37_HUMAN input_rna_1	-2.51	0	0	NO	yes	1	1.62
sp|P36578|RL4_HUMAN input_rna_1	-2.52	0	0	NO	yes	1	1.62
sp|P56270|MAZ_HUMAN input_rna_1	-2.49	0	0.01	NO	yes	1	1.62
sp|P62081|RS7_HUMAN input_rna_1	-2.53	0	0	NO	yes	1	1.62
sp|P84098|RL19_HUMAN input_rna_1	-2.48	0	0	NO	yes	1	1.62
sp|Q6I9Y2|THOC7_HUMAN input_rna_1	-2.51	0	0	NO	yes	1	1.62
sp|Q9Y6V7|DDX49_HUMAN input_rna_1	-2.49	0	0.01	NO	yes	1	1.62
sp|O60381|HBP1_HUMAN input_rna_1	-2.54	0	0	NO	yes	1	1.61
sp|P0CB38|PAB4L_HUMAN input_rna_1	-2.55	0	0	NO	yes	1	1.61
sp|P60842|IF4A1_HUMAN input_rna_1	-2.55	0	0	NO	yes	1	1.61
sp|Q15646|OASL_HUMAN input_rna_1	-2.58	0	0	NO	yes	1	1.61
sp|Q15695|U2AFL_HUMAN input_rna_1	-2.57	0	0.01	NO	yes	1	1.61
sp|Q15696|U2AFM_HUMAN input_rna_1	-2.56	0	0.01	NO	yes	1	1.61
sp|Q6ZSC3|RBM43_HUMAN input_rna_1	-2.57	0	0	NO	yes	1	1.61
sp|Q96IZ5|RBM41_HUMAN input_rna_1	-2.53	0	0	NO	yes	1	1.61
sp|Q9BRS8|LARP6_HUMAN input_rna_1	-2.56	0	0	NO	yes	1	1.61
sp|Q9BY77|PDIP3_HUMAN input_rna_1	-2.55	0	0	NO	yes	1	1.61
sp|Q9UHX1|PUF60_HUMAN input_rna_1	-2.58	0	0	NO	yes	1	1.61
sp|C9JE40|PATL2_HUMAN input_rna_1	-2.59	0	0	NO	yes	1	1.6
sp|P05455|LA_HUMAN input_rna_1	-2.63	0	0	NO	yes	1	1.6
sp|P20839|IMDH1_HUMAN input_rna_1	-2.6	0	0	NO	yes	1	1.6
sp|P29558|RBMS1_HUMAN input_rna_1	-2.63	0	0	NO	yes	1	1.6
sp|P51513|NOVA1_HUMAN input_rna_1	-2.6	0	0	NO	yes	1	1.6
sp|Q86SG3|DAZ4_HUMAN input_rna_1	-2.62	0	0	NO	yes	1	1.6
sp|Q96BT7|ALKB8_HUMAN input_rna_1	-2.59	0	0	NO	yes	1	1.6
sp|A0AV96|RBM47_HUMAN input_rna_1	-2.63	0	0	NO	yes	1	1.59
sp|P19544|WT1_HUMAN input_rna_1	-2.68	0	0.01	NO	yes	1	1.59
sp|P26196|DDX6_HUMAN input_rna_1	-2.65	0	0	NO	yes	1	1.59
sp|P54577|SYYC_HUMAN input_rna_1	-2.68	0	0	NO	yes	1	1.59
sp|Q14451|GRB7_HUMAN input_rna_1	-2.66	0	0	NO	yes	1	1.59
sp|Q96J87|CELF6_HUMAN input_rna_1	-2.65	0	0	NO	yes	1	1.59
sp|Q9BUB4|ADAT1_HUMAN input_rna_1	-2.65	0	0	NO	yes	1	1.59
sp|Q9H1B4|NXF5_HUMAN input_rna_1	-2.67	0	0.01	NO	yes	1	1.59
sp|Q9H9Y2|RPF1_HUMAN input_rna_1	-2.65	0	0	NO	yes	1	1.59
sp|Q9HC36|RMTL1_HUMAN input_rna_1	-2.65	0	0	NO	yes	1	1.59
sp|A7MD48|SRRM4_HUMAN input_rna_1	-2.73	0	0	NO	yes	1	1.58
sp|O95503|CBX6_HUMAN input_rna_1	-2.72	0	0	NO	yes	1	1.58
sp|P39023|RL3_HUMAN input_rna_1	-2.73	0	0	NO	yes	1	1.58
sp|P57723|PCBP4_HUMAN input_rna_1	-2.7	0	0	NO	yes	1	1.58
sp|P61978|HNRPK_HUMAN input_rna_1	-2.69	0	0	NO	yes	1	1.58
sp|Q6IN84|MRM1_HUMAN input_rna_1	-2.72	0	0	NO	yes	1	1.58
sp|Q8TAS1|UHMK1_HUMAN input_rna_1	-2.7	0	0	NO	yes	1	1.58
sp|Q96HR8|NAF1_HUMAN input_rna_1	-2.71	0	0	NO	yes	1	1.58
sp|Q96I25|SPF45_HUMAN input_rna_1	-2.69	0	0	NO	yes	1	1.58
sp|Q9NXV6|CARF_HUMAN input_rna_1	-2.7	0	0	NO	yes	1	1.58
sp|O43251|RFOX2_HUMAN input_rna_1	-2.78	0	0.01	NO	yes	1	1.57
sp|O43818|U3IP2_HUMAN input_rna_1	-2.78	0	0	NO	yes	1	1.57
sp|O75683|SURF6_HUMAN input_rna_1	-2.73	0	0	NO	yes	1	1.57
sp|O95149|SPN1_HUMAN input_rna_1	-2.77	0	0	NO	yes	1	1.57
sp|Q5SZQ8|CELF3_HUMAN input_rna_1	-2.76	0	0	NO	yes	1	1.57
sp|Q7Z5Q1|CPEB2_HUMAN input_rna_1	-2.77	0	0	NO	yes	1	1.57
sp|Q9H0S4|DDX47_HUMAN input_rna_1	-2.74	0	0	NO	yes	1	1.57
sp|Q9Y2T7|YBOX2_HUMAN input_rna_1	-2.76	0	0	NO	yes	1	1.57
sp|P04083|ANXA1_HUMAN input_rna_1	-2.8	0	0	NO	yes	1	1.56
sp|P10155|RO60_HUMAN input_rna_1	-2.81	0	0	NO	yes	1	1.56
sp|P21128|ENDOU_HUMAN input_rna_1	-2.82	0	0	NO	yes	1	1.56
sp|P47974|TISD_HUMAN input_rna_1	-2.8	0	0	NO	yes	1	1.56
sp|Q15366|PCBP2_HUMAN input_rna_1	-2.83	0	0	NO	yes	1	1.56
sp|Q5VZF2|MBNL2_HUMAN input_rna_1	-2.82	0	0	NO	yes	1	1.56
sp|Q8IYX4|DND1_HUMAN input_rna_1	-2.82	0	0	NO	yes	1	1.56
sp|Q8N1G4|LRC47_HUMAN input_rna_1	-2.8	0	0	NO	yes	1	1.56
sp|Q8WWH5|TRUB1_HUMAN input_rna_1	-2.83	0	0	NO	yes	1	1.56
sp|Q9BQ04|RBM4B_HUMAN input_rna_1	-2.79	0	0	NO	yes	1	1.56
sp|Q9BV44|THUM3_HUMAN input_rna_1	-2.79	0	0	NO	yes	1	1.56
sp|Q9NR56|MBNL1_HUMAN input_rna_1	-2.81	0	0	NO	yes	1	1.56
sp|Q9NXH9|TRM1_HUMAN input_rna_1	-2.83	0	0	NO	yes	1	1.56
sp|Q9UHL0|DDX25_HUMAN input_rna_1	-2.83	0	0	NO	yes	1	1.56
sp|O95319|CELF2_HUMAN input_rna_1	-2.87	0	0	NO	yes	1	1.55
sp|P00973|OAS1_HUMAN input_rna_1	-2.87	0	0	NO	yes	1	1.55
sp|P18615|NELFE_HUMAN input_rna_1	-2.84	0	0	NO	yes	1	1.55
sp|P23246|SFPQ_HUMAN input_rna_1	-2.86	0	0	NO	yes	1	1.55
sp|Q8N9N2|ASCC1_HUMAN input_rna_1	-2.84	0	0	NO	yes	1	1.55
sp|Q96AE4|FUBP1_HUMAN input_rna_1	-2.87	0	0	NO	yes	1	1.55
sp|Q96F86|EDC3_HUMAN input_rna_1	-2.84	0	0	NO	yes	1	1.55
sp|Q96J01|THOC3_HUMAN input_rna_1	-2.88	0	0	NO	yes	1	1.55
sp|Q96PU8|QKI_HUMAN input_rna_1	-2.86	0	0	NO	yes	1	1.55
sp|Q9H1J1|REN3A_HUMAN input_rna_1	-2.86	0	0	NO	yes	1	1.55
sp|Q9NXG2|THUM1_HUMAN input_rna_1	-2.84	0	0	NO	yes	1	1.55
sp|Q9NZI8|IF2B1_HUMAN input_rna_1	-2.84	0	0	NO	yes	1	1.55
sp|O43310|CTIF_HUMAN input_rna_1	-2.9	0	0	NO	yes	1	1.54
sp|O60870|KIN17_HUMAN input_rna_1	-2.93	0	0	NO	yes	1	1.54
sp|O75526|RMXL2_HUMAN input_rna_1	-2.93	0	0	NO	yes	1	1.54
sp|Q15233|NONO_HUMAN input_rna_1	-2.93	0	0	NO	yes	1	1.54
sp|Q8IUX4|ABC3F_HUMAN input_rna_1	-2.92	0	0	NO	yes	1	1.54
sp|Q8IY67|RAVR1_HUMAN input_rna_1	-2.93	0	0	NO	yes	1	1.54
sp|Q8TBY0|RBM46_HUMAN input_rna_1	-2.93	0	0	NO	yes	1	1.54
sp|Q96CM3|RUSD4_HUMAN input_rna_1	-2.92	0	0	NO	yes	1	1.54
sp|Q9BWF3|RBM4_HUMAN input_rna_1	-2.93	0	0	NO	yes	1	1.54
sp|Q9H074|PAIP1_HUMAN input_rna_1	-2.91	0	0	NO	yes	1	1.54
sp|Q9NUL7|DDX28_HUMAN input_rna_1	-2.92	0	0	NO	yes	1	1.54
sp|O15234|CASC3_HUMAN input_rna_1	-2.96	0	0	NO	yes	1	1.53
sp|Q12905|ILF2_HUMAN input_rna_1	-2.94	0	0	NO	yes	1	1.53
sp|Q12972|PP1R8_HUMAN input_rna_1	-2.97	0	0	NO	yes	1	1.53
sp|Q5RL73|RBM48_HUMAN input_rna_1	-2.94	0	0	NO	yes	1	1.53
sp|Q5U5Q3|MEX3C_HUMAN input_rna_1	-2.94	0	0	NO	yes	1	1.53
sp|Q9H4D5|NXF3_HUMAN input_rna_1	-2.97	0	0	NO	yes	1	1.53
sp|Q9UQ80|PA2G4_HUMAN input_rna_1	-2.98	0	0	NO	yes	1	1.53
sp|Q9Y2R4|DDX52_HUMAN input_rna_1	-2.94	0	0	NO	yes	1	1.53
sp|O14717|TRDMT_HUMAN input_rna_1	-3.01	0	0	NO	yes	1	1.52
sp|O76094|SRP72_HUMAN input_rna_1	-2.99	0	0	NO	yes	1	1.52
sp|P10827|THA_HUMAN input_rna_1	-3.01	0	0	NO	yes	1	1.52
sp|Q05048|CSTF1_HUMAN input_rna_1	-2.99	0	0	NO	yes	1	1.52
sp|Q12849|GRSF1_HUMAN input_rna_1	-3.03	0	0	NO	yes	1	1.52
sp|Q15637|SF01_HUMAN input_rna_1	-3.02	0	0	NO	yes	1	1.52
sp|Q5VZ19|TDR10_HUMAN input_rna_1	-3.01	0	0	NO	yes	1	1.52
sp|Q6NYC1|JMJD6_HUMAN input_rna_1	-3	0	0	NO	yes	1	1.52
sp|Q96E39|RMXL1_HUMAN input_rna_1	-3.02	0	0	NO	yes	1	1.52
sp|Q9NVV4|PAPD1_HUMAN input_rna_1	-3	0	0	NO	yes	1	1.52
sp|Q9UH17|ABC3B_HUMAN input_rna_1	-3.02	0	0	NO	yes	1	1.52
sp|Q9UKA9|PTBP2_HUMAN input_rna_1	-3	0	0	NO	yes	1	1.52
sp|O95793|STAU1_HUMAN input_rna_1	-3.04	0	0	NO	yes	1	1.51
sp|P38159|RBMX_HUMAN input_rna_1	-3.09	0	0	NO	yes	1	1.51
sp|Q13283|G3BP1_HUMAN input_rna_1	-3.06	0	0	NO	yes	1	1.51
sp|Q8WXF1|PSPC1_HUMAN input_rna_1	-3.07	0	0	NO	yes	1	1.51
sp|Q9HC16|ABC3G_HUMAN input_rna_1	-3.07	0	0	NO	yes	1	1.51
sp|Q9NWB1|RFOX1_HUMAN input_rna_1	-3.06	0	0	NO	yes	1	1.51
sp|Q9UN86|G3BP2_HUMAN input_rna_1	-3.05	0	0	NO	yes	1	1.51
sp|A6NEQ0|RBY1E_HUMAN input_rna_1	-3.12	0	0	NO	yes	1	1.5
sp|O00425|IF2B3_HUMAN input_rna_1	-3.1	0	0	NO	yes	1	1.5
sp|O00442|RTCA_HUMAN input_rna_1	-3.09	0	0	NO	yes	1	1.5
sp|P31943|HNRH1_HUMAN input_rna_1	-3.12	0	0	NO	yes	1	1.5
sp|P49591|SYSC_HUMAN input_rna_1	-3.12	0	0	NO	yes	1	1.5
sp|Q15415|RBY1F_HUMAN input_rna_1	-3.13	0	0	NO	yes	1	1.5
sp|Q86U44|MTA70_HUMAN input_rna_1	-3.12	0	0	NO	yes	1	1.5
sp|A6NDE4|RBY1B_HUMAN input_rna_1	-3.15	0	0	NO	yes	1	1.49
sp|P0C7P1|RBY1D_HUMAN input_rna_1	-3.15	0	0	NO	yes	1	1.49
sp|P0DJD3|RBY1A_HUMAN input_rna_1	-3.15	0	0	NO	yes	1	1.49
sp|P0DJD4|RBY1C_HUMAN input_rna_1	-3.14	0	0	NO	yes	1	1.49
sp|P33240|CSTF2_HUMAN input_rna_1	-3.15	0	0	NO	yes	1	1.49
sp|P52597|HNRPF_HUMAN input_rna_1	-3.14	0	0	NO	yes	1	1.49
sp|P55795|HNRH2_HUMAN input_rna_1	-3.15	0	0	NO	yes	1	1.49
sp|Q14444|CAPR1_HUMAN input_rna_1	-3.15	0	0	NO	yes	1	1.49
sp|Q14498|RBM39_HUMAN input_rna_1	-3.15	0	0	NO	yes	1	1.49
sp|Q8WUA2|PPIL4_HUMAN input_rna_1	-3.14	0	0	NO	yes	1	1.49
sp|Q96C10|DHX58_HUMAN input_rna_1	-3.17	0	0	NO	yes	1	1.49
sp|Q96PK6|RBM14_HUMAN input_rna_1	-3.17	0	0	NO	yes	1	1.49
sp|Q9NXZ2|DDX43_HUMAN input_rna_1	-3.14	0	0	NO	yes	1	1.49
sp|Q14576|ELAV3_HUMAN input_rna_1	-3.19	0	0	NO	yes	1	1.48
sp|Q4VXU2|PAP1L_HUMAN input_rna_1	-3.22	0	0	NO	yes	1	1.48
sp|Q8N684|CPSF7_HUMAN input_rna_1	-3.2	0	0	NO	yes	1	1.48
sp|Q8N6W0|CELF5_HUMAN input_rna_1	-3.21	0	0	NO	yes	1	1.48
sp|Q96SI9|STRBP_HUMAN input_rna_1	-3.22	0	0	NO	yes	1	1.48
sp|Q9BTD8|RBM42_HUMAN input_rna_1	-3.22	0	0	NO	yes	1	1.48
sp|Q9BZI7|REN3B_HUMAN input_rna_1	-3.21	0	0	NO	yes	1	1.48
sp|Q13601|KRR1_HUMAN input_rna_1	-3.28	0	0	NO	yes	1	1.47
sp|Q2M296|MTHSD_HUMAN input_rna_1	-3.24	0	0	NO	yes	1	1.47
sp|Q5T8I9|HENMT_HUMAN input_rna_1	-3.25	0	0	NO	yes	1	1.47
sp|Q8NHQ9|DDX55_HUMAN input_rna_1	-3.28	0	0	NO	yes	1	1.47
sp|Q96EY7|PTCD3_HUMAN input_rna_1	-3.27	0	0	NO	yes	1	1.47
sp|Q9NX74|DUS2L_HUMAN input_rna_1	-3.27	0	0	NO	yes	1	1.47
sp|P09914|IFIT1_HUMAN input_rna_1	-3.3	0	0	NO	yes	1	1.46
sp|P19474|RO52_HUMAN input_rna_1	-3.32	0	0	NO	yes	1	1.46
sp|Q8N8A6|DDX51_HUMAN input_rna_1	-3.33	0	0	NO	yes	1	1.46
sp|Q9NSD9|SYFB_HUMAN input_rna_1	-3.31	0	0	NO	yes	1	1.46
sp|O76021|RL1D1_HUMAN input_rna_1	-3.39	0	0	NO	yes	1	1.45
sp|Q3MIT2|PUS10_HUMAN input_rna_1	-3.38	0	0	NO	yes	1	1.45
sp|Q7Z6M4|MTER2_HUMAN input_rna_1	-3.36	0	0	NO	yes	1	1.45
sp|Q8TEA1|NSUN6_HUMAN input_rna_1	-3.34	0	0	NO	yes	1	1.45
sp|Q96PZ0|PUS7_HUMAN input_rna_1	-3.37	0	0	NO	yes	1	1.45
sp|Q9HC52|CBX8_HUMAN input_rna_1	-3.39	0	0	NO	yes	1	1.45
sp|O60832|DKC1_HUMAN input_rna_1	-3.4	0	0	NO	yes	1	1.44
sp|P51843|NR0B1_HUMAN input_rna_1	-3.39	0	0	NO	yes	1	1.44
sp|Q13325|IFIT5_HUMAN input_rna_1	-3.42	0	0	NO	yes	1	1.44
sp|Q9BTF0|THUM2_HUMAN input_rna_1	-3.39	0	0	NO	yes	1	1.44
sp|Q17RY0|CPEB4_HUMAN input_rna_1	-3.48	0	0	NO	yes	1	1.43
sp|Q5JPH6|SYEM_HUMAN input_rna_1	-3.45	0	0	NO	yes	1	1.43
sp|Q8IUH3|RBM45_HUMAN input_rna_1	-3.44	0	0	NO	yes	1	1.43
sp|Q96LT9|RBM40_HUMAN input_rna_1	-3.46	0	0	NO	yes	1	1.43
sp|Q9H814|PHAX_HUMAN input_rna_1	-3.47	0	0	NO	yes	1	1.43
sp|Q9NUU7|DD19A_HUMAN input_rna_1	-3.49	0	0	NO	yes	1	1.43
sp|Q9UHK0|NUFP1_HUMAN input_rna_1	-3.46	0	0	NO	yes	1	1.43
sp|Q9UJV9|DDX41_HUMAN input_rna_1	-3.49	0	0	NO	yes	1	1.43
sp|P61011|SRP54_HUMAN input_rna_1	-3.52	0	0	NO	yes	1	1.42
sp|Q4G0J3|LARP7_HUMAN input_rna_1	-3.51	0	0	NO	yes	1	1.42
sp|Q9UMR2|DD19B_HUMAN input_rna_1	-3.49	0	0	NO	yes	1	1.42
sp|Q6NXG1|ESRP1_HUMAN input_rna_1	-3.54	0	0	NO	yes	1	1.41
sp|Q86XN8|MEX3D_HUMAN input_rna_1	-3.54	0	0	NO	yes	1	1.41
sp|Q8WWY3|PRP31_HUMAN input_rna_1	-3.55	0	0	NO	yes	1	1.41
sp|Q9Y6M1|IF2B2_HUMAN input_rna_1	-3.59	0	0	NO	yes	1	1.41
sp|O15226|NKRF_HUMAN input_rna_1	-3.61	0	0	NO	yes	1	1.4
sp|Q13769|THOC5_HUMAN input_rna_1	-3.63	0	0	NO	yes	1	1.4
sp|Q9BZE2|PUS3_HUMAN input_rna_1	-3.63	0	0	NO	yes	1	1.4
sp|Q9NQZ3|DAZ1_HUMAN input_rna_1	-3.63	0	0	NO	yes	1	1.4
sp|P14314|GLU2B_HUMAN input_rna_1	-3.66	0	0	NO	yes	1	1.39
sp|Q5SY16|NOL9_HUMAN input_rna_1	-3.68	0	0	NO	yes	1	1.39
sp|Q92945|FUBP2_HUMAN input_rna_1	-3.65	0	0	NO	yes	1	1.39
sp|Q96FV9|THOC1_HUMAN input_rna_1	-3.68	0	0	NO	yes	1	1.39
sp|P0C7T5|ATX1L_HUMAN input_rna_1	-3.7	0	0	NO	yes	1	1.38
sp|Q92841|DDX17_HUMAN input_rna_1	-3.73	0	0	NO	yes	1	1.38
sp|Q9UKF6|CPSF3_HUMAN input_rna_1	-3.72	0	0	NO	yes	1	1.38
sp|Q9Y3Z3|SAMH1_HUMAN input_rna_1	-3.71	0	0	NO	yes	1	1.38
sp|O15523|DDX3Y_HUMAN input_rna_1	-3.77	0	0	NO	yes	1	1.37
sp|Q6NZI2|PTRF_HUMAN input_rna_1	-3.84	0	0	NO	yes	1	1.36
sp|Q71RC2|LARP4_HUMAN input_rna_1	-3.84	0	0	NO	yes	1	1.36
sp|O43148|MCES_HUMAN input_rna_1	-3.86	0	0	NO	yes	1	1.35
sp|P17844|DDX5_HUMAN input_rna_1	-3.89	0	0	NO	yes	1	1.35
sp|Q13310|PABP4_HUMAN input_rna_1	-3.89	0	0	NO	yes	1	1.35
sp|Q6PJT7|ZC3HE_HUMAN input_rna_1	-3.85	0	0	NO	yes	1	1.35
sp|O43390|HNRPR_HUMAN input_rna_1	-3.94	0	0	NO	yes	1	1.34
sp|O94818|NOL4_HUMAN input_rna_1	-3.93	0	0	NO	yes	1	1.34
sp|P11940|PABP1_HUMAN input_rna_1	-3.91	0	0	NO	yes	1	1.34
sp|P51116|FXR2_HUMAN input_rna_1	-3.93	0	0	NO	yes	1	1.34
sp|Q86TM3|DDX53_HUMAN input_rna_1	-3.92	0	0	NO	yes	1	1.34
sp|Q9GZY0|NXF2_HUMAN input_rna_1	-3.93	0	0	NO	yes	1	1.34
sp|Q9H361|PABP3_HUMAN input_rna_1	-3.93	0	0	NO	yes	1	1.34
sp|Q9H6T0|ESRP2_HUMAN input_rna_1	-3.92	0	0	NO	yes	1	1.34
sp|Q9UHB9|SRP68_HUMAN input_rna_1	-3.93	0	0	NO	yes	1	1.34
sp|Q15397|K0020_HUMAN input_rna_1	-4	0	0	NO	yes	1	1.33
sp|Q53EL6|PDCD4_HUMAN input_rna_1	-3.98	0	0	NO	yes	1	1.33
sp|Q6UN15|FIP1_HUMAN input_rna_1	-3.97	0	0	NO	yes	1	1.33
sp|Q7Z417|NUFP2_HUMAN input_rna_1	-3.98	0	0	NO	yes	1	1.33
sp|Q9BQ39|DDX50_HUMAN input_rna_1	-3.97	0	0	NO	yes	1	1.33
sp|Q9UBU9|NXF1_HUMAN input_rna_1	-3.95	0	0	NO	yes	1	1.33
sp|O00571|DDX3X_HUMAN input_rna_1	-4.03	0	0	NO	yes	1	1.32
sp|Q16587|ZNF74_HUMAN input_rna_1	-4.04	0	0	NO	yes	1	1.32
sp|Q8IZ69|TRM2A_HUMAN input_rna_1	-4	0	0	NO	yes	1	1.32
sp|P51114|FXR1_HUMAN input_rna_1	-4.07	0	0	NO	yes	1	1.31
sp|Q02040|AK17A_HUMAN input_rna_1	-4.1	0	0	NO	yes	1	1.31
sp|Q9HCJ3|RAVR2_HUMAN input_rna_1	-4.06	0	0	NO	yes	1	1.31
sp|Q8IWZ8|SUGP1_HUMAN input_rna_1	-4.11	0	0	NO	yes	1	1.3
sp|Q9H0L4|CSTFT_HUMAN input_rna_1	-4.14	0	0	NO	yes	1	1.3
sp|P78563|RED1_HUMAN input_rna_1	-4.17	0	0	NO	yes	1	1.29
sp|Q92615|LAR4B_HUMAN input_rna_1	-4.15	0	0	NO	yes	1	1.29
sp|Q9NS39|RED2_HUMAN input_rna_1	-4.17	0	0	NO	yes	1	1.29
sp|Q9NVP1|DDX18_HUMAN input_rna_1	-4.16	0	0	NO	yes	1	1.29
sp|P29728|OAS2_HUMAN input_rna_1	-4.24	0	0	NO	yes	1	1.28
sp|Q86U38|NOP9_HUMAN input_rna_1	-4.22	0	0	NO	yes	1	1.28
sp|P19338|NUCL_HUMAN input_rna_1	-4.28	0	0	NO	yes	1	1.27
sp|Q8NE35|CPEB3_HUMAN input_rna_1	-4.29	0	0	NO	yes	1	1.27
sp|P23588|IF4B_HUMAN input_rna_1	-4.4	0	0	NO	yes	1	1.25
sp|Q13049|TRI32_HUMAN input_rna_1	-4.38	0	0	NO	yes	1	1.25
sp|Q96N16|JKIP1_HUMAN input_rna_1	-4.44	0	0	NO	yes	1	1.24
sp|Q9H0K6|PUS7L_HUMAN input_rna_1	-4.46	0	0	NO	yes	1	1.23
sp|Q05823|RN5A_HUMAN input_rna_1	-4.68	0	0	NO	yes	1	1.19
sp|Q12996|CSTF3_HUMAN input_rna_1	-4.72	0	0	NO	yes	1	1.18
sp|Q9BWT3|PAPOG_HUMAN input_rna_1	-4.74	0	0	NO	yes	1	1.18
sp|P52272|HNRPM_HUMAN input_rna_1	-4.79	0	0	NO	yes	1	1.17
sp|Q9NRJ5|PAPOB_HUMAN input_rna_1	-4.82	0	0	NO	yes	1	1.16
sp|Q5T1V6|DDX59_HUMAN input_rna_1	-4.88	0	0	NO	yes	1	1.15
sp|Q92499|DDX1_HUMAN input_rna_1	-4.88	0	0	NO	yes	1	1.15
sp|P51003|PAPOA_HUMAN input_rna_1	-4.98	0	0	NO	yes	1	1.13
sp|O95453|PARN_HUMAN input_rna_1	-5.28	0	0	NO	yes	1	1.07
sp|Q7Z2T5|TRM1L_HUMAN input_rna_1	-5.64	0	0	NO	yes	1	1

## Sheet: AC026369.3-related proteins
# Protein ID Transcript ID	Z-score	Discriminative Power	Interaction Strength	Motif Reference	Domain Presence Domain	Score	Star Rating Score
sp|Q6ZN17|LN28B_HUMAN input_rna_1	0.18	0.73	0.99	http://www.landesbioscience.com/journals/rna/abstract.php?id=25194	yes	1	2.58
sp|Q15366|PCBP2_HUMAN input_rna_1	0.08	0.67	0.94	http://www.nature.com/nature/journal/v499/n7457/full/nature12311.html	yes	1	2.52
sp|Q9H6T0|ESRP2_HUMAN input_rna_1	-0.01	0.59	0.71	http://www.nature.com/nature/journal/v499/n7457/full/nature12311.html	yes	1	2.48
sp|Q13825|AUHM_HUMAN input_rna_1	0.93	0.97	0.99	NO	yes	1	2
sp|O15226|NKRF_HUMAN input_rna_1	0.86	0.96	0.99	NO	yes	1	1.96
sp|Q12996|CSTF3_HUMAN input_rna_1	0.82	0.96	0.97	NO	yes	1	1.94
sp|Q96BK5|PINX1_HUMAN input_rna_1	0.82	0.96	0.99	NO	yes	1	1.94
sp|P05198|IF2A_HUMAN input_rna_1	0.77	0.95	0.99	NO	yes	1	1.91
sp|Q8WWH5|TRUB1_HUMAN input_rna_1	0.76	0.95	0.99	NO	yes	1	1.91
sp|P04083|ANXA1_HUMAN input_rna_1	0.74	0.95	0.99	NO	yes	1	1.9
sp|Q92499|DDX1_HUMAN input_rna_1	0.74	0.95	0.98	NO	yes	1	1.89
sp|Q96J01|THOC3_HUMAN input_rna_1	0.7	0.94	0.99	NO	yes	1	1.87
sp|Q96PU8|QKI_HUMAN input_rna_1	0.69	0.94	0.99	NO	yes	1	1.87
sp|Q9H9Y2|RPF1_HUMAN input_rna_1	0.69	0.94	0.99	NO	yes	1	1.87
sp|P05388|RLA0_HUMAN input_rna_1	0.68	0.94	0.99	NO	yes	1	1.86
sp|Q08257|QOR_HUMAN input_rna_1	0.68	0.94	0.99	NO	yes	1	1.86
sp|Q9BYD6|RM01_HUMAN input_rna_1	0.67	0.94	0.99	NO	yes	1	1.86
sp|Q7Z2T5|TRM1L_HUMAN input_rna_1	0.63	0.93	0.97	NO	yes	1	1.83
sp|Q8IV48|ERI1_HUMAN input_rna_1	0.63	0.93	0.99	NO	yes	1	1.83
sp|P67809|YBOX1_HUMAN input_rna_1	0.6	0.92	0.99	NO	yes	1	1.82
sp|Q9Y388|RBMX2_HUMAN input_rna_1	0.6	0.92	0.99	NO	yes	1	1.81
sp|Q92945|FUBP2_HUMAN input_rna_1	0.57	0.91	0.95	NO	yes	1	1.8
sp|Q96PZ0|PUS7_HUMAN input_rna_1	0.56	0.91	0.99	NO	yes	1	1.8
sp|Q9H9J2|RM44_HUMAN input_rna_1	0.55	0.91	0.98	NO	yes	1	1.79
sp|O75525|KHDR3_HUMAN input_rna_1	0.53	0.91	0.98	NO	yes	1	1.78
sp|O75821|EIF3G_HUMAN input_rna_1	0.53	0.91	0.99	NO	yes	1	1.78
sp|P61011|SRP54_HUMAN input_rna_1	0.53	0.91	0.99	NO	yes	1	1.78
sp|Q92615|LAR4B_HUMAN input_rna_1	0.54	0.91	0.96	NO	yes	1	1.78
sp|Q9UNQ2|DIM1_HUMAN input_rna_1	0.54	0.91	0.99	NO	yes	1	1.78
sp|O75569|PRKRA_HUMAN input_rna_1	0.51	0.9	0.99	NO	yes	1	1.77
sp|O95149|SPN1_HUMAN input_rna_1	0.51	0.9	0.99	NO	yes	1	1.77
sp|Q5VWX1|KHDR2_HUMAN input_rna_1	0.51	0.9	0.98	NO	yes	1	1.77
sp|Q6NXG1|ESRP1_HUMAN input_rna_1	0.52	0.9	0.97	NO	yes	1	1.77
sp|Q15365|PCBP1_HUMAN input_rna_1	0.51	0.9	0.99	NO	yes	1	1.76
sp|P05455|LA_HUMAN input_rna_1	0.48	0.89	0.99	NO	yes	1	1.75
sp|P09001|RM03_HUMAN input_rna_1	0.48	0.89	0.98	NO	yes	1	1.75
sp|P26651|TTP_HUMAN input_rna_1	0.49	0.89	0.98	NO	yes	1	1.75
sp|P19338|NUCL_HUMAN input_rna_1	0.46	0.88	0.93	NO	yes	1	1.74
sp|Q12904|AIMP1_HUMAN input_rna_1	0.46	0.88	0.99	NO	yes	1	1.74
sp|Q86W42|THOC6_HUMAN input_rna_1	0.45	0.88	0.97	NO	yes	1	1.74
sp|P27695|APEX1_HUMAN input_rna_1	0.45	0.88	0.98	NO	yes	1	1.73
sp|Q05823|RN5A_HUMAN input_rna_1	0.44	0.87	0.95	NO	yes	1	1.73
sp|P18615|NELFE_HUMAN input_rna_1	0.43	0.87	0.99	NO	yes	1	1.72
sp|P54577|SYYC_HUMAN input_rna_1	0.42	0.87	0.98	NO	yes	1	1.72
sp|Q7Z7A3|CTU1_HUMAN input_rna_1	0.42	0.87	0.97	NO	yes	1	1.72
sp|Q15717|ELAV1_HUMAN input_rna_1	0.4	0.85	0.98	NO	yes	1	1.71
sp|Q3ZCQ8|TIM50_HUMAN input_rna_1	0.42	0.87	0.98	NO	yes	1	1.71
sp|Q9H0K6|PUS7L_HUMAN input_rna_1	0.41	0.85	0.94	NO	yes	1	1.71
sp|O95900|TRUB2_HUMAN input_rna_1	0.39	0.85	0.97	NO	yes	1	1.7
sp|Q6P087|RUSD3_HUMAN input_rna_1	0.4	0.85	0.97	NO	yes	1	1.7
[truncated: 529 more rows]
