# Supplementary material for: Identification of an immune-related six-long noncoding RNA signature as a novel prognosis biomarker for adenocarcinoma of lung
Source: Biosci Rep. 2021 Jan 7;41(1):BSR20202444. doi: 10.1042/BSR20202444 (PMC7791552; doi:10.1042/BSR20202444)
Supplement: Supplementary Materials [file BSR-2020-2444_supp1.zip › BSR-2020-2444_suppSD2.xls]

## Sheet: KEGG Pathway and Gene Ontology
##Databases: KEGG PATHWAY, Gene Ontology
##Statistical test method: hypergeometric test / Fisher's exact test
##FDR correction method: Benjamini and Hochberg
#Term	Database	ID	Input number	Background number	P-Value	Corrected P-Value	Input	Hyperlink
Spliceosome	KEGG PATHWAY	hsa03040	6	135	4.50711e-10	1.5865e-07	6434|6432|6428|8683|6427|6626	http://www.genome.jp/kegg-bin/show_pathway?hsa03040/hsa:6428%09red/hsa:6626%09red/hsa:6434%09red/hsa:6427%09red/hsa:6432%09red/hsa:8683%09red
Herpes simplex virus 1 infection	KEGG PATHWAY	hsa05168	4	492	0.000316451	0.00496814	8683|6427|6428|6432	http://www.genome.jp/kegg-bin/show_pathway?hsa05168/hsa:6428%09red/hsa:8683%09red/hsa:6427%09red/hsa:6432%09red
RNA transport	KEGG PATHWAY	hsa03013	2	165	0.0056005	0.0311626	8563|9513	http://www.genome.jp/kegg-bin/show_pathway?hsa03013/hsa:9513%09red/hsa:8563%09red
Ferroptosis	KEGG PATHWAY	hsa04216	1	40	0.0271437	0.0608573	5094	http://www.genome.jp/kegg-bin/show_pathway?hsa04216/hsa:5094%09red
RNA degradation	KEGG PATHWAY	hsa03018	1	79	0.0523049	0.0929866	10438	http://www.genome.jp/kegg-bin/show_pathway?hsa03018/hsa:10438%09red
mRNA surveillance pathway	KEGG PATHWAY	hsa03015	1	91	0.0599201	0.100918	1479	http://www.genome.jp/kegg-bin/show_pathway?hsa03015/hsa:1479%09red
Transcriptional misregulation in cancer	KEGG PATHWAY	hsa05202	1	186	0.118165	0.156762	2521	http://www.genome.jp/kegg-bin/show_pathway?hsa05202/hsa:2521%09red
--------------------
#Term	Database	ID	Input number	Background number	P-Value	Corrected P-Value	Input	Hyperlink
--------------------
#Term	Database	ID	Input number	Background number	P-Value	Corrected P-Value	Input	Hyperlink
mRNA processing	Gene Ontology	GO:0006397	5	69	1.40746e-09	2.47712e-07	8683|6434|8563|6432|6427	http://amigo.geneontology.org/amigo/term/GO:0006397
mRNA metabolic process	Gene Ontology	GO:0016071	5	118	1.84652e-08	2.16658e-06	29974|80004|5094|6421|142940	http://amigo.geneontology.org/amigo/term/GO:0016071
RNA processing	Gene Ontology	GO:0006396	5	161	8.28457e-08	7.29042e-06	2521|5094|83448|6432|6421	http://amigo.geneontology.org/amigo/term/GO:0006396
RNA splicing	Gene Ontology	GO:0008380	4	71	1.86926e-07	1.31596e-05	6626|6427|5094|6421	http://amigo.geneontology.org/amigo/term/GO:0008380
regulation of RNA splicing	Gene Ontology	GO:0043484	3	21	5.36812e-07	2.6994e-05	80004|6428|6432	http://amigo.geneontology.org/amigo/term/GO:0043484
RNA 3'-end processing	Gene Ontology	GO:0031123	3	21	5.36812e-07	2.6994e-05	1479|8563|6432	http://amigo.geneontology.org/amigo/term/GO:0031123
ubiquitin-dependent protein catabolic process	Gene Ontology	GO:0006511	6	603	2.58245e-06	0.000111899	2521|6421|6428|10438|1653|80004	http://amigo.geneontology.org/amigo/term/GO:0031981
regulation of macromolecule biosynthetic process	Gene Ontology	GO:0010556	6	623	3.10958e-06	0.000111899	54984|2521|57332|9908|9513|55037	http://amigo.geneontology.org/amigo/term/GO:0010556
macromolecule metabolic process	Gene Ontology	GO:0043170	8	1440	3.17896e-06	0.000111899	54984|55922|57332|10438|8563|9513|55037|1479	http://amigo.geneontology.org/amigo/term/GO:0043170
RNA binding	Gene Ontology	GO:0003723	4	155	3.79515e-06	0.000121445	6428|1479|83448|142940	http://amigo.geneontology.org/amigo/term/GO:0003723
mRNA splicing, via spliceosome	Gene Ontology	GO:0000398	3	46	4.83243e-06	0.000141751	8683|2521|6432	http://amigo.geneontology.org/amigo/term/GO:0000398
RNA splicing, via transesterification reactions	Gene Ontology	GO:0000375	3	52	6.86283e-06	0.000185824	6427|6432|6421	http://amigo.geneontology.org/amigo/term/GO:0000375
nucleus	Gene Ontology	GO:0005634	7	1182	9.88909e-06	0.00024864	57332|2521|5094|8683|8563|9513|1479	http://amigo.geneontology.org/amigo/term/GO:0005634
gene expression	Gene Ontology	GO:0010467	6	834	1.61499e-05	0.000378984	6434|7072|29974|8683|1653|80004	http://amigo.geneontology.org/amigo/term/GO:0010467
heterocycle metabolic process	Gene Ontology	GO:0046483	6	940	3.14859e-05	0.000692691	6427|55510|6428|8683|8563|80004	http://amigo.geneontology.org/amigo/term/GO:0046483
DNA-templated transcription, termination	Gene Ontology	GO:0006353	2	13	4.5164e-05	0.00093516	8683|6427	http://amigo.geneontology.org/amigo/term/GO:0006353
ribonucleoprotein complex export from nucleus	Gene Ontology	GO:0071426	2	19	9.01046e-05	0.00176205	8563|6432	http://amigo.geneontology.org/amigo/term/GO:0071426
macromolecule localization	Gene Ontology	GO:0033036	4	418	0.000171123	0.00317029	301|6428|7072|8683	http://amigo.geneontology.org/amigo/term/GO:0033036
organic cyclic compound binding	Gene Ontology	GO:0097159	5	845	0.000224589	0.00395276	8563|5094|2521|142940|7072	http://amigo.geneontology.org/amigo/term/GO:0097159
nucleic acid transport	Gene Ontology	GO:0050657	2	33	0.000253826	0.00425462	8683|9908	http://amigo.geneontology.org/amigo/term/GO:0050657
regulation of DNA metabolic process	Gene Ontology	GO:0051052	2	38	0.000332062	0.00496814	54984|57332	http://amigo.geneontology.org/amigo/term/GO:0051052
nucleic acid binding	Gene Ontology	GO:0003676	4	501	0.000338737	0.00496814	80004|1479|83448|6421	http://amigo.geneontology.org/amigo/term/GO:0003676
nucleobase-containing compound metabolic process	Gene Ontology	GO:0006139	5	933	0.000353511	0.00497743	8683|55922|1479|8563|142940	http://amigo.geneontology.org/amigo/term/GO:0006139
regulation of chromosome organization	Gene Ontology	GO:0033044	2	43	0.000420595	0.00569422	54984|6421	http://amigo.geneontology.org/amigo/term/GO:0033044
cellular nitrogen compound metabolic process	Gene Ontology	GO:0034641	5	1017	0.0005229	0.00681707	29974|80004|1653|6421|10438	http://amigo.geneontology.org/amigo/term/GO:0034641
nucleocytoplasmic transport	Gene Ontology	GO:0006913	2	50	0.00056172	0.00706162	8563|6432	http://amigo.geneontology.org/amigo/term/GO:0006913
positive regulation of cell cycle	Gene Ontology	GO:0045787	2	61	0.000823588	0.00999666	301|6421	http://amigo.geneontology.org/amigo/term/GO:0045787
cellular process	Gene Ontology	GO:0009987	7	2484	0.000995317	0.0116784	2521|142940|5094|29974|8683|8563|80004	http://amigo.geneontology.org/amigo/term/GO:0009987
cellular response to stress	Gene Ontology	GO:0033554	3	309	0.00116992	0.0132843	301|6421|1653	http://amigo.geneontology.org/amigo/term/GO:0033554
transcription coregulator activity	Gene Ontology	GO:0003712	2	75	0.00122681	0.0132996	6427|2521	http://amigo.geneontology.org/amigo/term/GO:0003712
negative regulation of nitrogen compound metabolic process	Gene Ontology	GO:0051172	3	316	0.00124684	0.0132996	10438|7072|8683	http://amigo.geneontology.org/amigo/term/GO:0051172
aromatic compound biosynthetic process	Gene Ontology	GO:0019438	4	727	0.00134695	0.0136398	1653|2521|6421|57332	http://amigo.geneontology.org/amigo/term/GO:0019438
ribonucleoprotein complex	Gene Ontology	GO:1990904	2	79	0.00135623	0.0136398	6626|9513	http://amigo.geneontology.org/amigo/term/GO:1990904
cellular macromolecule metabolic process	Gene Ontology	GO:0044260	5	1269	0.00140597	0.0137473	54984|6427|8563|6421|55037	http://amigo.geneontology.org/amigo/term/GO:0044260
posttranscriptional regulation of gene expression	Gene Ontology	GO:0010608	2	82	0.0014574	0.013865	1653|7072	http://amigo.geneontology.org/amigo/term/GO:0010608
heterocyclic compound binding	Gene Ontology	GO:1901363	4	813	0.00202288	0.0185428	80004|55922|9513|10438	http://amigo.geneontology.org/amigo/term/GO:1901363
regulation of cellular protein metabolic process	Gene Ontology	GO:0032268	3	377	0.00205446	0.0185428	1653|9513|55037	http://amigo.geneontology.org/amigo/term/GO:0032268
protein localization to organelle	Gene Ontology	GO:0033365	2	108	0.00247967	0.0218211	1653|7072	http://amigo.geneontology.org/amigo/term/GO:0033365
macromolecule biosynthetic process	Gene Ontology	GO:0009059	4	869	0.0025721	0.0220824	1653|6427|8563|55037	http://amigo.geneontology.org/amigo/term/GO:0009059
cellular aromatic compound metabolic process	Gene Ontology	GO:0006725	4	913	0.00307019	0.0257311	301|6434|6428|10438	http://amigo.geneontology.org/amigo/term/GO:0006725
cellular response to DNA damage stimulus	Gene Ontology	GO:0006974	2	130	0.00354398	0.0277269	1653|8563	http://amigo.geneontology.org/amigo/term/GO:0006974
primary metabolic process	Gene Ontology	GO:0044238	5	1578	0.00362182	0.0277269	80004|55922|6432|142940|57332	http://amigo.geneontology.org/amigo/term/GO:0044238
regulation of cell cycle	Gene Ontology	GO:0051726	2	134	0.00375669	0.0277269	8563|6421	http://amigo.geneontology.org/amigo/term/GO:0051726
regulation of cellular metabolic process	Gene Ontology	GO:0031323	4	969	0.00379531	0.0277269	6434|6432|7072|6427	http://amigo.geneontology.org/amigo/term/GO:0031323
intracellular membrane-bounded organelle	Gene Ontology	GO:0043231	5	1606	0.00390382	0.0277269	80004|55922|57332|6421|301	http://amigo.geneontology.org/amigo/term/GO:0043231
regulation of telomerase activity	Gene Ontology	GO:0051972	1	5	0.00401725	0.0277269	54984	http://amigo.geneontology.org/amigo/term/GO:0051972
positive regulation of interleukin-2 production	Gene Ontology	GO:0032743	1	5	0.00401725	0.0277269	301	http://amigo.geneontology.org/amigo/term/GO:0032743
positive regulation of collagen metabolic process	Gene Ontology	GO:0010714	1	5	0.00401725	0.0277269	57332	http://amigo.geneontology.org/amigo/term/GO:0010714
positive regulation of epithelial cell apoptotic process	Gene Ontology	GO:1904037	1	5	0.00401725	0.0277269	7072	http://amigo.geneontology.org/amigo/term/GO:1904037
regulation of protein localization	Gene Ontology	GO:0032880	2	142	0.00419955	0.0284277	54984|301	http://amigo.geneontology.org/amigo/term/GO:0032880
organic substance metabolic process	Gene Ontology	GO:0071704	5	1671	0.00461935	0.0294503	1479|80004|6434|7072|301	http://amigo.geneontology.org/amigo/term/GO:0071704
intrinsic apoptotic signaling pathway in response to oxidative stress	Gene Ontology	GO:0008631	1	6	0.00468528	0.0294503	6421	http://amigo.geneontology.org/amigo/term/GO:0008631
rRNA binding	Gene Ontology	GO:0019843	1	6	0.00468528	0.0294503	55037	http://amigo.geneontology.org/amigo/term/GO:0019843
positive regulation of T-helper cell differentiation	Gene Ontology	GO:0045624	1	6	0.00468528	0.0294503	301	http://amigo.geneontology.org/amigo/term/GO:0045624
cellular metabolic process	Gene Ontology	GO:0044237	5	1718	0.00519246	0.0308887	29974|301|6626|7072|1653	http://amigo.geneontology.org/amigo/term/GO:0044237
T-helper cell differentiation	Gene Ontology	GO:0042093	1	7	0.00535288	0.0308887	301	http://amigo.geneontology.org/amigo/term/GO:0042093
alternative mRNA splicing, via spliceosome	Gene Ontology	GO:0000380	1	7	0.00535288	0.0308887	6427	http://amigo.geneontology.org/amigo/term/GO:0000380
mast cell granule	Gene Ontology	GO:0042629	1	7	0.00535288	0.0308887	301	http://amigo.geneontology.org/amigo/term/GO:0042629
cytosolic large ribosomal subunit	Gene Ontology	GO:0022625	1	7	0.00535288	0.0308887	9513	http://amigo.geneontology.org/amigo/term/GO:0022625
organelle organization	Gene Ontology	GO:0006996	3	548	0.00582067	0.0311626	54984|1653|301	http://amigo.geneontology.org/amigo/term/GO:0006996
positive regulation of leukocyte apoptotic process	Gene Ontology	GO:2000108	1	8	0.00602005	0.0311626	301	http://amigo.geneontology.org/amigo/term/GO:2000108
regulation of cellular response to oxidative stress	Gene Ontology	GO:1900407	1	8	0.00602005	0.0311626	6421	http://amigo.geneontology.org/amigo/term/GO:1900407
mitotic metaphase plate congression	Gene Ontology	GO:0007080	1	8	0.00602005	0.0311626	54984	http://amigo.geneontology.org/amigo/term/GO:0007080
regulation of CD4-positive, alpha-beta T cell differentiation	Gene Ontology	GO:0043370	1	8	0.00602005	0.0311626	301	http://amigo.geneontology.org/amigo/term/GO:0043370
thyroid hormone receptor binding	Gene Ontology	GO:0046966	1	8	0.00602005	0.0311626	2521	http://amigo.geneontology.org/amigo/term/GO:0046966
intracellular non-membrane-bounded organelle	Gene Ontology	GO:0043232	3	569	0.00645295	0.0322431	54984|8563|9513	http://amigo.geneontology.org/amigo/term/GO:0043232
endocrine pancreas development	Gene Ontology	GO:0031018	1	9	0.00668679	0.0322431	301	http://amigo.geneontology.org/amigo/term/GO:0031018
tissue regeneration	Gene Ontology	GO:0042246	1	9	0.00668679	0.0322431	301	http://amigo.geneontology.org/amigo/term/GO:0042246
regulation of myeloid cell apoptotic process	Gene Ontology	GO:0033032	1	9	0.00668679	0.0322431	301	http://amigo.geneontology.org/amigo/term/GO:0033032
positive regulation of wound healing	Gene Ontology	GO:0090303	1	9	0.00668679	0.0322431	301	http://amigo.geneontology.org/amigo/term/GO:0090303
biological regulation	Gene Ontology	GO:0065007	5	1832	0.00679199	0.0323078	301|9908|6428|6432|9513	http://amigo.geneontology.org/amigo/term/GO:0065007
positive regulation of cellular component organization	Gene Ontology	GO:0051130	2	189	0.00725958	0.0331832	301|6421	http://amigo.geneontology.org/amigo/term/GO:0051130
negative regulation of lymphocyte differentiation	Gene Ontology	GO:0045620	1	10	0.0073531	0.0331832	301	http://amigo.geneontology.org/amigo/term/GO:0045620
response to exogenous dsRNA	Gene Ontology	GO:0043330	1	10	0.0073531	0.0331832	1653	http://amigo.geneontology.org/amigo/term/GO:0043330
negative regulation of mRNA metabolic process	Gene Ontology	GO:1903312	1	10	0.0073531	0.0331832	8683	http://amigo.geneontology.org/amigo/term/GO:1903312
RNA biosynthetic process	Gene Ontology	GO:0032774	3	612	0.00787219	0.0348479	57332|2521|6432	http://amigo.geneontology.org/amigo/term/GO:0032774
DNA duplex unwinding	Gene Ontology	GO:0032508	1	11	0.00801898	0.0348479	301	http://amigo.geneontology.org/amigo/term/GO:0032508
RNA-dependent DNA biosynthetic process	Gene Ontology	GO:0006278	1	11	0.00801898	0.0348479	54984	http://amigo.geneontology.org/amigo/term/GO:0006278
negative regulation of cellular macromolecule biosynthetic process	Gene Ontology	GO:2000113	2	203	0.00831792	0.0357062	10438|57332	http://amigo.geneontology.org/amigo/term/GO:2000113
cellular macromolecule localization	Gene Ontology	GO:0070727	2	206	0.00855323	0.0359637	1653|8563	http://amigo.geneontology.org/amigo/term/GO:0070727
termination of RNA polymerase II transcription	Gene Ontology	GO:0006369	1	12	0.00868443	0.0359637	8563	http://amigo.geneontology.org/amigo/term/GO:0006369
regulation of mRNA splicing, via spliceosome	Gene Ontology	GO:0048024	1	12	0.00868443	0.0359637	6428	http://amigo.geneontology.org/amigo/term/GO:0048024
tRNA modification	Gene Ontology	GO:0006400	1	13	0.00934945	0.0378276	142940	http://amigo.geneontology.org/amigo/term/GO:0006400
telomere maintenance via telomere lengthening	Gene Ontology	GO:0010833	1	13	0.00934945	0.0378276	54984	http://amigo.geneontology.org/amigo/term/GO:0010833
positive regulation of lymphocyte proliferation	Gene Ontology	GO:0050671	1	15	0.0106782	0.0401288	301	http://amigo.geneontology.org/amigo/term/GO:0050671
muscle cell migration	Gene Ontology	GO:0014812	1	15	0.0106782	0.0401288	301	http://amigo.geneontology.org/amigo/term/GO:0014812
motile cilium	Gene Ontology	GO:0031514	1	15	0.0106782	0.0401288	301	http://amigo.geneontology.org/amigo/term/GO:0031514
mitochondrial gene expression	Gene Ontology	GO:0140053	1	15	0.0106782	0.0401288	55037	http://amigo.geneontology.org/amigo/term/GO:0140053
T cell activation involved in immune response	Gene Ontology	GO:0002286	1	15	0.0106782	0.0401288	301	http://amigo.geneontology.org/amigo/term/GO:0002286
ribonucleoprotein complex binding	Gene Ontology	GO:0043021	1	15	0.0106782	0.0401288	55037	http://amigo.geneontology.org/amigo/term/GO:0043021
negative regulation of cellular biosynthetic process	Gene Ontology	GO:0031327	2	232	0.0107162	0.0401288	57332|6427	http://amigo.geneontology.org/amigo/term/GO:0031327
organic cyclic compound biosynthetic process	Gene Ontology	GO:1901362	3	689	0.0108454	0.0401851	57332|1479|9908	http://amigo.geneontology.org/amigo/term/GO:1901362
single-stranded RNA binding	Gene Ontology	GO:0003727	1	16	0.0113419	0.0411584	29974	http://amigo.geneontology.org/amigo/term/GO:0003727
large ribosomal subunit	Gene Ontology	GO:0015934	1	16	0.0113419	0.0411584	9513	http://amigo.geneontology.org/amigo/term/GO:0015934
organelle	Gene Ontology	GO:0043226	5	2086	0.0115608	0.0415247	54984|6421|7072|9513|301	http://amigo.geneontology.org/amigo/term/GO:0043226
positive regulation of leukocyte differentiation	Gene Ontology	GO:1902107	1	17	0.0120052	0.0418401	301	http://amigo.geneontology.org/amigo/term/GO:1902107
positive regulation of leukocyte proliferation	Gene Ontology	GO:0070665	1	17	0.0120052	0.0418401	301	http://amigo.geneontology.org/amigo/term/GO:0070665
regulation of type I interferon production	Gene Ontology	GO:0032479	1	17	0.0120052	0.0418401	5094	http://amigo.geneontology.org/amigo/term/GO:0032479
organelle lumen	Gene Ontology	GO:0043233	3	725	0.0124311	0.0420677	29974|8683|6428	http://amigo.geneontology.org/amigo/term/GO:0043233
endocrine system development	Gene Ontology	GO:0035270	1	18	0.0126681	0.0420677	301	http://amigo.geneontology.org/amigo/term/GO:0035270
regulation of DNA biosynthetic process	Gene Ontology	GO:2000278	1	18	0.0126681	0.0420677	54984	http://amigo.geneontology.org/amigo/term/GO:2000278
nuclear export	Gene Ontology	GO:0051168	1	18	0.0126681	0.0420677	6427	http://amigo.geneontology.org/amigo/term/GO:0051168
negative regulation of protein transport	Gene Ontology	GO:0051224	1	18	0.0126681	0.0420677	301	http://amigo.geneontology.org/amigo/term/GO:0051224
RNA metabolic process	Gene Ontology	GO:0016070	3	738	0.013035	0.0426578	80004|1479|7072	http://amigo.geneontology.org/amigo/term/GO:0016070
regulation of mRNA processing	Gene Ontology	GO:0050684	1	19	0.0133306	0.0426578	6434	http://amigo.geneontology.org/amigo/term/GO:0050684
alpha-beta T cell activation	Gene Ontology	GO:0046631	1	19	0.0133306	0.0426578	301	http://amigo.geneontology.org/amigo/term/GO:0046631
negative regulation of translation	Gene Ontology	GO:0017148	1	19	0.0133306	0.0426578	7072	http://amigo.geneontology.org/amigo/term/GO:0017148
tRNA processing	Gene Ontology	GO:0008033	1	20	0.0139926	0.0428295	142940	http://amigo.geneontology.org/amigo/term/GO:0008033
mRNA export from nucleus	Gene Ontology	GO:0006406	1	20	0.0139926	0.0428295	6432	http://amigo.geneontology.org/amigo/term/GO:0006406
mRNA binding	Gene Ontology	GO:0003729	1	20	0.0139926	0.0428295	80004	http://amigo.geneontology.org/amigo/term/GO:0003729
mRNA transport	Gene Ontology	GO:0051028	1	20	0.0139926	0.0428295	9908	http://amigo.geneontology.org/amigo/term/GO:0051028
cellular response to metal ion	Gene Ontology	GO:0071248	1	20	0.0139926	0.0428295	2521	http://amigo.geneontology.org/amigo/term/GO:0071248
regulation of cytokine secretion	Gene Ontology	GO:0050707	1	21	0.0146542	0.0443576	301	http://amigo.geneontology.org/amigo/term/GO:0050707
establishment of localization	Gene Ontology	GO:0051234	3	773	0.0147439	0.0443576	54984|6432|301	http://amigo.geneontology.org/amigo/term/GO:0051234
positive regulation of binding	Gene Ontology	GO:0051099	1	22	0.0153154	0.0445538	54984	http://amigo.geneontology.org/amigo/term/GO:0051099
ribosomal subunit	Gene Ontology	GO:0044391	1	22	0.0153154	0.0445538	9513	http://amigo.geneontology.org/amigo/term/GO:0044391
ribonucleoprotein granule	Gene Ontology	GO:0035770	1	22	0.0153154	0.0445538	1653	http://amigo.geneontology.org/amigo/term/GO:0035770
histone deacetylase binding	Gene Ontology	GO:0042826	1	22	0.0153154	0.0445538	6421	http://amigo.geneontology.org/amigo/term/GO:0042826
cellular macromolecule biosynthetic process	Gene Ontology	GO:0034645	3	789	0.0155657	0.044911	1653|6421|9513	http://amigo.geneontology.org/amigo/term/GO:0034645
negative regulation of cell-cell adhesion	Gene Ontology	GO:0022408	1	23	0.0159761	0.0457202	301	http://amigo.geneontology.org/amigo/term/GO:0022408
response to hydrogen peroxide	Gene Ontology	GO:0042542	1	24	0.0166364	0.0468482	57332	http://amigo.geneontology.org/amigo/term/GO:0042542
chromosome, telomeric region	Gene Ontology	GO:0000781	1	24	0.0166364	0.0468482	54984	http://amigo.geneontology.org/amigo/term/GO:0000781
protein-containing complex localization	Gene Ontology	GO:0031503	1	25	0.0172963	0.0483199	6428	http://amigo.geneontology.org/amigo/term/GO:0031503
positive regulation of small molecule metabolic process	Gene Ontology	GO:0062013	1	26	0.0179558	0.0497672	301	http://amigo.geneontology.org/amigo/term/GO:0062013
negative regulation of gene expression	Gene Ontology	GO:0010629	2	309	0.0183616	0.0504924	6421|9513	http://amigo.geneontology.org/amigo/term/GO:0010629
protein export from nucleus	Gene Ontology	GO:0006611	1	27	0.0186148	0.0504924	6427	http://amigo.geneontology.org/amigo/term/GO:0006611
nitrogen compound metabolic process	Gene Ontology	GO:0006807	4	1541	0.0186478	0.0504924	10438|9908|9513|55510	http://amigo.geneontology.org/amigo/term/GO:0006807
positive regulation of hemopoiesis	Gene Ontology	GO:1903708	1	28	0.0192734	0.0506287	301	http://amigo.geneontology.org/amigo/term/GO:1903708
negative regulation of peptide secretion	Gene Ontology	GO:0002792	1	28	0.0192734	0.0506287	301	http://amigo.geneontology.org/amigo/term/GO:0002792
protein binding, bridging	Gene Ontology	GO:0030674	1	28	0.0192734	0.0506287	301	http://amigo.geneontology.org/amigo/term/GO:0030674
regulation of lymphocyte proliferation	Gene Ontology	GO:0050670	1	28	0.0192734	0.0506287	301	http://amigo.geneontology.org/amigo/term/GO:0050670
pallium development	Gene Ontology	GO:0021543	1	29	0.0199316	0.0506522	6434	http://amigo.geneontology.org/amigo/term/GO:0021543
tRNA metabolic process	Gene Ontology	GO:0006399	1	29	0.0199316	0.0506522	83448	http://amigo.geneontology.org/amigo/term/GO:0006399
negative regulation of defense response	Gene Ontology	GO:0031348	1	29	0.0199316	0.0506522	5094	http://amigo.geneontology.org/amigo/term/GO:0031348
regulation of T cell proliferation	Gene Ontology	GO:0042129	1	29	0.0199316	0.0506522	301	http://amigo.geneontology.org/amigo/term/GO:0042129
anatomical structure development	Gene Ontology	GO:0048856	3	868	0.0200019	0.0506522	301|6434|8563	http://amigo.geneontology.org/amigo/term/GO:0048856
gliogenesis	Gene Ontology	GO:0042063	1	30	0.0205894	0.0514004	301	http://amigo.geneontology.org/amigo/term/GO:0042063
RNA transport	Gene Ontology	GO:0050658	1	30	0.0205894	0.0514004	8563	http://amigo.geneontology.org/amigo/term/GO:0050658
regulation of cellular process	Gene Ontology	GO:0050794	4	1600	0.0210939	0.0519364	57332|6434|6432|9513	http://amigo.geneontology.org/amigo/term/GO:0050794
lipase activity	Gene Ontology	GO:0016298	1	31	0.0212467	0.0519364	301	http://amigo.geneontology.org/amigo/term/GO:0016298
catalytic activity, acting on DNA	Gene Ontology	GO:0140097	1	31	0.0212467	0.0519364	1653	http://amigo.geneontology.org/amigo/term/GO:0140097
localization	Gene Ontology	GO:0051179	3	896	0.0217262	0.0527422	6432|9908|7072	http://amigo.geneontology.org/amigo/term/GO:0051179
positive regulation of DNA metabolic process	Gene Ontology	GO:0051054	1	32	0.0219036	0.0528088	57332	http://amigo.geneontology.org/amigo/term/GO:0051054
cellular response to toxic substance	Gene Ontology	GO:0097237	1	33	0.0225601	0.0532964	57332	http://amigo.geneontology.org/amigo/term/GO:0097237
cell activation involved in immune response	Gene Ontology	GO:0002263	1	33	0.0225601	0.0532964	301	http://amigo.geneontology.org/amigo/term/GO:0002263
response to ionizing radiation	Gene Ontology	GO:0010212	1	33	0.0225601	0.0532964	301	http://amigo.geneontology.org/amigo/term/GO:0010212
cytoplasm	Gene Ontology	GO:0005737	4	1641	0.0229065	0.053754	301|55922|6421|9908	http://amigo.geneontology.org/amigo/term/GO:0005737
hormone receptor binding	Gene Ontology	GO:0051427	1	37	0.0251819	0.0587021	2521	http://amigo.geneontology.org/amigo/term/GO:0051427
metabolic process	Gene Ontology	GO:0008152	4	1706	0.0259733	0.0601486	6427|6421|9513|142940	http://amigo.geneontology.org/amigo/term/GO:0008152
regulation of mRNA metabolic process	Gene Ontology	GO:1903311	1	39	0.0264902	0.060549	6432	http://amigo.geneontology.org/amigo/term/GO:1903311
catalytic activity, acting on RNA	Gene Ontology	GO:0140098	1	39	0.0264902	0.060549	1653	http://amigo.geneontology.org/amigo/term/GO:0140098
lymphocyte proliferation	Gene Ontology	GO:0046651	1	40	0.0271437	0.0608573	301	http://amigo.geneontology.org/amigo/term/GO:0046651
negative regulation of organelle organization	Gene Ontology	GO:0010639	1	40	0.0271437	0.0608573	54984	http://amigo.geneontology.org/amigo/term/GO:0010639
positive regulation of cellular protein localization	Gene Ontology	GO:1903829	1	41	0.0277968	0.0619271	54984	http://amigo.geneontology.org/amigo/term/GO:1903829
organic substance biosynthetic process	Gene Ontology	GO:1901576	3	990	0.0281008	0.0622106	10438|1479|8683	http://amigo.geneontology.org/amigo/term/GO:1901576
RNA splicing, via transesterification reactions with bulged adenosine as nucleophile	Gene Ontology	GO:0000377	1	42	0.0284495	0.0625889	6434	http://amigo.geneontology.org/amigo/term/GO:0000377
early endosome	Gene Ontology	GO:0005769	1	43	0.0291018	0.0628456	301	http://amigo.geneontology.org/amigo/term/GO:0005769
regulation of lipid metabolic process	Gene Ontology	GO:0019216	1	43	0.0291018	0.0628456	301	http://amigo.geneontology.org/amigo/term/GO:0019216
molecular adaptor activity	Gene Ontology	GO:0060090	1	43	0.0291018	0.0628456	9908	http://amigo.geneontology.org/amigo/term/GO:0060090
DNA binding	Gene Ontology	GO:0003677	2	401	0.0297183	0.0634744	1653|55922	http://amigo.geneontology.org/amigo/term/GO:0003677
rhythmic process	Gene Ontology	GO:0048511	1	44	0.0297536	0.0634744	6421	http://amigo.geneontology.org/amigo/term/GO:0048511
regulation of leukocyte cell-cell adhesion	Gene Ontology	GO:1903037	1	46	0.0310561	0.0658538	301	http://amigo.geneontology.org/amigo/term/GO:1903037
cellular response to chemical stimulus	Gene Ontology	GO:0070887	2	428	0.0334693	0.0705171	80004|301	http://amigo.geneontology.org/amigo/term/GO:0070887
protein-containing complex disassembly	Gene Ontology	GO:0032984	1	50	0.0336559	0.0705171	55037	http://amigo.geneontology.org/amigo/term/GO:0032984
urogenital system development	Gene Ontology	GO:0001655	1	51	0.0343048	0.0710311	301	http://amigo.geneontology.org/amigo/term/GO:0001655
organic acid biosynthetic process	Gene Ontology	GO:0016053	1	51	0.0343048	0.0710311	301	http://amigo.geneontology.org/amigo/term/GO:0016053
maintenance of location	Gene Ontology	GO:0051235	1	53	0.0356013	0.0732846	9908	http://amigo.geneontology.org/amigo/term/GO:0051235
ncRNA metabolic process	Gene Ontology	GO:0034660	1	56	0.037543	0.0759491	142940	http://amigo.geneontology.org/amigo/term/GO:0034660
DNA-binding transcription factor binding	Gene Ontology	GO:0140297	1	56	0.037543	0.0759491	2521	http://amigo.geneontology.org/amigo/term/GO:0140297
regulation of cell-cell adhesion	Gene Ontology	GO:0022407	1	56	0.037543	0.0759491	301	http://amigo.geneontology.org/amigo/term/GO:0022407
side of membrane	Gene Ontology	GO:0098552	1	57	0.0381894	0.0768153	301	http://amigo.geneontology.org/amigo/term/GO:0098552
fatty acid metabolic process	Gene Ontology	GO:0006631	1	58	0.0388354	0.0772072	301	http://amigo.geneontology.org/amigo/term/GO:0006631
small molecule binding	Gene Ontology	GO:0036094	2	467	0.0391972	0.0772072	80004|9908	http://amigo.geneontology.org/amigo/term/GO:0036094
cellular anatomical entity	Gene Ontology	GO:0110165	5	2864	0.0393883	0.0772072	29974|5094|8563|6421|57332	http://amigo.geneontology.org/amigo/term/GO:0110165
nuclear body	Gene Ontology	GO:0016604	1	59	0.0394809	0.0772072	6428	http://amigo.geneontology.org/amigo/term/GO:0016604
chromosomal region	Gene Ontology	GO:0098687	1	59	0.0394809	0.0772072	8563	http://amigo.geneontology.org/amigo/term/GO:0098687
response to peptide	Gene Ontology	GO:1901652	1	61	0.0407708	0.0792891	301	http://amigo.geneontology.org/amigo/term/GO:1901652
reproductive structure development	Gene Ontology	GO:0048608	1	63	0.042059	0.0809685	301	http://amigo.geneontology.org/amigo/term/GO:0048608
catalytic activity	Gene Ontology	GO:0003824	3	1162	0.0420944	0.0809685	54984|142940|57332	http://amigo.geneontology.org/amigo/term/GO:0003824
negative regulation of hydrolase activity	Gene Ontology	GO:0051346	1	64	0.0427025	0.0816917	301	http://amigo.geneontology.org/amigo/term/GO:0051346
response to steroid hormone	Gene Ontology	GO:0048545	1	65	0.0433456	0.0824737	301	http://amigo.geneontology.org/amigo/term/GO:0048545
endosome membrane	Gene Ontology	GO:0010008	1	66	0.0439882	0.0828013	301	http://amigo.geneontology.org/amigo/term/GO:0010008
histone modification	Gene Ontology	GO:0016570	1	66	0.0439882	0.0828013	57332	http://amigo.geneontology.org/amigo/term/GO:0016570
regulation of cell activation	Gene Ontology	GO:0050865	1	68	0.0452723	0.0843166	301	http://amigo.geneontology.org/amigo/term/GO:0050865
regulation of peptide secretion	Gene Ontology	GO:0002791	1	68	0.0452723	0.0843166	301	http://amigo.geneontology.org/amigo/term/GO:0002791
macroautophagy	Gene Ontology	GO:0016236	1	70	0.0465547	0.0862486	9513	http://amigo.geneontology.org/amigo/term/GO:0016236
ribonucleoprotein complex biogenesis	Gene Ontology	GO:0022613	1	71	0.0471952	0.0869776	1653	http://amigo.geneontology.org/amigo/term/GO:0022613
regulation of molecular function	Gene Ontology	GO:0065009	2	525	0.0483516	0.0879549	54984|57332	http://amigo.geneontology.org/amigo/term/GO:0065009
ncRNA processing	Gene Ontology	GO:0034470	1	73	0.0484751	0.0879549	83448	http://amigo.geneontology.org/amigo/term/GO:0034470
dendrite	Gene Ontology	GO:0030425	1	73	0.0484751	0.0879549	2521	http://amigo.geneontology.org/amigo/term/GO:0030425
regulation of leukocyte activation	Gene Ontology	GO:0002694	1	74	0.0491145	0.0886579	301	http://amigo.geneontology.org/amigo/term/GO:0002694
regulation of cell morphogenesis	Gene Ontology	GO:0022604	1	76	0.0503919	0.0904997	301	http://amigo.geneontology.org/amigo/term/GO:0022604
chromatin binding	Gene Ontology	GO:0003682	1	77	0.05103	0.0911805	1653	http://amigo.geneontology.org/amigo/term/GO:0003682
regulation of cell cycle process	Gene Ontology	GO:0010564	1	81	0.0535782	0.0947716	301	http://amigo.geneontology.org/amigo/term/GO:0010564
anchoring junction	Gene Ontology	GO:0070161	1	82	0.0542143	0.0949424	5094	http://amigo.geneontology.org/amigo/term/GO:0070161
organelle inner membrane	Gene Ontology	GO:0019866	1	82	0.0542143	0.0949424	55037	http://amigo.geneontology.org/amigo/term/GO:0019866
regulation of transcription, DNA-templated	Gene Ontology	GO:0006355	2	567	0.0554227	0.0962107	1653|8563	http://amigo.geneontology.org/amigo/term/GO:0006355
modification-dependent protein catabolic process	Gene Ontology	GO:0019941	1	84	0.0554851	0.0962107	5094	http://amigo.geneontology.org/amigo/term/GO:0019941
adherens junction	Gene Ontology	GO:0005912	1	86	0.0567543	0.097929	301	http://amigo.geneontology.org/amigo/term/GO:0005912
response to stress	Gene Ontology	GO:0006950	2	578	0.0573325	0.0984441	301|5094	http://amigo.geneontology.org/amigo/term/GO:0006950
nuclear lumen	Gene Ontology	GO:0031981	1	88	0.0580219	0.0986837	5094	http://amigo.geneontology.org/amigo/term/GO:0006511
regulation of RNA metabolic process	Gene Ontology	GO:0051252	2	582	0.0580327	0.0986837	10438|6428	http://amigo.geneontology.org/amigo/term/GO:0051252
regulation of cellular response to stress	Gene Ontology	GO:0080135	1	90	0.0592878	0.100333	57332	http://amigo.geneontology.org/amigo/term/GO:0080135
cytokine production	Gene Ontology	GO:0001816	1	93	0.0611836	0.102555	301	http://amigo.geneontology.org/amigo/term/GO:0001816
developmental growth	Gene Ontology	GO:0048589	1	97	0.0637056	0.106277	301	http://amigo.geneontology.org/amigo/term/GO:0048589
regulation of cell migration	Gene Ontology	GO:0030334	1	99	0.0649642	0.107389	301	http://amigo.geneontology.org/amigo/term/GO:0030334
regulation of RNA biosynthetic process	Gene Ontology	GO:2001141	2	621	0.0650166	0.107389	57332|6421	http://amigo.geneontology.org/amigo/term/GO:2001141
negative regulation of cell population proliferation	Gene Ontology	GO:0008285	1	100	0.0655929	0.107389	54984	http://amigo.geneontology.org/amigo/term/GO:0008285
response to growth factor	Gene Ontology	GO:0070848	1	100	0.0655929	0.107389	7072	http://amigo.geneontology.org/amigo/term/GO:0070848
hemopoiesis	Gene Ontology	GO:0030097	1	102	0.066849	0.108939	301	http://amigo.geneontology.org/amigo/term/GO:0030097
positive regulation of programmed cell death	Gene Ontology	GO:0043068	1	104	0.0681035	0.110472	7072	http://amigo.geneontology.org/amigo/term/GO:0043068
protein modification process	Gene Ontology	GO:0036211	2	643	0.0690771	0.111477	57332|6421	http://amigo.geneontology.org/amigo/term/GO:0036211
regulation of cytokine production	Gene Ontology	GO:0001817	1	106	0.0693564	0.111477	7072	http://amigo.geneontology.org/amigo/term/GO:0001817
negative regulation of cell differentiation	Gene Ontology	GO:0045596	1	107	0.0699823	0.111972	301	http://amigo.geneontology.org/amigo/term/GO:0045596
macromolecule modification	Gene Ontology	GO:0043412	2	652	0.0707624	0.1122	29974|54984	http://amigo.geneontology.org/amigo/term/GO:0043412
regulation of cellular biosynthetic process	Gene Ontology	GO:0031326	2	652	0.0707624	0.1122	8563|9513	http://amigo.geneontology.org/amigo/term/GO:0031326
sequence-specific double-stranded DNA binding	Gene Ontology	GO:1990837	1	109	0.0712327	0.112439	6421	http://amigo.geneontology.org/amigo/term/GO:1990837
mitochondrial membrane	Gene Ontology	GO:0031966	1	111	0.0724816	0.112892	55037	http://amigo.geneontology.org/amigo/term/GO:0031966
inflammatory response	Gene Ontology	GO:0006954	1	111	0.0724816	0.112892	301	http://amigo.geneontology.org/amigo/term/GO:0006954
process utilizing autophagic mechanism	Gene Ontology	GO:0061919	1	111	0.0724816	0.112892	9513	http://amigo.geneontology.org/amigo/term/GO:0061919
amide biosynthetic process	Gene Ontology	GO:0043604	1	113	0.0737288	0.113811	9513	http://amigo.geneontology.org/amigo/term/GO:0043604
regulation of cell motility	Gene Ontology	GO:2000145	1	113	0.0737288	0.113811	301	http://amigo.geneontology.org/amigo/term/GO:2000145
apoptotic signaling pathway	Gene Ontology	GO:0097190	1	114	0.0743518	0.113811	6421	http://amigo.geneontology.org/amigo/term/GO:0097190
regulation of gene expression	Gene Ontology	GO:0010468	2	671	0.074365	0.113811	6432|9908	http://amigo.geneontology.org/amigo/term/GO:0010468
cellular response to growth factor stimulus	Gene Ontology	GO:0071363	1	116	0.0755966	0.115195	80004	http://amigo.geneontology.org/amigo/term/GO:0071363
peptide metabolic process	Gene Ontology	GO:0006518	1	119	0.0774608	0.117527	55037	http://amigo.geneontology.org/amigo/term/GO:0006518
membrane-enclosed lumen	Gene Ontology	GO:0031974	2	697	0.0793903	0.119937	54984|80004	http://amigo.geneontology.org/amigo/term/GO:0031974
negative regulation of transcription by RNA polymerase II	Gene Ontology	GO:0000122	1	123	0.0799408	0.120253	57332	http://amigo.geneontology.org/amigo/term/GO:0000122
somatodendritic compartment	Gene Ontology	GO:0036477	1	125	0.0811784	0.121338	2521	http://amigo.geneontology.org/amigo/term/GO:0036477
heterocycle biosynthetic process	Gene Ontology	GO:0018130	2	707	0.0813516	0.121338	10438|9908	http://amigo.geneontology.org/amigo/term/GO:0018130
regulation of multi-organism process	Gene Ontology	GO:0043900	1	126	0.0817966	0.12138	5094	http://amigo.geneontology.org/amigo/term/GO:0043900
intracellular organelle lumen	Gene Ontology	GO:0070013	2	712	0.082338	0.12138	57332|1479	http://amigo.geneontology.org/amigo/term/GO:0070013
double-stranded DNA binding	Gene Ontology	GO:0003690	1	127	0.0824144	0.12138	6421	http://amigo.geneontology.org/amigo/term/GO:0003690
plasma membrane region	Gene Ontology	GO:0098590	1	128	0.0830317	0.12178	301	http://amigo.geneontology.org/amigo/term/GO:0098590
negative regulation of catalytic activity	Gene Ontology	GO:0043086	1	130	0.0842653	0.123076	301	http://amigo.geneontology.org/amigo/term/GO:0043086
cellular protein metabolic process	Gene Ontology	GO:0044267	2	726	0.0851201	0.123811	6421|9513	http://amigo.geneontology.org/amigo/term/GO:0044267
negative regulation of cellular protein metabolic process	Gene Ontology	GO:0032269	1	134	0.0867277	0.12563	7072	http://amigo.geneontology.org/amigo/term/GO:0032269
positive regulation of cell population proliferation	Gene Ontology	GO:0008284	1	140	0.0904094	0.129715	301	http://amigo.geneontology.org/amigo/term/GO:0008284
chromosome	Gene Ontology	GO:0005694	1	140	0.0904094	0.129715	6421	http://amigo.geneontology.org/amigo/term/GO:0005694
intracellular protein transport	Gene Ontology	GO:0006886	1	141	0.0910216	0.129715	6432	http://amigo.geneontology.org/amigo/term/GO:0006886
cellular protein-containing complex assembly	Gene Ontology	GO:0034622	1	141	0.0910216	0.129715	8683	http://amigo.geneontology.org/amigo/term/GO:0034622
response to organonitrogen compound	Gene Ontology	GO:0010243	1	142	0.0916334	0.13006	301	http://amigo.geneontology.org/amigo/term/GO:0010243
carboxylic acid metabolic process	Gene Ontology	GO:0019752	1	145	0.0934665	0.132129	301	http://amigo.geneontology.org/amigo/term/GO:0019752
central nervous system development	Gene Ontology	GO:0007417	1	152	0.0977299	0.137604	6434	http://amigo.geneontology.org/amigo/term/GO:0007417
export from cell	Gene Ontology	GO:0140352	1	156	0.100157	0.138801	301	http://amigo.geneontology.org/amigo/term/GO:0140352
sequence-specific DNA binding	Gene Ontology	GO:0043565	1	156	0.100157	0.138801	6421	http://amigo.geneontology.org/amigo/term/GO:0043565
regulation of response to external stimulus	Gene Ontology	GO:0032101	1	156	0.100157	0.138801	301	http://amigo.geneontology.org/amigo/term/GO:0032101
regulation of anatomical structure morphogenesis	Gene Ontology	GO:0022603	1	156	0.100157	0.138801	301	http://amigo.geneontology.org/amigo/term/GO:0022603
negative regulation of apoptotic process	Gene Ontology	GO:0043066	1	159	0.101974	0.140764	301	http://amigo.geneontology.org/amigo/term/GO:0043066
protein binding	Gene Ontology	GO:0005515	3	1688	0.102385	0.140779	6427|7072|9908	http://amigo.geneontology.org/amigo/term/GO:0005515
negative regulation of molecular function	Gene Ontology	GO:0044092	1	162	0.103787	0.142152	9908	http://amigo.geneontology.org/amigo/term/GO:0044092
response to drug	Gene Ontology	GO:0042493	1	163	0.104391	0.142424	57332	http://amigo.geneontology.org/amigo/term/GO:0042493
cellular amide metabolic process	Gene Ontology	GO:0043603	1	167	0.106801	0.14515	7072	http://amigo.geneontology.org/amigo/term/GO:0043603
protein modification by small protein conjugation or removal	Gene Ontology	GO:0070647	1	170	0.108605	0.147034	57332	http://amigo.geneontology.org/amigo/term/GO:0070647
negative regulation of nucleic acid-templated transcription	Gene Ontology	GO:1903507	1	171	0.109205	0.14728	10438	http://amigo.geneontology.org/amigo/term/GO:1903507
positive regulation of biological process	Gene Ontology	GO:0048518	2	845	0.109871	0.147612	8563|7072	http://amigo.geneontology.org/amigo/term/GO:0048518
organic acid metabolic process	Gene Ontology	GO:0006082	1	173	0.110405	0.147766	301	http://amigo.geneontology.org/amigo/term/GO:0006082
zinc ion binding	Gene Ontology	GO:0008270	1	182	0.115784	0.154379	6432	http://amigo.geneontology.org/amigo/term/GO:0008270
oxoacid metabolic process	Gene Ontology	GO:0043436	1	187	0.118759	0.156762	301	http://amigo.geneontology.org/amigo/term/GO:0043436
negative regulation of RNA metabolic process	Gene Ontology	GO:0051253	1	188	0.119353	0.156762	57332	http://amigo.geneontology.org/amigo/term/GO:0051253
cellular lipid metabolic process	Gene Ontology	GO:0044255	1	188	0.119353	0.156762	301	http://amigo.geneontology.org/amigo/term/GO:0044255
negative regulation of RNA biosynthetic process	Gene Ontology	GO:1902679	1	192	0.121725	0.159283	57332	http://amigo.geneontology.org/amigo/term/GO:1902679
protein metabolic process	Gene Ontology	GO:0019538	2	911	0.124347	0.161947	55037|7072	http://amigo.geneontology.org/amigo/term/GO:0019538
cellular response to endogenous stimulus	Gene Ontology	GO:0071495	1	197	0.124681	0.161947	80004	http://amigo.geneontology.org/amigo/term/GO:0071495
cellular component organization or biogenesis	Gene Ontology	GO:0071840	2	929	0.128375	0.166133	10438|1653	http://amigo.geneontology.org/amigo/term/GO:0071840
negative regulation of nucleobase-containing compound metabolic process	Gene Ontology	GO:0045934	1	212	0.133491	0.171593	6421	http://amigo.geneontology.org/amigo/term/GO:0045934
biosynthetic process	Gene Ontology	GO:0009058	2	952	0.133569	0.171593	10438|6421	http://amigo.geneontology.org/amigo/term/GO:0009058
regulation of macromolecule metabolic process	Gene Ontology	GO:0060255	2	957	0.134705	0.172422	1653|6427	http://amigo.geneontology.org/amigo/term/GO:0060255
transition metal ion binding	Gene Ontology	GO:0046914	1	215	0.135243	0.172483	6432	http://amigo.geneontology.org/amigo/term/GO:0046914
positive regulation of RNA metabolic process	Gene Ontology	GO:0051254	1	217	0.136409	0.172719	6434	http://amigo.geneontology.org/amigo/term/GO:0051254
negative regulation of macromolecule biosynthetic process	Gene Ontology	GO:0010558	1	217	0.136409	0.172719	6421	http://amigo.geneontology.org/amigo/term/GO:0010558
signaling	Gene Ontology	GO:0023052	2	984	0.140878	0.177738	7072|9908	http://amigo.geneontology.org/amigo/term/GO:0023052
negative regulation of biosynthetic process	Gene Ontology	GO:0009890	1	239	0.149135	0.186817	10438	http://amigo.geneontology.org/amigo/term/GO:0009890
regulation of hydrolase activity	Gene Ontology	GO:0051336	1	239	0.149135	0.186817	301	http://amigo.geneontology.org/amigo/term/GO:0051336
positive regulation of multicellular organismal process	Gene Ontology	GO:0051240	1	242	0.150856	0.188303	301	http://amigo.geneontology.org/amigo/term/GO:0051240
signaling receptor binding	Gene Ontology	GO:0005102	1	243	0.151429	0.18835	10438	http://amigo.geneontology.org/amigo/term/GO:0005102
intracellular transport	Gene Ontology	GO:0046907	1	247	0.153718	0.190523	8683	http://amigo.geneontology.org/amigo/term/GO:0046907
locomotion	Gene Ontology	GO:0040011	1	250	0.15543	0.19197	301	http://amigo.geneontology.org/amigo/term/GO:0040011
mitochondrion	Gene Ontology	GO:0005739	1	260	0.161114	0.198295	55037	http://amigo.geneontology.org/amigo/term/GO:0005739
cell cycle	Gene Ontology	GO:0007049	1	266	0.164507	0.201765	6421	http://amigo.geneontology.org/amigo/term/GO:0007049
positive regulation of gene expression	Gene Ontology	GO:0010628	1	275	0.169572	0.20722	8563	http://amigo.geneontology.org/amigo/term/GO:0010628
cell projection	Gene Ontology	GO:0042995	1	276	0.170133	0.20722	2521	http://amigo.geneontology.org/amigo/term/GO:0042995
cellular response to stimulus	Gene Ontology	GO:0051716	2	1113	0.171179	0.207776	80004|8563	http://amigo.geneontology.org/amigo/term/GO:0051716
positive regulation of signal transduction	Gene Ontology	GO:0009967	1	284	0.174607	0.211157	9908	http://amigo.geneontology.org/amigo/term/GO:0009967
protein transport	Gene Ontology	GO:0015031	1	285	0.175164	0.211157	8563	http://amigo.geneontology.org/amigo/term/GO:0015031
cytoplasmic vesicle	Gene Ontology	GO:0031410	1	289	0.177391	0.212387	301	http://amigo.geneontology.org/amigo/term/GO:0031410
programmed cell death	Gene Ontology	GO:0012501	1	289	0.177391	0.212387	10438	http://amigo.geneontology.org/amigo/term/GO:0012501
purine ribonucleotide binding	Gene Ontology	GO:0032555	1	292	0.179058	0.213655	1653	http://amigo.geneontology.org/amigo/term/GO:0032555
organic substance catabolic process	Gene Ontology	GO:1901575	1	297	0.181828	0.216227	5094	http://amigo.geneontology.org/amigo/term/GO:1901575
organonitrogen compound biosynthetic process	Gene Ontology	GO:1901566	1	301	0.184037	0.218038	9513	http://amigo.geneontology.org/amigo/term/GO:1901566
apoptotic process	Gene Ontology	GO:0006915	1	302	0.184589	0.218038	6421	http://amigo.geneontology.org/amigo/term/GO:0006915
intracellular	Gene Ontology	GO:0005622	3	2228	0.186247	0.21926	54984|55037|1653	http://amigo.geneontology.org/amigo/term/GO:0005622
cellular catabolic process	Gene Ontology	GO:0044248	1	308	0.18789	0.220458	9513	http://amigo.geneontology.org/amigo/term/GO:0044248
binding	Gene Ontology	GO:0005488	3	2247	0.189494	0.220916	6626|55037|6428	http://amigo.geneontology.org/amigo/term/GO:0005488
positive regulation of biosynthetic process	Gene Ontology	GO:0009891	1	311	0.189536	0.220916	301	http://amigo.geneontology.org/amigo/term/GO:0009891
purine nucleotide binding	Gene Ontology	GO:0017076	1	315	0.191726	0.222731	1653	http://amigo.geneontology.org/amigo/term/GO:0017076
cell death	Gene Ontology	GO:0008219	1	330	0.199886	0.231447	7072	http://amigo.geneontology.org/amigo/term/GO:0008219
transcription by RNA polymerase II	Gene Ontology	GO:0006366	1	338	0.204206	0.235673	6427	http://amigo.geneontology.org/amigo/term/GO:0006366
regulation of catalytic activity	Gene Ontology	GO:0050790	1	351	0.211177	0.242923	57332	http://amigo.geneontology.org/amigo/term/GO:0050790
cellular component assembly	Gene Ontology	GO:0022607	1	360	0.21597	0.246024	8683	http://amigo.geneontology.org/amigo/term/GO:0022607
cellular localization	Gene Ontology	GO:0051641	1	360	0.21597	0.246024	8683	http://amigo.geneontology.org/amigo/term/GO:0051641
negative regulation of cellular metabolic process	Gene Ontology	GO:0031324	1	360	0.21597	0.246024	55922	http://amigo.geneontology.org/amigo/term/GO:0031324
response to external stimulus	Gene Ontology	GO:0009605	1	366	0.219149	0.248638	301	http://amigo.geneontology.org/amigo/term/GO:0009605
protein localization	Gene Ontology	GO:0008104	1	367	0.219677	0.248638	1653	http://amigo.geneontology.org/amigo/term/GO:0008104
nucleotide binding	Gene Ontology	GO:0000166	1	377	0.224945	0.253784	6626	http://amigo.geneontology.org/amigo/term/GO:0000166
regulation of protein metabolic process	Gene Ontology	GO:0051246	1	390	0.231742	0.260617	9513	http://amigo.geneontology.org/amigo/term/GO:0051246
negative regulation of metabolic process	Gene Ontology	GO:0009892	1	402	0.237965	0.266764	9513	http://amigo.geneontology.org/amigo/term/GO:0009892
immune system process	Gene Ontology	GO:0002376	1	410	0.242087	0.270523	5094	http://amigo.geneontology.org/amigo/term/GO:0002376
organic substance transport	Gene Ontology	GO:0071702	1	421	0.24772	0.275941	6427	http://amigo.geneontology.org/amigo/term/GO:0071702
positive regulation of nitrogen compound metabolic process	Gene Ontology	GO:0051173	1	436	0.255335	0.283527	2521	http://amigo.geneontology.org/amigo/term/GO:0051173
extracellular organelle	Gene Ontology	GO:0043230	1	444	0.259367	0.287098	5094	http://amigo.geneontology.org/amigo/term/GO:0043230
cell surface receptor signaling pathway	Gene Ontology	GO:0007166	1	449	0.261876	0.288966	80004	http://amigo.geneontology.org/amigo/term/GO:0007166
multi-organism process	Gene Ontology	GO:0051704	1	456	0.265375	0.291549	9513	http://amigo.geneontology.org/amigo/term/GO:0051704
positive regulation of metabolic process	Gene Ontology	GO:0009893	1	457	0.265873	0.291549	6434	http://amigo.geneontology.org/amigo/term/GO:0009893
response to organic substance	Gene Ontology	GO:0010033	1	472	0.273312	0.298776	80004	http://amigo.geneontology.org/amigo/term/GO:0010033
nucleoplasm	Gene Ontology	GO:0005654	1	474	0.274299	0.298926	301	http://amigo.geneontology.org/amigo/term/GO:0005654
catalytic activity, acting on a protein	Gene Ontology	GO:0140096	1	488	0.281167	0.305466	57332	http://amigo.geneontology.org/amigo/term/GO:0140096
regulation of signaling	Gene Ontology	GO:0023051	1	495	0.284578	0.30822	301	http://amigo.geneontology.org/amigo/term/GO:0023051
extracellular vesicle	Gene Ontology	GO:1903561	1	514	0.293758	0.317187	301	http://amigo.geneontology.org/amigo/term/GO:1903561
regulation of nucleic acid-templated transcription	Gene Ontology	GO:1903506	1	549	0.310373	0.334101	2521	http://amigo.geneontology.org/amigo/term/GO:1903506
regulation of response to stimulus	Gene Ontology	GO:0048583	1	593	0.330727	0.353847	9513	http://amigo.geneontology.org/amigo/term/GO:0048583
hydrolase activity	Gene Ontology	GO:0016787	1	593	0.330727	0.353847	1653	http://amigo.geneontology.org/amigo/term/GO:0016787
transcription, DNA-templated	Gene Ontology	GO:0006351	1	599	0.333457	0.355688	1479	http://amigo.geneontology.org/amigo/term/GO:0006351
non-membrane-bounded organelle	Gene Ontology	GO:0043228	1	606	0.336629	0.357009	8683	http://amigo.geneontology.org/amigo/term/GO:0043228
regulation of biological process	Gene Ontology	GO:0050789	2	1778	0.336724	0.357009	57332|6428	http://amigo.geneontology.org/amigo/term/GO:0050789
protein-containing complex	Gene Ontology	GO:0032991	1	639	0.351388	0.371257	2521	http://amigo.geneontology.org/amigo/term/GO:0032991
cation binding	Gene Ontology	GO:0043169	1	641	0.352272	0.371257	301	http://amigo.geneontology.org/amigo/term/GO:0043169
metal ion binding	Gene Ontology	GO:0046872	1	657	0.359305	0.377538	2521	http://amigo.geneontology.org/amigo/term/GO:0046872
regulation of biosynthetic process	Gene Ontology	GO:0009889	1	670	0.364964	0.382344	57332	http://amigo.geneontology.org/amigo/term/GO:0009889
system development	Gene Ontology	GO:0048731	1	701	0.378267	0.395104	6434	http://amigo.geneontology.org/amigo/term/GO:0048731
negative regulation of cellular process	Gene Ontology	GO:0048523	1	723	0.387545	0.403597	54984	http://amigo.geneontology.org/amigo/term/GO:0048523
membrane-bounded organelle	Gene Ontology	GO:0043227	2	2030	0.398643	0.41393	10438|6432	http://amigo.geneontology.org/amigo/term/GO:0043227
positive regulation of cellular process	Gene Ontology	GO:0048522	1	768	0.40611	0.420443	57332	http://amigo.geneontology.org/amigo/term/GO:0048522
negative regulation of biological process	Gene Ontology	GO:0048519	1	777	0.409757	0.422975	8683	http://amigo.geneontology.org/amigo/term/GO:0048519
cellular nitrogen compound biosynthetic process	Gene Ontology	GO:0044271	1	813	0.424133	0.436534	55037	http://amigo.geneontology.org/amigo/term/GO:0044271
regulation of nitrogen compound metabolic process	Gene Ontology	GO:0051171	1	900	0.457497	0.469501	7072	http://amigo.geneontology.org/amigo/term/GO:0051171
developmental process	Gene Ontology	GO:0032502	1	932	0.469295	0.480209	1653	http://amigo.geneontology.org/amigo/term/GO:0032502
signal transduction	Gene Ontology	GO:0007165	1	940	0.472205	0.481786	6421	http://amigo.geneontology.org/amigo/term/GO:0007165
ion binding	Gene Ontology	GO:0043167	1	962	0.480131	0.488457	2521	http://amigo.geneontology.org/amigo/term/GO:0043167
organic cyclic compound metabolic process	Gene Ontology	GO:1901360	1	971	0.48334	0.489973	6428	http://amigo.geneontology.org/amigo/term/GO:1901360
regulation of metabolic process	Gene Ontology	GO:0019222	1	974	0.484405	0.489973	57332	http://amigo.geneontology.org/amigo/term/GO:0019222
cellular biosynthetic process	Gene Ontology	GO:0044249	1	984	0.487942	0.492136	301	http://amigo.geneontology.org/amigo/term/GO:0044249
cell communication	Gene Ontology	GO:0007154	1	1003	0.494597	0.497423	301	http://amigo.geneontology.org/amigo/term/GO:0007154
multicellular organismal process	Gene Ontology	GO:0032501	1	1100	0.527296	0.528798	8563	http://amigo.geneontology.org/amigo/term/GO:0032501
response to stimulus	Gene Ontology	GO:0050896	1	1343	0.600527	0.600527	80004	http://amigo.geneontology.org/amigo/term/GO:0050896
--------------------
